# Supplementary material for: Discovering a predictive metabolic signature of drug-induced structural cardiotoxicity in cardiac microtissues
Source: Arch Toxicol. 2025 May 16;99(8):3379–92. doi: 10.1007/s00204-025-04074-4 (PMC12367874; doi:10.1007/s00204-025-04074-4)
Supplement: Supplementary file 2 — Supplementary file2 (XLSX 721 KB) [file 204_2025_4074_MOESM2_ESM.xlsx]

## Sheet: SuppTable7
Supplementary Table 7 Biotransformation products discovered in intracellular extracts of cardiac microtissues exposed to twelve xenobiotics. Biotransformation products discovered by application of the untargeted TK/ADME workflow to datasets acquired by polar positive, polar negative, lipids positive and lipids negative DIMS analysis of the intracellular extracts from exposed cardiac microtissue c…
Parent	ID	Molecular formula	Exact mass	Assay	m/z	Ion form	Mass error (ppm)
Acyclovir	Acy	C8H11N5O3	225.086	Polar positive	248.076	[M+Na]+	0.29
Acyclovir	Acy	C8H11N5O3	225.086	Polar negative	224.079	[M-H]-	0.74
Acyclovir	Acy	C8H11N5O3	225.086	Polar negative	260.056	[M+35Cl]-	0.83
Acyclovir	Acy	C8H11N5O3	225.086	Lipids positive	248.076	[M+Na]+	0.91
Acyclovir	Acy	C8H11N5O3	225.086	Lipids positive	226.094	[M+H]+	1.12
Buspirone	Bus	C21H31N5O2	385.248	Lipids positive	386.255	[M+H]+	0.44
Buspirone	Bus	C21H31N5O2	385.248	Lipids positive	408.238	[M+Na]+	1.21
Clozapine	Clo	C18H19ClN4	326.13	Polar positive	327.137	[M+H]+	0.19
Clozapine	Clo	C18H19ClN4	326.13	Polar negative	325.123	[M-H]-	0.33
Clozapine	Clo	C18H19ClN4	326.13	Polar negative	385.144	[M+Acetate]-	1.09
Clozapine	Clo	C18H19ClN4	326.13	Polar negative	361.1	[M+35Cl]-	2.06
Clozapine	Clo	C18H19ClN4	326.13	Lipids positive	327.137	[M+H]+	0.75
Clozapine	Clo	C18H19ClN4	326.13	Lipids positive	349.119	[M+Na]+	1.04
Clozapine	Clo	C18H19ClN4	326.13	Lipids positive	344.164	[M+NH4]+	1.24
Clozapine	Clo-M1	C17H17ClN4	312.114	Polar positive	313.122	[M+H]+	0.32
Clozapine	Clo-M1	C17H17ClN4	312.114	Polar negative	371.128	[M+Acetate]-	0.52
Clozapine	Clo-M1	C17H17ClN4	312.114	Lipids positive	330.147	[M+NH4]+	-3.48
Clozapine	Clo-M1	C17H17ClN4	312.114	Lipids positive	313.122	[M+H]+	0.78
Clozapine	Clo-M2	C16H17ClN4	300.114	Polar positive	301.122	[M+H]+	0.22
Clozapine	Clo-M2	C16H17ClN4	300.114	Lipids positive	301.122	[M+H]+	1.91
Clozapine	Clo-M3	C13H9ClN2O	244.04	Polar positive	245.048	[M+H]+	0.11
Clozapine	Clo-M4	C18H19ClN4O	342.125	Polar negative	341.117	[M-H]-	-0.07
Clozapine	Clo-M4	C18H19ClN4O	342.125	Polar negative	401.139	[M+Acetate]-	0.28
Clozapine	Clo-M4	C18H19ClN4O	342.125	Polar negative	377.095	[M+35Cl]-	1.28
Clozapine	Clo-M4	C18H19ClN4O	342.125	Lipids positive	343.132	[M+H]+	0.66
Clozapine	Clo-M5	C19H21ClN4O	356.14	Polar negative	415.155	[M+Acetate]-	1.28
Clozapine	Clo-M6	C18H17ClN4O	340.109	Lipids positive	341.116	[M+H]+	0.12
Clozapine	Clo-M7	C13H9ClN2O2	260.035	Polar positive	261.043	[M+H]+	0.37
Clozapine	Clo-M8	C18H19ClN4O2	358.12	Polar positive	359.127	[M+H]+	0.07
Clozapine	Clo-M9	C19H21ClN4O2	372.135	Lipids positive	373.143	[M+H]+	0.79
Dasatinib	Das	C22H26ClN7O2S	487.156	Polar positive	510.145	[M+Na]+	0.11
Dasatinib	Das	C22H26ClN7O2S	487.156	Polar negative	522.126	[M+35Cl]-	1.24
Dasatinib	Das	C22H26ClN7O2S	487.156	Polar negative	486.149	[M-H]-	1.37
Dasatinib	Das	C22H26ClN7O2S	487.156	Lipids positive	488.163	[M+H]+	-0.15
Dasatinib	Das	C22H26ClN7O2S	487.156	Lipids positive	510.145	[M+Na]+	0.38
Dasatinib	Das	C22H26ClN7O2S	487.156	Lipids positive	975.318	[2M+H]+
Dasatinib	Das	C22H26ClN7O2S	487.156	Lipids negative	522.125	[M+35Cl]-	0.07
Dasatinib	Das	C22H26ClN7O2S	487.156	Lipids negative	486.149	[M-H]-	0.11
Dasatinib	Das-M1	C20H22ClN7OS	443.13	Polar positive	444.137	[M+H]+	0.05
Dasatinib	Das-M1	C20H22ClN7OS	443.13	Polar negative	442.123	[M-H]-	0.6
Dasatinib	Das-M1	C20H22ClN7OS	443.13	Lipids negative	502.143	[M+Acetate]-	-0.07
Dasatinib	Das-M1	C20H22ClN7OS	443.13	Lipids negative	442.122	[M-H]-	-0.06
Dasatinib	Das-M2	C22H26ClN7O3S	503.151	Polar positive	504.158	[M+H]+	0.09
Dasatinib	Das-M2	C22H26ClN7O3S	503.151	Polar negative	502.144	[M-H]-	1.05
Dasatinib	Das-M2	C22H26ClN7O3S	503.151	Lipids positive	504.158	[M+H]+	0.29
Dasatinib	Das-M3	C23H28ClN7O3S	517.166	Polar negative	576.18	[M+Acetate]-	0.07
Dasatinib	Das-M4	C18H20ClN7OS	417.114	Polar positive	418.121	[M+H]+	0.73
Dasatinib	Das-M5	C22H24ClN7O3S	501.135	Lipids positive	502.142	[M+H]+	0.46
Erlotinib	Erl	C22H23N3O4	393.169	Polar positive	416.158	[M+Na]+	0.04
Erlotinib	Erl	C22H23N3O4	393.169	Polar positive	394.176	[M+H]+	0.17
Erlotinib	Erl	C22H23N3O4	393.169	Polar negative	392.162	[M-H]-	0.41
Erlotinib	Erl	C22H23N3O4	393.169	Polar negative	428.139	[M+35Cl]-	1
Erlotinib	Erl	C22H23N3O4	393.169	Polar negative	452.183	[M+Acetate]-	2.05
Erlotinib	Erl	C22H23N3O4	393.169	Lipids positive	416.158	[M+Na]+	0.58
Erlotinib	Erl	C22H23N3O4	393.169	Lipids positive	394.176	[M+H]+	0.84
Erlotinib	Erl	C22H23N3O4	393.169	Lipids positive	787.345	[2M+H]+
Erlotinib	Erl	C22H23N3O4	393.169	Lipids positive	809.327	[2M+Na]+
Erlotinib	Erl	C22H23N3O4	393.169	Lipids positive	1180.51	[3M+H]+
Erlotinib	Erl-M1	C21H21N3O4	379.153	Polar positive	380.161	[M+H]+	1.11
Erlotinib	Erl-M1	C21H21N3O4	379.153	Polar negative	414.123	[M+35Cl]-	-0.36
Erlotinib	Erl-M1	C21H21N3O4	379.153	Polar negative	438.168	[M+Acetate]-	1.06
Erlotinib	Erl-M1	C21H21N3O4	379.153	Lipids positive	380.161	[M+H]+	0.73
Erlotinib	Erl-M2	C19H17N3O3	335.127	Polar negative	334.12	[M-H]-	0.32
Erlotinib	Erl-M3	C22H23N3O5	409.164	Polar positive	410.171	[M+H]+	0.35
Erlotinib	Erl-M3	C22H23N3O5	409.164	Polar negative	408.156	[M-H]-	-0.32
Erlotinib	Erl-M3	C22H23N3O5	409.164	Polar negative	444.134	[M+35Cl]-	0.96
Erlotinib	Erl-M3	C22H23N3O5	409.164	Polar negative	468.178	[M+Acetate]-	1.18
Erlotinib	Erl-M3	C22H23N3O5	409.164	Lipids positive	410.171	[M+H]+	0.71
Erlotinib	Erl-M4	C23H25N3O5	423.179	Polar positive	424.187	[M+H]+	0.32
Erlotinib	Erl-M4	C23H25N3O5	423.179	Polar negative	482.194	[M+Acetate]-	1.1
Erlotinib	Erl-M4	C23H25N3O5	423.179	Lipids positive	424.187	[M+H]+	0.5
Erlotinib	Erl-M4	C23H25N3O5	423.179	Lipids positive	446.169	[M+Na]+	0.58
Erlotinib	Erl-M5	C22H21N3O5	407.148	Lipids positive	408.156	[M+H]+	0.77
Erlotinib	Erl-M6	C20H19N3O4	365.138	Lipids positive	366.145	[M+H]+	1.12
Erlotinib	Erl-M7	C16H11N3O2	277.085	Polar positive	278.093	[M+H]+	0.87
Erlotinib	Erl-M7	C16H11N3O2	277.085	Polar negative	276.078	[M-H]-	1.04
Erlotinib	Erl-M8	C20H19N3O3	349.143	Polar positive	350.15	[M+H]+	0.34
Erlotinib	Erl-M8	C20H19N3O3	349.143	Polar negative	348.135	[M-H]-	0.11
Erlotinib	Erl-M9	C19H17N3O4	351.122	Polar negative	350.115	[M-H]-	0.19
Erlotinib	Erl-M10	C21H21N3O6	411.143	Polar negative	470.157	[M+Acetate]-	0.55
Erlotinib	Erl-M11	C22H23N3O6	425.159	Polar negative	460.129	[M+35Cl]-	1.22
Erlotinib	Erl-M11	C22H23N3O6	425.159	Polar negative	424.152	[M-H]-	1.81
Erlotinib	Erl-M12	C28H31N3O11	585.196	Polar positive	608.185	[M+Na]+	-0.1
Erlotinib	Erl-M12	C28H31N3O11	585.196	Polar negative	584.191	[M-H]-	3.67
Erlotinib	Erl-M13	C21H21N3O8S	475.105	Lipids positive	476.114	[M+H]+	4.11
Erlotinib	Erl-M14	C26H27N3O10	541.17	Lipids positive	542.176	[M+H]+	-1.37
Erlotinib	Erl-M14	C26H27N3O10	541.17	Lipids positive	564.159	[M+Na]+	-0.76
Erlotinib	Erl-M15	C26H27N3O11	557.165	Lipids positive	558.17	[M+H]+	-3.45
Erlotinib	Erl-M16	C28H31N3O12	601.191	Polar negative	600.181	[M-H]-	-4.31
Fluorouracil	Flu	C4H3FN2O2	130.018	Polar negative	129.011	[M-H]-	0.53
Idarubicin	Ida	C26H27NO9	497.169	Polar positive	498.176	[M+H]+	1.34
Idarubicin	Ida	C26H27NO9	497.169	Polar positive	520.159	[M+Na]+	1.41
Idarubicin	Ida	C26H27NO9	497.169	Lipids positive	498.176	[M+H]+	1.27
Idarubicin	Ida	C26H27NO9	497.169	Lipids positive	520.159	[M+Na]+	1.74
Idarubicin	Ida-M1	C26H29NO9	499.184	Polar positive	500.192	[M+H]+	0.09
Idarubicin	Ida-M1	C26H29NO9	499.184	Polar negative	498.178	[M-H]-	1.13
Idarubicin	Ida-M1	C26H29NO9	499.184	Lipids positive	522.174	[M+Na]+	0.33
Idarubicin	Ida-M1	C26H29NO9	499.184	Lipids positive	500.192	[M+H]+	0.51
Idarubicin	Ida-M2	C20H14O6	350.079	Polar negative	349.072	[M-H]-	0.28
Lapatinib	Lap	C29H26ClFN4O4S	580.135	Polar positive	581.142	[M+H]+	-0.48
Lapatinib	Lap	C29H26ClFN4O4S	580.135	Polar positive	603.124	[M+Na]+	-0.08
Lapatinib	Lap	C29H26ClFN4O4S	580.135	Polar negative	579.128	[M-H]-	0.5
Lapatinib	Lap	C29H26ClFN4O4S	580.135	Polar negative	615.105	[M+35Cl]-	0.98
Lapatinib	Lap	C29H26ClFN4O4S	580.135	Lipids positive	603.124	[M+Na]+	0.1
Lapatinib	Lap	C29H26ClFN4O4S	580.135	Lipids positive	581.142	[M+H]+	0.3
Lapatinib	Lap	C29H26ClFN4O4S	580.135	Lipids positive	1161.28	[2M+H]+
Lapatinib	Lap	C29H26ClFN4O4S	580.135	Lipids negative	579.127	[M-H]-	-0.3
Lapatinib	Lap	C29H26ClFN4O4S	580.135	Lipids negative	615.104	[M+35Cl]-	0.46
Lapatinib	Lap	C29H26ClFN4O4S	580.135	Lipids negative	639.149	[M+Acetate]-	0.61
Lapatinib	Lap	C29H26ClFN4O4S	580.135	Lipids negative	1195.24	[2M+35Cl]-
Lapatinib	Lap-M1	C22H21ClN4O4S	472.097	Polar positive	473.104	[M+H]+	0.09
Lapatinib	Lap-M1	C22H21ClN4O4S	472.097	Polar negative	507.067	[M+35Cl]-	1.42
Lapatinib	Lap-M1	C22H21ClN4O4S	472.097	Lipids negative	507.067	[M+35Cl]-	0.54
Lapatinib	Lap-M2	C26H19ClFN3O3	475.11	Polar positive	476.117	[M+H]+	-0.02
Lapatinib	Lap-M2	C26H19ClFN3O3	475.11	Polar negative	474.103	[M-H]-	1.04
Lapatinib	Lap-M2	C26H19ClFN3O3	475.11	Polar negative	510.08	[M+35Cl]-	1.7
Lapatinib	Lap-M3	C26H20ClFN4O2	474.126	Polar positive	475.133	[M+H]+	-0.06
Lapatinib	Lap-M3	C26H20ClFN4O2	474.126	Polar negative	509.096	[M+35Cl]-	1.09
Lapatinib	Lap-M3	C26H20ClFN4O2	474.126	Polar negative	473.119	[M-H]-	1.26
Lapatinib	Lap-M3	C26H20ClFN4O2	474.126	Lipids negative	509.096	[M+35Cl]-	0.44
Lapatinib	Lap-M3	C26H20ClFN4O2	474.126	Lipids negative	473.119	[M-H]-	0.73
Lapatinib	Lap-M4	C13H11ClFNO	251.051	Polar positive	252.059	[M+H]+	0.45
Lapatinib	Lap-M5	C29H26ClFN4O5S	596.13	Polar positive	597.137	[M+H]+	-0.17
Lapatinib	Lap-M5	Lap-M5	Lap-M5	Lipids positive	597.137	[M+H]+	0.18
Lapatinib	Lap-M5	Lap-M5	Lap-M5	Lipids negative	655.144	[M+Acetate]-	0.03
Lapatinib	Lap-M5	Lap-M5	Lap-M5	Lipids negative	595.122	[M-H]-	0.28
Lapatinib	Lap-M5	Lap-M5	Lap-M5	Lipids negative	631.099	[M+35Cl]-	0.54
Lapatinib	Lap-M6	C30H28ClFN4O5S	610.145	Lipids negative	669.159	[M+Acetate]-	0.23
Lapatinib	Lap-M7	C26H19ClFN3O4	491.105	Polar positive	492.112	[M+H]+	0.28
Lapatinib	Lap-M7	C26H19ClFN3O4	491.105	Polar negative	490.098	[M-H]-	1.01
Lapatinib	Lap-M7	C26H19ClFN3O4	491.105	Polar negative	526.075	[M+35Cl]-	1.72
Lapatinib	Lap-M7	C26H19ClFN3O4	491.105	Lipids negative	490.098	[M-H]-	0.52
Lapatinib	Lap-M8	C29H26ClFN4O6S	612.125	Lipids negative	647.094	[M+35Cl]-	-0.56
Mebendazole	Meb	C16H13N3O3	295.096	Polar positive	296.103	[M+H]+	0.16
Mebendazole	Meb	C16H13N3O3	295.096	Polar negative	294.089	[M-H]-	0.27
Mebendazole	Meb	C16H13N3O3	295.096	Polar negative	330.065	[M+35Cl]-	0.82
Mebendazole	Meb	C16H13N3O3	295.096	Lipids positive	296.103	[M+H]+	0.52
Mebendazole	Meb	C16H13N3O3	295.096	Lipids positive	318.085	[M+Na]+	1.72
Mebendazole	Meb	C16H13N3O3	295.096	Lipids negative	330.065	[M+35Cl]-	0.27
Mebendazole	Meb	C16H13N3O3	295.096	Lipids negative	294.089	[M-H]-	0.44
Mebendazole	Meb-M1	C16H15N3O3	297.111	Polar positive	298.119	[M+H]+	-0.05
Mebendazole	Meb-M1	C16H15N3O3	297.111	Lipids positive	298.119	[M+H]+	0.57
Mebendazole	Meb-M2	C14H10N2O2	238.074	Lipids negative	237.067	[M-H]-	1.85
Mebendazole	Meb-M3	C17H15N3O4	325.106	Lipids negative	384.12	[M+Acetate]-	-0.21
Mebendazole	Meb-M4	C17H15N3O6	357.096	Lipids negative	392.065	[M+35Cl]-	-0.03
Sorafenib	Sor	C21H16ClF3N4O3	464.086	Polar positive	465.093	[M+H]+	-0.66
Sorafenib	Sor	C21H16ClF3N4O3	464.086	Polar negative	463.079	[M-H]-	0.72
Sorafenib	Sor	C21H16ClF3N4O3	464.086	Polar negative	499.056	[M+35Cl]-	1.07
Sorafenib	Sor	C21H16ClF3N4O3	464.086	Polar negative	523.101	[M+Acetate]-	1.27
Sorafenib	Sor	C21H16ClF3N4O3	464.086	Lipids positive	487.075	[M+Na]+	-1.4
Sorafenib	Sor	C21H16ClF3N4O3	464.086	Lipids positive	465.094	[M+H]+	0.13
Sorafenib	Sor	C21H16ClF3N4O3	464.086	Lipids positive	482.12	[M+NH4]+	0.74
Sorafenib	Sor	C21H16ClF3N4O3	464.086	Lipids positive	929.179	[2M+H]+
Sorafenib	Sor	C21H16ClF3N4O3	464.086	Lipids negative	523.1	[M+Acetate]-	-0.13
Sorafenib	Sor	C21H16ClF3N4O3	464.086	Lipids negative	463.079	[M-H]-	0.43
Sorafenib	Sor-M1	C20H14ClF3N4O3	450.071	Polar negative	509.084	[M+Acetate]-	-0.11
Sorafenib	Sor-M1	C20H14ClF3N4O3	450.071	Polar negative	449.064	[M-H]-	0.96
Sorafenib	Sor-M1	C20H14ClF3N4O3	450.071	Lipids negative	509.084	[M+Acetate]-	-0.9
Sorafenib	Sor-M2	C20H13ClF3N3O4	451.055	Polar positive	469.091	[M+NH4]+	5.08
Sorafenib	Sor-M3	C21H16ClF3N4O4	480.081	Polar negative	479.074	[M-H]-	0.89
Sorafenib	Sor-M3	C21H16ClF3N4O4	480.081	Polar negative	515.051	[M+35Cl]-	1.21
Sorafenib	Sor-M3	C21H16ClF3N4O4	480.081	Polar negative	539.096	[M+Acetate]-	1.4
Sorafenib	Sor-M4	C26H22ClF3N3O10	628.095	Lipids positive	651.082	[M+Na]+	-3.19
Sunitinib	Sun	C22H27FN4O2	398.212	Polar positive	399.219	[M+H]+	-0.03
Sunitinib	Sun	C22H27FN4O2	398.212	Polar positive	421.201	[M+Na]+	0.59
Sunitinib	Sun	C22H27FN4O2	398.212	Polar negative	397.205	[M-H]-	0.25
Sunitinib	Sun	C22H27FN4O2	398.212	Polar negative	433.182	[M+35Cl]-	0.87
Sunitinib	Sun	C22H27FN4O2	398.212	Lipids positive	421.201	[M+Na]+	0.46
Sunitinib	Sun	C22H27FN4O2	398.212	Lipids positive	399.219	[M+H]+	0.55
Sunitinib	Sun	C22H27FN4O2	398.212	Lipids positive	797.431	[2M+H]+
Sunitinib	Sun-M1	C20H23FN4O2	370.18	Polar positive	371.188	[M+H]+	0.26
Sunitinib	Sun-M1	C20H23FN4O2	370.18	Polar negative	369.173	[M-H]-	0.12
Sunitinib	Sun-M2	C22H27FN4O3	414.207	Polar negative	413.2	[M-H]-	0.58
Sunitinib	Sun-M3	C18H19FN4O2	342.149	Lipids positive	343.157	[M+H]+	1
Sunitinib	Sun-M4	C20H23FN4O3	386.175	Polar positive	387.183	[M+H]+	-0.39
Sunitinib	Sun-M10	C22H26FN4O2	397.204	Polar positive	398.212	[M+H]+	0.59
Sunitinib	Sun-M10	C22H26FN4O2	397.204	Polar negative	396.197	[M-H]-	1.04
Sunitinib	Sun-M10	C22H26FN4O2	397.204	Lipids positive	398.212	[M+H]+	1.93
Sunitinib	Sun-M19	C22H25FN4O4	428.186	Polar positive	429.193	[M+H]+	-0.08
Sunitinib	Sun-M21	C22H27FN4O4	430.202	Polar negative	429.195	[M-H]-	0.68
Sunitinib	Sun-M22	C22H27FN4O5	446.197	Polar positive	447.204	[M+H]+	0.95
Sunitinib	Sun-M23	C23H29FN4O3	428.222	Polar positive	429.23	[M+H]+	-0.03
Sunitinib	Sun-M23	C23H29FN4O3	428.222	Polar negative	427.215	[M-H]-	0.69
Sunitinib	Sun-M23	C23H29FN4O3	428.222	Polar negative	487.237	[M+Acetate]-	0.95
Sunitinib	Sun-M23	C23H29FN4O3	428.222	Lipids positive	429.23	[M+H]+	0.72

## Sheet: SuppTable9
Supplementary Table 9 Annotated intracellular polar metabolite and lipid m/z features significantly perturbed by xenobiotic exposure. Annotated polar metabolite and lipid m/z features measured at significantly different intensities in intracellular extracts of xenobiotic-exposed cardiac microtissues relative to batch and time matched controls are reported. The DIMS assay in which each feature was…
Assay	m/z	Isotope	Neutral loss	Ion form	Compound name	HMDB ID	MS2: in-house spectral database	MS2: public spectral databases	MS1: MTox	MS1: MT library	MSI Confidence Level	Batch	Xenobiotic	Exposure concentration	Exposure duration (hours)	p-value	Fold Change
Lipids negative	389.255			[M+Acetate]-	(9S,10E,12S,13S)-9,12,13-Trihydroxy-10-octadecenoic acid||9,10,13-TriHOME	HMDB0038555||HMDB0004710	FALSE	FALSE	TRUE	FALSE	3	D	mebendazole	high	6	0.0019	1.49
Polar negative	241.012			[M+35Cl]-	(R)-lipoic acid	HMDB0001451	FALSE	FALSE	TRUE	FALSE	3	D	dasatinib	high	48	0.0023	1.4
Polar negative	241.012			[M+35Cl]-	(R)-lipoic acid	HMDB0001451	FALSE	FALSE	TRUE	FALSE	3	C	erlotinib	high	6	<0.0001	-1.7
Polar negative	241.012			[M+35Cl]-	(R)-lipoic acid	HMDB0001451	FALSE	FALSE	TRUE	FALSE	3	C	erlotinib	high	72	0.0014	1.92
Polar negative	241.012			[M+35Cl]-	(R)-lipoic acid	HMDB0001451	FALSE	FALSE	TRUE	FALSE	3	C	erlotinib	low	6	0.0001	-1.4
Polar negative	241.012			[M+35Cl]-	(R)-lipoic acid	HMDB0001451	FALSE	FALSE	TRUE	FALSE	3	C	erlotinib	low	72	0.0008	1.34
Polar negative	241.012			[M+35Cl]-	(R)-lipoic acid	HMDB0001451	FALSE	FALSE	TRUE	FALSE	3	D	fluorouracil	low	6	0.0014	-1.56
Polar negative	241.012			[M+35Cl]-	(R)-lipoic acid	HMDB0001451	FALSE	FALSE	TRUE	FALSE	3	C	idarubicin	high	6	0.0082	1.42
Polar negative	241.012			[M+35Cl]-	(R)-lipoic acid	HMDB0001451	FALSE	FALSE	TRUE	FALSE	3	D	mebendazole	high	6	0.0043	-1.7
Polar negative	241.012			[M+35Cl]-	(R)-lipoic acid	HMDB0001451	FALSE	FALSE	TRUE	FALSE	3	D	mebendazole	low	48	0.0023	-1.39
Polar negative	241.012			[M+35Cl]-	(R)-lipoic acid	HMDB0001451	FALSE	FALSE	TRUE	FALSE	3	D	mebendazole	low	6	0.0031	-1.51
Polar negative	241.012			[M+35Cl]-	(R)-lipoic acid	HMDB0001451	FALSE	FALSE	TRUE	FALSE	3	C	sunitinib	low	6	0.0076	1.24
Polar negative	316.08			[M+35Cl]-	1-Methyladenosine||N6-Methyladenosine	HMDB0003331||HMDB0004044	FALSE	FALSE	TRUE	FALSE	3	A	clozapine	low	48	0.0041	-4.56
Polar negative	316.08			[M+35Cl]-	1-Methyladenosine||N6-Methyladenosine	HMDB0003331||HMDB0004044	FALSE	FALSE	TRUE	FALSE	3	D	dasatinib	high	48	0.0089	1.58
Polar negative	316.08			[M+35Cl]-	1-Methyladenosine||N6-Methyladenosine	HMDB0003331||HMDB0004044	FALSE	FALSE	TRUE	FALSE	3	D	dasatinib	low	72	0.0063	1.46
Polar negative	317.084	(13C)		[M+35Cl]-	1-Methyladenosine||N6-Methyladenosine	HMDB0003331||HMDB0004044	FALSE	FALSE	TRUE	FALSE	3	D	dasatinib	low	72	0.005	1.58
Polar negative	316.08			[M+35Cl]-	1-Methyladenosine||N6-Methyladenosine	HMDB0003331||HMDB0004044	FALSE	FALSE	TRUE	FALSE	3	C	erlotinib	high	72	0.0013	-1.97
Polar negative	316.08			[M+35Cl]-	1-Methyladenosine||N6-Methyladenosine	HMDB0003331||HMDB0004044	FALSE	FALSE	TRUE	FALSE	3	C	erlotinib	low	72	0.0006	-2.3
Polar negative	317.084	(13C)		[M+35Cl]-	1-Methyladenosine||N6-Methyladenosine	HMDB0003331||HMDB0004044	FALSE	FALSE	TRUE	FALSE	3	D	fluorouracil	high	72	0.003	-1.47
Polar negative	316.08			[M+35Cl]-	1-Methyladenosine||N6-Methyladenosine	HMDB0003331||HMDB0004044	FALSE	FALSE	TRUE	FALSE	3	D	fluorouracil	low	72	<0.0001	1.47
Polar negative	317.084	(13C)		[M+35Cl]-	1-Methyladenosine||N6-Methyladenosine	HMDB0003331||HMDB0004044	FALSE	FALSE	TRUE	FALSE	3	D	fluorouracil	low	72	0.0003	1.56
Polar negative	316.08			[M+35Cl]-	1-Methyladenosine||N6-Methyladenosine	HMDB0003331||HMDB0004044	FALSE	FALSE	TRUE	FALSE	3	C	idarubicin	high	72	0.0076	-1.44
Polar negative	317.084	(13C)		[M+35Cl]-	1-Methyladenosine||N6-Methyladenosine	HMDB0003331||HMDB0004044	FALSE	FALSE	TRUE	FALSE	3	D	mebendazole	high	48	0.0032	-1.82
Polar negative	316.08			[M+35Cl]-	1-Methyladenosine||N6-Methyladenosine	HMDB0003331||HMDB0004044	FALSE	FALSE	TRUE	FALSE	3	D	mebendazole	high	72	0.0012	-1.61
Polar negative	317.084	(13C)		[M+35Cl]-	1-Methyladenosine||N6-Methyladenosine	HMDB0003331||HMDB0004044	FALSE	FALSE	TRUE	FALSE	3	D	mebendazole	high	72	0.0027	-1.67
Polar negative	316.08			[M+35Cl]-	1-Methyladenosine||N6-Methyladenosine	HMDB0003331||HMDB0004044	FALSE	FALSE	TRUE	FALSE	3	C	sunitinib	low	72	0.0018	1.53
Polar positive	362.233			[M+NH4]+	11-Dehydrocorticosterone	HMDB0004029	FALSE	FALSE	TRUE	FALSE	3	A	clozapine	high	48	0.0037	-1.56
Polar positive	362.233			[M+NH4]+	11-Dehydrocorticosterone	HMDB0004029	FALSE	FALSE	TRUE	FALSE	3	A	clozapine	low	72	0.0063	-1.71
Polar positive	362.233			[M+NH4]+	11-Dehydrocorticosterone	HMDB0004029	FALSE	FALSE	TRUE	FALSE	3	D	fluorouracil	low	72	0.0062	1.38
Polar positive	362.233			[M+NH4]+	11-Dehydrocorticosterone	HMDB0004029	FALSE	FALSE	TRUE	FALSE	3	C	sunitinib	high	6	0.0005	-1.65
Polar positive	362.233			[M+NH4]+	11-Dehydrocorticosterone	HMDB0004029	FALSE	FALSE	TRUE	FALSE	3	C	sunitinib	low	6	0.0035	-1.38
Polar negative	305.212			[M-H]-	11-Hydroxyandrosterone	HMDB0002984	FALSE	FALSE	TRUE	FALSE	3	C	erlotinib	high	72	0.0002	2.26
Lipids negative	341.188			[M+35Cl]-	11-Hydroxyandrosterone	HMDB0002984	FALSE	FALSE	TRUE	FALSE	3	A	acyclovir	low	48	0.0059	2.95
Polar negative	353.233			[M-H]-||[M-H]-||[M-H]-||[M-H]-||[M+Acetate]-||[M+Acetate]-	11b-PGF2a||13,14-Dihydro-15-keto PGF2a||8-Isoprostaglandin F2a||Prostaglandin F2a||13-OxoODE||9-OxoODE	HMDB0010199||HMDB0004685||HMDB0005083||HMDB0001139||HMDB0004668||HMDB0004669	FALSE	FALSE	TRUE	FALSE	3	D	fluorouracil	high	48	0.0031	1.68
Lipids negative	381.265			[M+Acetate]-	15(S)-Hydroxyeicosatrienoic acid	HMDB0005045	FALSE	FALSE	TRUE	FALSE	3	B	doxorubicin	high	48	0.0011	2.43
Lipids negative	381.265			[M+Acetate]-	15(S)-Hydroxyeicosatrienoic acid	HMDB0005045	FALSE	FALSE	TRUE	FALSE	3	B	lapatinib	high	48	0.0063	2.26
Polar positive	367.224			[M+Na]+	17-HDoHE	HMDB0010213	FALSE	FALSE	TRUE	FALSE	3	C	sunitinib	high	72	0.008	-1.45
Lipids positive	367.225			[M+Na]+	17-HDoHE	HMDB0010213	FALSE	FALSE	TRUE	FALSE	3	C	erlotinib	high	72	0.0003	-1.96
Lipids positive	367.225			[M+Na]+	17-HDoHE	HMDB0010213	FALSE	FALSE	TRUE	FALSE	3	C	idarubicin	high	72	0.0034	-2.02
Lipids positive	367.225			[M+Na]+	17-HDoHE	HMDB0010213	FALSE	FALSE	TRUE	FALSE	3	C	idarubicin	low	72	0.0058	-1.27
Lipids positive	367.225			[M+Na]+	17-HDoHE	HMDB0010213	FALSE	FALSE	TRUE	FALSE	3	C	sunitinib	high	72	0.0001	-2.32
Lipids positive	367.225			[M+Na]+	17-HDoHE	HMDB0010213	FALSE	FALSE	TRUE	FALSE	3	C	sunitinib	low	72	0.0003	-1.55
Polar negative	397.179			[M+35Cl]-	18-Hydroxycorticosterone||Cortisol	HMDB0000319||HMDB0000063	FALSE	FALSE	TRUE	FALSE	3	B	lapatinib	high	48	0.0036	-2.12
Lipids negative	397.179			[M+35Cl]-	18-Hydroxycorticosterone||Cortisol	HMDB0000319||HMDB0000063	FALSE	FALSE	TRUE	FALSE	3	B	lapatinib	low	6	0.0093	-1.56
Lipids negative	421.223			[M+Acetate]-	18-Hydroxycorticosterone||Cortisol	HMDB0000319||HMDB0000063	FALSE	FALSE	TRUE	FALSE	3	D	mebendazole	high	6	0.0011	1.32
Lipids positive	278.064			[M+NH4]+	1D-myo-Inositol 3-phosphate||Fructose 6-phosphate||Glucose 6-phosphate||Myo-inositol 1-phosphate	HMDB0006814||HMDB0000124||HMDB0001401||HMDB0000213	FALSE	FALSE	TRUE	FALSE	3	C	erlotinib	high	6	0.0081	-1.68
Lipids negative	319.044			[M+Acetate]-	1D-myo-Inositol 3-phosphate||Fructose 6-phosphate||Glucose 6-phosphate||Myo-inositol 1-phosphate	HMDB0006814||HMDB0000124||HMDB0001401||HMDB0000213	FALSE	FALSE	TRUE	FALSE	3	B	buspirone	low	48	0.0025	1.93
Polar positive	221.042			[M+Na]+	2-hydroxy-2-(4-hydroxy-3-methoxyphenyl)acetic acid	HMDB0133489	FALSE	FALSE	TRUE	FALSE	3	D	dasatinib	high	72	0.0079	-1.31
Polar positive	222.046	(13C)		[M+Na]+	2-hydroxy-2-(4-hydroxy-3-methoxyphenyl)acetic acid	HMDB0133489	FALSE	FALSE	TRUE	FALSE	3	D	dasatinib	high	72	0.0077	-1.35
Polar positive	221.042			[M+Na]+	2-hydroxy-2-(4-hydroxy-3-methoxyphenyl)acetic acid	HMDB0133489	FALSE	FALSE	TRUE	FALSE	3	D	fluorouracil	high	72	0.0041	-1.59
Polar positive	222.046	(13C)		[M+Na]+	2-hydroxy-2-(4-hydroxy-3-methoxyphenyl)acetic acid	HMDB0133489	FALSE	FALSE	TRUE	FALSE	3	D	fluorouracil	high	72	0.0043	-1.62
Polar positive	223.049	(2x13C)		[M+Na]+	2-hydroxy-2-(4-hydroxy-3-methoxyphenyl)acetic acid	HMDB0133489	FALSE	FALSE	TRUE	FALSE	3	D	fluorouracil	high	72	0.0022	-1.42
Polar positive	221.042			[M+Na]+	2-hydroxy-2-(4-hydroxy-3-methoxyphenyl)acetic acid	HMDB0133489	FALSE	FALSE	TRUE	FALSE	3	C	idarubicin	high	6	0.0027	-2.27
Polar positive	222.046	(13C)		[M+Na]+	2-hydroxy-2-(4-hydroxy-3-methoxyphenyl)acetic acid	HMDB0133489	FALSE	FALSE	TRUE	FALSE	3	C	idarubicin	high	6	0.0028	-2.31
Polar positive	221.042			[M+Na]+	2-hydroxy-2-(4-hydroxy-3-methoxyphenyl)acetic acid	HMDB0133489	FALSE	FALSE	TRUE	FALSE	3	C	idarubicin	low	6	0.0048	-1.52
Polar positive	222.046	(13C)		[M+Na]+	2-hydroxy-2-(4-hydroxy-3-methoxyphenyl)acetic acid	HMDB0133489	FALSE	FALSE	TRUE	FALSE	3	C	idarubicin	low	6	0.0047	-1.52
Polar positive	223.049	(2x13C)		[M+Na]+	2-hydroxy-2-(4-hydroxy-3-methoxyphenyl)acetic acid	HMDB0133489	FALSE	FALSE	TRUE	FALSE	3	C	idarubicin	low	6	0.0051	-1.71
Polar positive	221.042			[M+Na]+	2-hydroxy-2-(4-hydroxy-3-methoxyphenyl)acetic acid	HMDB0133489	FALSE	FALSE	TRUE	FALSE	3	D	mebendazole	high	72	<0.0001	-1.96
Polar positive	222.046	(13C)		[M+Na]+	2-hydroxy-2-(4-hydroxy-3-methoxyphenyl)acetic acid	HMDB0133489	FALSE	FALSE	TRUE	FALSE	3	D	mebendazole	high	72	<0.0001	-2.05
Polar positive	223.049	(2x13C)		[M+Na]+	2-hydroxy-2-(4-hydroxy-3-methoxyphenyl)acetic acid	HMDB0133489	FALSE	FALSE	TRUE	FALSE	3	D	mebendazole	high	72	0.0001	-1.98
Lipids positive	221.042			[M+Na]+	2-hydroxy-2-(4-hydroxy-3-methoxyphenyl)acetic acid	HMDB0133489	FALSE	FALSE	TRUE	FALSE	3	C	erlotinib	high	48	0.0005	-2.85
Lipids positive	222.046	(13C)		[M+Na]+	2-hydroxy-2-(4-hydroxy-3-methoxyphenyl)acetic acid	HMDB0133489	FALSE	FALSE	TRUE	FALSE	3	C	erlotinib	high	48	0.0006	-2.95
Lipids positive	223.049	(2x13C)		[M+Na]+	2-hydroxy-2-(4-hydroxy-3-methoxyphenyl)acetic acid	HMDB0133489	FALSE	FALSE	TRUE	FALSE	3	C	erlotinib	high	48	0.0021	-2.64
Lipids positive	221.042			[M+Na]+	2-hydroxy-2-(4-hydroxy-3-methoxyphenyl)acetic acid	HMDB0133489	FALSE	FALSE	TRUE	FALSE	3	C	erlotinib	high	72	0.0004	-4.62
Lipids positive	222.046	(13C)		[M+Na]+	2-hydroxy-2-(4-hydroxy-3-methoxyphenyl)acetic acid	HMDB0133489	FALSE	FALSE	TRUE	FALSE	3	C	erlotinib	high	72	0.0004	-4.87
Lipids positive	221.042			[M+Na]+	2-hydroxy-2-(4-hydroxy-3-methoxyphenyl)acetic acid	HMDB0133489	FALSE	FALSE	TRUE	FALSE	3	C	erlotinib	low	48	0.0001	-6.03
Lipids positive	222.046	(13C)		[M+Na]+	2-hydroxy-2-(4-hydroxy-3-methoxyphenyl)acetic acid	HMDB0133489	FALSE	FALSE	TRUE	FALSE	3	C	erlotinib	low	48	0.0001	-6.64
Lipids positive	221.042			[M+Na]+	2-hydroxy-2-(4-hydroxy-3-methoxyphenyl)acetic acid	HMDB0133489	FALSE	FALSE	TRUE	FALSE	3	C	erlotinib	low	72	0.0004	-4.43
Lipids positive	222.046	(13C)		[M+Na]+	2-hydroxy-2-(4-hydroxy-3-methoxyphenyl)acetic acid	HMDB0133489	FALSE	FALSE	TRUE	FALSE	3	C	erlotinib	low	72	0.0005	-4.69
Lipids positive	221.042			[M+Na]+	2-hydroxy-2-(4-hydroxy-3-methoxyphenyl)acetic acid	HMDB0133489	FALSE	FALSE	TRUE	FALSE	3	D	fluorouracil	high	48	0.0017	-1.72
Lipids positive	222.046	(13C)		[M+Na]+	2-hydroxy-2-(4-hydroxy-3-methoxyphenyl)acetic acid	HMDB0133489	FALSE	FALSE	TRUE	FALSE	3	D	fluorouracil	high	48	0.0016	-1.74
Lipids positive	221.042			[M+Na]+	2-hydroxy-2-(4-hydroxy-3-methoxyphenyl)acetic acid	HMDB0133489	FALSE	FALSE	TRUE	FALSE	3	D	fluorouracil	high	72	0.003	-1.73
Lipids positive	222.046	(13C)		[M+Na]+	2-hydroxy-2-(4-hydroxy-3-methoxyphenyl)acetic acid	HMDB0133489	FALSE	FALSE	TRUE	FALSE	3	D	fluorouracil	high	72	0.0059	-1.66
Lipids positive	221.042			[M+Na]+	2-hydroxy-2-(4-hydroxy-3-methoxyphenyl)acetic acid	HMDB0133489	FALSE	FALSE	TRUE	FALSE	3	D	fluorouracil	low	48	0.0038	-1.67
Lipids positive	222.046	(13C)		[M+Na]+	2-hydroxy-2-(4-hydroxy-3-methoxyphenyl)acetic acid	HMDB0133489	FALSE	FALSE	TRUE	FALSE	3	D	fluorouracil	low	48	0.0038	-1.72
Lipids positive	221.042			[M+Na]+	2-hydroxy-2-(4-hydroxy-3-methoxyphenyl)acetic acid	HMDB0133489	FALSE	FALSE	TRUE	FALSE	3	C	idarubicin	high	72	0.0082	-3.07
Lipids positive	222.046	(13C)		[M+Na]+	2-hydroxy-2-(4-hydroxy-3-methoxyphenyl)acetic acid	HMDB0133489	FALSE	FALSE	TRUE	FALSE	3	C	idarubicin	high	72	0.0099	-3.19
Lipids positive	223.049	(2x13C)		[M+Na]+	2-hydroxy-2-(4-hydroxy-3-methoxyphenyl)acetic acid	HMDB0133489	FALSE	FALSE	TRUE	FALSE	3	C	idarubicin	low	6	0.0029	-1.33
Lipids positive	221.042			[M+Na]+	2-hydroxy-2-(4-hydroxy-3-methoxyphenyl)acetic acid	HMDB0133489	FALSE	FALSE	TRUE	FALSE	3	D	mebendazole	high	48	0.0004	-1.99
Lipids positive	222.046	(13C)		[M+Na]+	2-hydroxy-2-(4-hydroxy-3-methoxyphenyl)acetic acid	HMDB0133489	FALSE	FALSE	TRUE	FALSE	3	D	mebendazole	high	48	0.0005	-2.02
Lipids positive	221.042			[M+Na]+	2-hydroxy-2-(4-hydroxy-3-methoxyphenyl)acetic acid	HMDB0133489	FALSE	FALSE	TRUE	FALSE	3	D	mebendazole	high	72	0.0012	-1.91
Lipids positive	222.046	(13C)		[M+Na]+	2-hydroxy-2-(4-hydroxy-3-methoxyphenyl)acetic acid	HMDB0133489	FALSE	FALSE	TRUE	FALSE	3	D	mebendazole	high	72	0.0025	-1.86
Lipids positive	223.049	(2x13C)		[M+Na]+	2-hydroxy-2-(4-hydroxy-3-methoxyphenyl)acetic acid	HMDB0133489	FALSE	FALSE	TRUE	FALSE	3	A	sorafenib	high	72	0.0015	1.48
Lipids negative	277.13			[M+Acetate]-	2-Hydroxydecanedioic acid	HMDB0000424	FALSE	FALSE	TRUE	FALSE	3	D	mebendazole	high	72	0.003	1.26
Polar negative	150.056			[M-H]-	2-Phenylglycine	HMDB0002210	FALSE	FALSE	TRUE	FALSE	3	C	erlotinib	high	6	0.0003	-2.23
Polar negative	150.056			[M-H]-	2-Phenylglycine	HMDB0002210	FALSE	FALSE	TRUE	FALSE	3	C	erlotinib	low	6	0.0006	-1.94
Polar negative	150.056			[M-H]-	2-Phenylglycine	HMDB0002210	FALSE	FALSE	TRUE	FALSE	3	B	lapatinib	high	48	0.0017	-1.31
Polar negative	461.364			[M+Acetate]-	22b-Hydroxycholesterol	HMDB0004035	FALSE	FALSE	TRUE	FALSE	3	B	lapatinib	low	72	0.007	-1.32
Lipids positive	425.339			[M+Na]+	22b-Hydroxycholesterol	HMDB0004035	FALSE	FALSE	TRUE	FALSE	3	C	erlotinib	high	48	0.0053	2.52
Lipids positive	425.339			[M+Na]+	22b-Hydroxycholesterol	HMDB0004035	FALSE	FALSE	TRUE	FALSE	3	C	erlotinib	high	72	0.0046	2.65
Lipids positive	403.357			[M+H]+	22b-Hydroxycholesterol	HMDB0004035	FALSE	FALSE	TRUE	FALSE	3	C	erlotinib	low	48	0.0019	2.3
Lipids positive	425.339			[M+Na]+	22b-Hydroxycholesterol	HMDB0004035	FALSE	FALSE	TRUE	FALSE	3	C	erlotinib	low	48	0.0007	2.17
Lipids positive	403.357			[M+H]+	22b-Hydroxycholesterol	HMDB0004035	FALSE	FALSE	TRUE	FALSE	3	C	erlotinib	low	6	0.0017	1.63
Lipids positive	425.339			[M+Na]+	22b-Hydroxycholesterol	HMDB0004035	FALSE	FALSE	TRUE	FALSE	3	C	erlotinib	low	72	0.0021	2.01
Polar positive	399.326		H2O	[M+H]+	24,25-Dihydroxyvitamin D	HMDB0000430	FALSE	FALSE	TRUE	FALSE	3	B	buspirone	low	6	0.0067	1.52
Polar positive	417.336			[M+H]+	24,25-Dihydroxyvitamin D	HMDB0000430	FALSE	FALSE	TRUE	FALSE	3	C	erlotinib	high	72	0.0023	2.98
Polar positive	417.336			[M+H]+	24,25-Dihydroxyvitamin D	HMDB0000430	FALSE	FALSE	TRUE	FALSE	3	C	erlotinib	low	48	0.0055	2.92
Polar positive	417.336			[M+H]+	24,25-Dihydroxyvitamin D	HMDB0000430	FALSE	FALSE	TRUE	FALSE	3	C	erlotinib	low	6	0.0081	1.92
Polar negative	476.347			[M+Acetate]-	24,25-Dihydroxyvitamin D	HMDB0000430	FALSE	FALSE	TRUE	FALSE	3	A	acyclovir	low	6	0.0004	-1.63
Polar negative	475.343			[M+Acetate]-	24,25-Dihydroxyvitamin D	HMDB0000430	FALSE	FALSE	TRUE	FALSE	3	B	buspirone	high	48	0.0007	2.8
Polar negative	476.347			[M+Acetate]-	24,25-Dihydroxyvitamin D	HMDB0000430	FALSE	FALSE	TRUE	FALSE	3	B	buspirone	high	48	0.0005	2.57
Polar negative	451.299			[M+35Cl]-	24,25-Dihydroxyvitamin D	HMDB0000430	FALSE	FALSE	TRUE	FALSE	3	B	buspirone	high	72	0.0002	2.45
Polar negative	476.347			[M+Acetate]-	24,25-Dihydroxyvitamin D	HMDB0000430	FALSE	FALSE	TRUE	FALSE	3	B	buspirone	high	72	0.004	1.91
Polar negative	475.343			[M+Acetate]-	24,25-Dihydroxyvitamin D	HMDB0000430	FALSE	FALSE	TRUE	FALSE	3	B	buspirone	low	6	0.0008	1.66
Polar negative	475.343			[M+Acetate]-	24,25-Dihydroxyvitamin D	HMDB0000430	FALSE	FALSE	TRUE	FALSE	3	A	clozapine	low	48	0.001	-2.1
Polar negative	475.343			[M+Acetate]-	24,25-Dihydroxyvitamin D	HMDB0000430	FALSE	FALSE	TRUE	FALSE	3	A	sorafenib	high	6	0.0074	-1.19
Polar negative	475.343			[M+Acetate]-	24,25-Dihydroxyvitamin D	HMDB0000430	FALSE	FALSE	TRUE	FALSE	3	A	sorafenib	low	6	0.0015	-1.39
Polar negative	476.347			[M+Acetate]-	24,25-Dihydroxyvitamin D	HMDB0000430	FALSE	FALSE	TRUE	FALSE	3	A	sorafenib	low	6	0.0069	-1.69
Lipids positive	439.318			[M+Na]+	24,25-Dihydroxyvitamin D	HMDB0000430	FALSE	FALSE	TRUE	FALSE	3	B	buspirone	high	72	0.0016	3.1
Lipids positive	439.318			[M+Na]+	24,25-Dihydroxyvitamin D	HMDB0000430	FALSE	FALSE	TRUE	FALSE	3	C	erlotinib	high	72	0.0068	2.47
Lipids positive	439.318			[M+Na]+	24,25-Dihydroxyvitamin D	HMDB0000430	FALSE	FALSE	TRUE	FALSE	3	C	erlotinib	low	48	0.0023	1.96
Lipids negative	451.299			[M+35Cl]-	24,25-Dihydroxyvitamin D	HMDB0000430	FALSE	FALSE	TRUE	FALSE	3	B	buspirone	high	72	0.0082	2.28
Lipids positive	292.212			[M+NH4]+	3-Hydroxytetradecanedioic acid	HMDB0000394	FALSE	FALSE	TRUE	FALSE	3	C	idarubicin	high	6	0.0065	1.17
Polar positive	190.083			[M+Na]+	3-Methoxytyramine	HMDB0000022	FALSE	FALSE	TRUE	FALSE	3	B	buspirone	low	6	0.0062	1.49
Polar positive	190.083			[M+Na]+	3-Methoxytyramine	HMDB0000022	FALSE	FALSE	TRUE	FALSE	3	C	erlotinib	low	48	0.0055	3.42
Polar positive	190.083			[M+Na]+	3-Methoxytyramine	HMDB0000022	FALSE	FALSE	TRUE	FALSE	3	C	erlotinib	low	72	0.0046	2.66
Polar positive	190.083			[M+Na]+	3-Methoxytyramine	HMDB0000022	FALSE	FALSE	TRUE	FALSE	3	D	mebendazole	low	48	0.0072	1.17
Polar negative	348.166			[M+Acetate]-	3-Methylglutarylcarnitine	HMDB0000552	FALSE	FALSE	TRUE	FALSE	3	C	erlotinib	high	6	0.0002	-1.71
Polar negative	348.166			[M+Acetate]-	3-Methylglutarylcarnitine	HMDB0000552	FALSE	FALSE	TRUE	FALSE	3	C	erlotinib	high	72	0.0017	2.06
Polar negative	348.166			[M+Acetate]-	3-Methylglutarylcarnitine	HMDB0000552	FALSE	FALSE	TRUE	FALSE	3	C	sunitinib	high	6	0.0019	-1.34
Polar negative	348.166			[M+Acetate]-	3-Methylglutarylcarnitine	HMDB0000552	FALSE	FALSE	TRUE	FALSE	3	C	sunitinib	low	6	0.003	-1.31
Lipids negative	324.122			[M+35Cl]-	3-Methylglutarylcarnitine	HMDB0000552	FALSE	FALSE	TRUE	FALSE	3	D	fluorouracil	low	72	0.0092	-1.27
Polar positive	170.092			[M+H]+	3-Methylhistidine	HMDB0000479	FALSE	FALSE	TRUE	TRUE	3	A	acyclovir	high	72	0.0044	1.95
Polar positive	170.092			[M+H]+	3-Methylhistidine	HMDB0000479	FALSE	FALSE	TRUE	TRUE	3	D	dasatinib	high	48	0.0041	1.67
Polar positive	170.092			[M+H]+	3-Methylhistidine	HMDB0000479	FALSE	FALSE	TRUE	TRUE	3	D	fluorouracil	high	72	0.0092	-1.18
Polar positive	170.092			[M+H]+	3-Methylhistidine	HMDB0000479	FALSE	FALSE	TRUE	TRUE	3	C	sunitinib	low	72	0.0077	-1.2
Polar positive	208.982			[M+Na]+	3-Phosphoglyceric acid	HMDB0000807	FALSE	FALSE	TRUE	FALSE	3	B	lapatinib	high	48	0.0079	-1.51
Polar negative	152.002			[M-H]-	3-Sulfinato-L-alaninate	HMDB0060179	FALSE	FALSE	TRUE	FALSE	3	C	erlotinib	high	72	0.0001	2.41
Polar negative	152.002			[M-H]-	3-Sulfinato-L-alaninate	HMDB0060179	FALSE	FALSE	TRUE	FALSE	3	C	erlotinib	low	6	0.0092	-1.28
Polar positive	387.251		C2H4O	[M+Na]+	3a,6b,7b-Trihydroxy-5b-cholanoic acid||Cholic acid||Hyocholic acid	HMDB0000415||HMDB0000619||HMDB0000760	FALSE	FALSE	TRUE	FALSE	3	A	clozapine	low	6	0.0037	-1.92
Lipids negative	407.28			[M-H]-	3a,6b,7b-Trihydroxy-5b-cholanoic acid||Cholic acid||Hyocholic acid	HMDB0000415||HMDB0000619||HMDB0000760	FALSE	FALSE	TRUE	FALSE	3	D	mebendazole	low	72	0.0059	12.38
Polar positive	208.06			[M+H]+	4-(2-Aminophenyl)-2,4-dioxobutanoic acid	HMDB0000978	FALSE	FALSE	TRUE	FALSE	3	D	fluorouracil	high	72	0.0059	1.73
Polar positive	163.108			[M+NH4]+	4-Acetamidobutanoic acid	HMDB0003681	FALSE	FALSE	TRUE	FALSE	3	B	buspirone	low	6	0.0037	2.2
Polar positive	163.108			[M+NH4]+	4-Acetamidobutanoic acid	HMDB0003681	FALSE	FALSE	TRUE	FALSE	3	A	clozapine	high	48	0.0013	1.82
Polar positive	163.108			[M+NH4]+	4-Acetamidobutanoic acid	HMDB0003681	FALSE	FALSE	TRUE	FALSE	3	C	erlotinib	high	48	0.006	3.05
Polar positive	163.108			[M+NH4]+	4-Acetamidobutanoic acid	HMDB0003681	FALSE	FALSE	TRUE	FALSE	3	C	erlotinib	low	48	0.0023	3.21
Polar negative	375.218			[M+Acetate]-	4-Hydroxyretinoic acid	HMDB0006254	FALSE	FALSE	TRUE	FALSE	3	D	fluorouracil	high	48	0.0027	2.03
Polar negative	279.099			[M+Acetate]-	5-Hydroxy-L-tryptophan	HMDB0000472	FALSE	FALSE	TRUE	FALSE	3	C	erlotinib	high	72	<0.0001	2.11
Polar positive	192.066			[M+H]+	5-Hydroxyindoleacetic acid	HMDB0000763	FALSE	FALSE	TRUE	FALSE	3	C	erlotinib	low	48	0.0033	1.63
Polar positive	192.066			[M+H]+	5-Hydroxyindoleacetic acid	HMDB0000763	FALSE	FALSE	TRUE	FALSE	3	C	idarubicin	low	48	0.0038	-1.49
Polar positive	192.066			[M+H]+	5-Hydroxyindoleacetic acid	HMDB0000763	FALSE	FALSE	TRUE	FALSE	3	C	sunitinib	low	48	0.0034	-1.77
Polar positive	277.047			[M+Na]+	5-L-Glutamyl-taurine	HMDB0004195	FALSE	FALSE	TRUE	FALSE	3	A	sorafenib	high	72	0.0077	1.77
Polar positive	277.047			[M+Na]+	5-L-Glutamyl-taurine	HMDB0004195	FALSE	FALSE	TRUE	FALSE	3	A	sorafenib	low	72	0.0054	1.25
Polar positive	277.047			[M+Na]+	5-L-Glutamyl-taurine	HMDB0004195	FALSE	FALSE	TRUE	FALSE	3	C	sunitinib	high	72	0.0096	1.82
Polar negative	253.05			[M-H]-	5-L-Glutamyl-taurine	HMDB0004195	FALSE	FALSE	TRUE	FALSE	3	D	dasatinib	high	72	0.0001	1.42
Polar negative	253.05			[M-H]-	5-L-Glutamyl-taurine	HMDB0004195	FALSE	FALSE	TRUE	FALSE	3	D	dasatinib	low	72	<0.0001	1.61
Polar negative	253.05			[M-H]-	5-L-Glutamyl-taurine	HMDB0004195	FALSE	FALSE	TRUE	FALSE	3	B	doxorubicin	high	72	0.0097	-1.34
Polar negative	253.05			[M-H]-	5-L-Glutamyl-taurine	HMDB0004195	FALSE	FALSE	TRUE	FALSE	3	C	erlotinib	high	6	0.0023	1.43
Polar negative	253.05			[M-H]-	5-L-Glutamyl-taurine	HMDB0004195	FALSE	FALSE	TRUE	FALSE	3	C	erlotinib	high	72	<0.0001	1.51
Polar negative	253.05			[M-H]-	5-L-Glutamyl-taurine	HMDB0004195	FALSE	FALSE	TRUE	FALSE	3	B	lapatinib	high	72	0.0016	1.39
Polar negative	253.05			[M-H]-	5-L-Glutamyl-taurine	HMDB0004195	FALSE	FALSE	TRUE	FALSE	3	D	mebendazole	low	6	0.0011	1.2
Polar negative	253.05			[M-H]-	5-L-Glutamyl-taurine	HMDB0004195	FALSE	FALSE	TRUE	FALSE	3	A	sorafenib	high	72	0.0002	1.77
Polar negative	253.05			[M-H]-	5-L-Glutamyl-taurine	HMDB0004195	FALSE	FALSE	TRUE	FALSE	3	A	sorafenib	low	72	0.0022	1.79
Polar positive	275.135			[M+NH4]+	5-Methylcytidine	HMDB0000982	FALSE	FALSE	TRUE	FALSE	3	D	dasatinib	low	6	0.0035	-1.52
Polar positive	275.135			[M+NH4]+	5-Methylcytidine	HMDB0000982	FALSE	FALSE	TRUE	FALSE	3	D	fluorouracil	high	6	0.0046	-1.48
Polar positive	275.135			[M+NH4]+	5-Methylcytidine	HMDB0000982	FALSE	FALSE	TRUE	FALSE	3	D	fluorouracil	low	48	0.0084	-1.97
Polar positive	275.135			[M+NH4]+	5-Methylcytidine	HMDB0000982	FALSE	FALSE	TRUE	FALSE	3	D	mebendazole	high	48	0.0011	1.94
Polar positive	275.135			[M+NH4]+	5-Methylcytidine	HMDB0000982	FALSE	FALSE	TRUE	FALSE	3	D	mebendazole	high	6	0.0014	-1.62
Polar positive	275.135			[M+NH4]+	5-Methylcytidine	HMDB0000982	FALSE	FALSE	TRUE	FALSE	3	D	mebendazole	low	48	0.0084	1.58
Polar positive	275.135			[M+NH4]+	5-Methylcytidine	HMDB0000982	FALSE	FALSE	TRUE	FALSE	3	D	mebendazole	low	72	0.0003	2.03
Polar negative	300.12			[M+Acetate]-	5-Methyldeoxycytidine	HMDB0002224	FALSE	FALSE	TRUE	FALSE	3	A	clozapine	high	48	0.0003	-1.74
Polar negative	300.12			[M+Acetate]-	5-Methyldeoxycytidine	HMDB0002224	FALSE	FALSE	TRUE	FALSE	3	C	erlotinib	high	72	0.0001	2.26
Polar negative	300.12			[M+Acetate]-	5-Methyldeoxycytidine	HMDB0002224	FALSE	FALSE	TRUE	FALSE	3	D	fluorouracil	high	72	0.0016	1.49
Polar negative	300.12			[M+Acetate]-	5-Methyldeoxycytidine	HMDB0002224	FALSE	FALSE	TRUE	FALSE	3	B	lapatinib	high	48	0.0036	-1.2
Polar negative	300.12			[M+Acetate]-	5-Methyldeoxycytidine	HMDB0002224	FALSE	FALSE	TRUE	FALSE	3	B	lapatinib	high	72	0.004	-1.7
Polar negative	300.12			[M+Acetate]-	5-Methyldeoxycytidine	HMDB0002224	FALSE	FALSE	TRUE	FALSE	3	B	lapatinib	low	48	0.008	-1.29
Polar negative	300.12			[M+Acetate]-	5-Methyldeoxycytidine	HMDB0002224	FALSE	FALSE	TRUE	FALSE	3	D	mebendazole	high	72	0.0001	1.41
Polar negative	300.12			[M+Acetate]-	5-Methyldeoxycytidine	HMDB0002224	FALSE	FALSE	TRUE	FALSE	3	C	sunitinib	high	72	0.0001	-2.38
Polar negative	300.12			[M+Acetate]-	5-Methyldeoxycytidine	HMDB0002224	FALSE	FALSE	TRUE	FALSE	3	C	sunitinib	low	6	0.0077	-1.25
Polar negative	300.12			[M+Acetate]-	5-Methyldeoxycytidine	HMDB0002224	FALSE	FALSE	TRUE	FALSE	3	C	sunitinib	low	72	0.0003	-2.04
Lipids negative	300.12			[M+Acetate]-	5-Methyldeoxycytidine	HMDB0002224	FALSE	FALSE	TRUE	FALSE	3	B	lapatinib	high	72	0.0044	-1.49
Lipids negative	332.059	(13C)		[M+35Cl]-	5'-Methylthioadenosine	HMDB0001173	FALSE	FALSE	TRUE	FALSE	3	B	buspirone	low	6	0.0054	-2.35
Lipids negative	356.103			[M+Acetate]-	5'-Methylthioadenosine	HMDB0001173	FALSE	FALSE	TRUE	FALSE	3	B	buspirone	low	72	0.0064	1.52
Lipids negative	332.059	(13C)		[M+35Cl]-	5'-Methylthioadenosine	HMDB0001173	FALSE	FALSE	TRUE	FALSE	3	D	fluorouracil	high	48	0.0061	-2.07
Lipids negative	332.059	(13C)		[M+35Cl]-	5'-Methylthioadenosine	HMDB0001173	FALSE	FALSE	TRUE	FALSE	3	D	fluorouracil	low	48	0.0048	-3.1
Lipids positive	424.306			[M+NH4]+	7-Ketodeoxycholic acid	HMDB0000391	FALSE	FALSE	TRUE	FALSE	3	C	erlotinib	high	72	0.0019	2.09
Lipids positive	424.306			[M+NH4]+	7-Ketodeoxycholic acid	HMDB0000391	FALSE	FALSE	TRUE	FALSE	3	C	erlotinib	low	48	0.0012	1.51
Polar positive	284.099			[M+H]+||[M+H]+	8-Hydroxy-deoxyguanosine||Guanosine	HMDB0003333||HMDB0000133	FALSE	FALSE	TRUE	FALSE	3	C	erlotinib	low	48	0.0004	2.96
Polar positive	284.099			[M+H]+||[M+H]+	8-Hydroxy-deoxyguanosine||Guanosine	HMDB0003333||HMDB0000133	FALSE	FALSE	TRUE	FALSE	3	C	erlotinib	low	6	0.0051	3.91
Polar positive	284.099			[M+H]+||[M+H]+	8-Hydroxy-deoxyguanosine||Guanosine	HMDB0003333||HMDB0000133	FALSE	FALSE	TRUE	FALSE	3	C	erlotinib	low	72	0.0002	3.52
Polar positive	284.099			[M+H]+||[M+H]+	8-Hydroxy-deoxyguanosine||Guanosine	HMDB0003333||HMDB0000133	FALSE	FALSE	TRUE	FALSE	3	B	lapatinib	high	48	0.0007	4.81
Lipids positive	306.081			[M+Na]+	8-Hydroxy-deoxyguanosine||Guanosine	HMDB0003333||HMDB0000133	FALSE	FALSE	TRUE	FALSE	3	C	erlotinib	high	48	0.0029	2.89
Lipids positive	306.081			[M+Na]+	8-Hydroxy-deoxyguanosine||Guanosine	HMDB0003333||HMDB0000133	FALSE	FALSE	TRUE	FALSE	3	C	erlotinib	high	6	<0.0001	3.13
Lipids positive	306.081			[M+Na]+	8-Hydroxy-deoxyguanosine||Guanosine	HMDB0003333||HMDB0000133	FALSE	FALSE	TRUE	FALSE	3	C	erlotinib	low	48	0.0008	2.54
Lipids positive	306.081			[M+Na]+	8-Hydroxy-deoxyguanosine||Guanosine	HMDB0003333||HMDB0000133	FALSE	FALSE	TRUE	FALSE	3	C	erlotinib	low	6	0.0002	3.59
Lipids positive	306.081			[M+Na]+	8-Hydroxy-deoxyguanosine||Guanosine	HMDB0003333||HMDB0000133	FALSE	FALSE	TRUE	FALSE	3	B	lapatinib	high	48	0.0044	2.75
Polar positive	329.245			[M+Na]+	8,11,14-Eicosatrienoic acid	HMDB0002925	FALSE	FALSE	TRUE	FALSE	3	C	erlotinib	low	48	0.0095	2.12
Polar positive	204.123			[M+H]+	Acetyl-L-carnitine	HMDB0000201	TRUE	TRUE	TRUE	TRUE	1	D	fluorouracil	high	72	0.0077	-1.53
Polar positive	147.121	(13C)		[M+H]+	Acetylcholine	HMDB0000895	FALSE	FALSE	FALSE	TRUE	3	B	buspirone	low	6	0.0041	-2.39
Polar negative	162.023			[M-H]-	Acetylcysteine	HMDB0001890	FALSE	FALSE	TRUE	TRUE	3	D	dasatinib	low	72	0.0078	-1.43
Polar negative	325.054			[2M-H]-	Acetylcysteine	HMDB0001890	FALSE	FALSE	TRUE	TRUE	3	B	doxorubicin	high	72	0.0052	2.63
Polar negative	325.054			[2M-H]-	Acetylcysteine	HMDB0001890	FALSE	FALSE	TRUE	TRUE	3	C	erlotinib	high	48	0.0095	-1.83
Polar negative	325.054			[2M-H]-	Acetylcysteine	HMDB0001890	FALSE	FALSE	TRUE	TRUE	3	C	erlotinib	high	6	0.0043	-1.27
Polar negative	325.054			[2M-H]-	Acetylcysteine	HMDB0001890	FALSE	FALSE	TRUE	TRUE	3	C	erlotinib	low	48	0.007	-1.88
Polar negative	325.054			[2M-H]-	Acetylcysteine	HMDB0001890	FALSE	FALSE	TRUE	TRUE	3	C	erlotinib	low	72	0.0007	-2.47
Polar negative	325.054			[2M-H]-	Acetylcysteine	HMDB0001890	FALSE	FALSE	TRUE	TRUE	3	D	fluorouracil	high	72	0.0074	-1.37
Polar negative	325.054			[2M-H]-	Acetylcysteine	HMDB0001890	FALSE	FALSE	TRUE	TRUE	3	D	fluorouracil	low	72	0.0078	1.39
Polar negative	325.054			[2M-H]-	Acetylcysteine	HMDB0001890	FALSE	FALSE	TRUE	TRUE	3	D	mebendazole	high	72	<0.0001	-2.14
Polar negative	325.054			[2M-H]-	Acetylcysteine	HMDB0001890	FALSE	FALSE	TRUE	TRUE	3	D	mebendazole	low	72	0.0008	-1.45
Polar negative	325.054			[2M-H]-	Acetylcysteine	HMDB0001890	FALSE	FALSE	TRUE	TRUE	3	C	sunitinib	high	48	0.0017	2.09
Polar negative	325.054			[2M-H]-	Acetylcysteine	HMDB0001890	FALSE	FALSE	TRUE	TRUE	3	C	sunitinib	low	48	0.0005	1.86
Polar negative	173.009			[M-H]-	Aconitic acid	HMDB0000072	FALSE	FALSE	TRUE	TRUE	3	A	acyclovir	high	48	0.0058	-2.46
Polar negative	173.009			[M-H]-	Aconitic acid	HMDB0000072	FALSE	FALSE	TRUE	TRUE	3	D	dasatinib	high	48	0.005	1.39
Polar negative	173.009			[M-H]-	Aconitic acid	HMDB0000072	FALSE	FALSE	TRUE	TRUE	3	D	fluorouracil	high	72	0.0057	-1.52
Polar negative	327.113	(13C)		[M+Acetate]-	Adenosine	HMDB0000050	FALSE	FALSE	TRUE	TRUE	3	A	clozapine	high	6	0.0013	-1.76
Polar negative	328.107	(2x13C)		[M+Acetate]-	Adenosine	HMDB0000050	FALSE	FALSE	TRUE	TRUE	3	C	erlotinib	high	6	0.0001	-2.62
Polar negative	328.107	(2x13C)		[M+Acetate]-	Adenosine	HMDB0000050	FALSE	FALSE	TRUE	TRUE	3	C	erlotinib	low	6	<0.0001	-2.94
Polar negative	326.109			[M+Acetate]-	Adenosine	HMDB0000050	FALSE	FALSE	TRUE	TRUE	3	D	fluorouracil	low	6	0.0097	1.25
Polar negative	326.109			[M+Acetate]-	Adenosine	HMDB0000050	FALSE	FALSE	TRUE	TRUE	3	D	fluorouracil	low	72	0.0018	1.45
Polar negative	328.107	(2x13C)		[M+Acetate]-	Adenosine	HMDB0000050	FALSE	FALSE	TRUE	TRUE	3	C	idarubicin	low	6	0.0017	-1.4
Polar negative	426.022			[M-H]-	Adenosine diphosphate	HMDB0001341	TRUE	TRUE	TRUE	TRUE	1	A	acyclovir	high	48	0.0032	-2.72
Polar negative	427.026	(13C)		[M-H]-	Adenosine diphosphate	HMDB0001341	FALSE	FALSE	TRUE	TRUE	3	A	acyclovir	high	48	0.0029	-2.76
Polar positive	348.07			[M+H]+	Adenosine monophosphate	HMDB0000045 HMDB0001044	TRUE	TRUE	TRUE	TRUE	1	C	erlotinib	high	72	0.003	5.64
Polar positive	349.074	(13C)		[M+H]+	Adenosine monophosphate	HMDB0000045 HMDB0001044	FALSE	FALSE	TRUE	TRUE	3	C	erlotinib	high	72	0.0007	4.1
Polar positive	348.07			[M+H]+	Adenosine monophosphate	HMDB0000045 HMDB0001044	TRUE	TRUE	TRUE	TRUE	1	C	erlotinib	low	72	0.0066	6.82
Polar positive	349.074	(13C)		[M+H]+	Adenosine monophosphate	HMDB0000045 HMDB0001044	FALSE	FALSE	TRUE	TRUE	3	C	erlotinib	low	72	0.0077	5.28
Polar positive	348.07			[M+H]+	Adenosine monophosphate	HMDB0000045 HMDB0001044	TRUE	TRUE	TRUE	TRUE	1	C	idarubicin	low	48	0.0012	1.66
Lipids positive	348.071			[M+H]+	Adenosine monophosphate	HMDB0000045	FALSE	FALSE	TRUE	FALSE	3	B	doxorubicin	high	48	0.0078	7.27
Lipids positive	348.071			[M+H]+	Adenosine monophosphate	HMDB0000045	FALSE	FALSE	TRUE	FALSE	3	C	erlotinib	high	48	0.0001	4.87
Lipids negative	406.076			[M+Acetate]-	Adenosine monophosphate	HMDB0000045	FALSE	FALSE	TRUE	FALSE	3	B	lapatinib	high	72	0.0012	2.97
Polar positive	370.052			[M+Na]+	Adenosine monophosphate||Deoxyguanosine monophosphate	HMDB0000045 HMDB0001044	FALSE	FALSE	TRUE	TRUE	3	B	buspirone	low	48	0.008	2.1
Polar positive	371.056	(13C)		[M+Na]+	Adenosine monophosphate||Deoxyguanosine monophosphate	HMDB0000045 HMDB0001044	FALSE	FALSE	TRUE	TRUE	3	C	sunitinib	high	72	<0.0001	2.96
Polar negative	346.056			[M-H]-	Adenosine monophosphate||Deoxyguanosine monophosphate	HMDB0000045||HMDB0001044	FALSE	FALSE	TRUE	TRUE	3	D	dasatinib	high	48	0.0088	1.83
Polar negative	347.059	(13C)		[M-H]-	Adenosine monophosphate||Deoxyguanosine monophosphate	HMDB0000045||HMDB0001044	FALSE	FALSE	TRUE	TRUE	3	D	dasatinib	high	48	0.005	1.86
Polar negative	347.059	(13C)		[M-H]-	Adenosine monophosphate||Deoxyguanosine monophosphate	HMDB0000045||HMDB0001044	FALSE	FALSE	TRUE	TRUE	3	B	doxorubicin	low	48	0.0014	1.6
Polar negative	406.076			[M+Acetate]-	Adenosine monophosphate||Deoxyguanosine monophosphate	HMDB0000045||HMDB0001044	FALSE	FALSE	TRUE	TRUE	3	C	erlotinib	high	6	<0.0001	-1.79
Polar negative	346.056			[M-H]-	Adenosine monophosphate||Deoxyguanosine monophosphate	HMDB0000045||HMDB0001044	FALSE	FALSE	TRUE	TRUE	3	C	erlotinib	high	72	0.0041	6.89
Polar negative	347.059	(13C)		[M-H]-	Adenosine monophosphate||Deoxyguanosine monophosphate	HMDB0000045||HMDB0001044	FALSE	FALSE	TRUE	TRUE	3	C	erlotinib	high	72	0.005	7.21
Polar negative	406.076			[M+Acetate]-	Adenosine monophosphate||Deoxyguanosine monophosphate	HMDB0000045||HMDB0001044	FALSE	FALSE	TRUE	TRUE	3	C	erlotinib	low	6	0.0003	-1.64
Polar negative	382.032			[M+35Cl]-	Adenosine monophosphate||Deoxyguanosine monophosphate	HMDB0000045||HMDB0001044	FALSE	FALSE	TRUE	TRUE	3	D	fluorouracil	low	72	0.0023	1.52
Polar negative	406.076			[M+Acetate]-	Adenosine monophosphate||Deoxyguanosine monophosphate	HMDB0000045||HMDB0001044	FALSE	FALSE	TRUE	TRUE	3	D	fluorouracil	low	72	0.0001	1.63
Polar negative	382.032			[M+35Cl]-	Adenosine monophosphate||Deoxyguanosine monophosphate	HMDB0000045||HMDB0001044	FALSE	FALSE	TRUE	TRUE	3	D	mebendazole	low	72	0.0037	1.46
Polar negative	406.076			[M+Acetate]-	Adenosine monophosphate||Deoxyguanosine monophosphate	HMDB0000045||HMDB0001044	FALSE	FALSE	TRUE	TRUE	3	D	mebendazole	low	72	0.0018	1.42
Polar positive	530.988	(13C)		[M+Na]+	Adenosine triphosphate	HMDB0000538	FALSE	FALSE	TRUE	FALSE	3	D	dasatinib	high	6	0.0075	1.44
Polar positive	529.985			[M+Na]+	Adenosine triphosphate	HMDB0000538	FALSE	FALSE	TRUE	FALSE	3	D	fluorouracil	low	72	0.001	-1.38
Polar positive	530.988	(13C)		[M+Na]+	Adenosine triphosphate	HMDB0000538	FALSE	FALSE	TRUE	FALSE	3	D	mebendazole	low	6	0.0077	1.67
Polar positive	530.988	(13C)		[M+Na]+	Adenosine triphosphate	HMDB0000538	FALSE	FALSE	TRUE	FALSE	3	D	fluorouracil	low	72	0.0017	-1.38
Polar positive	290.085			[M+Na]+	Adenosine||Deoxyguanosine	HMDB0000050||HMDB0000085	FALSE	FALSE	TRUE	TRUE	3	D	fluorouracil	low	72	0.0098	-1.95
Polar positive	450.019			[M+Na]+	ADP	HMDB0001341	FALSE	FALSE	TRUE	FALSE	3	C	erlotinib	high	72	0.0032	6.69
Polar positive	450.019			[M+Na]+	ADP	HMDB0001341	FALSE	FALSE	TRUE	FALSE	3	C	erlotinib	low	48	0.0033	2.23
Polar positive	450.019			[M+Na]+	ADP	HMDB0001341	FALSE	FALSE	TRUE	FALSE	3	C	erlotinib	low	72	0.0024	5.26
Polar positive	451.022	(13C)		[M+Na]+	ADP	HMDB0001341	FALSE	FALSE	TRUE	FALSE	3	B	lapatinib	low	48	0.0008	1.97
Polar positive	450.019			[M+Na]+	ADP	HMDB0001341	FALSE	FALSE	TRUE	FALSE	3	C	sunitinib	high	48	0.0038	2.18
Polar positive	450.019			[M+Na]+	ADP	HMDB0001341	FALSE	FALSE	TRUE	FALSE	3	C	sunitinib	high	72	0.0009	5.43
Lipids positive	450.019			[M+Na]+	ADP	HMDB0001341	FALSE	FALSE	TRUE	FALSE	3	B	lapatinib	high	72	0.0016	-1.84
Polar positive	356.264	(13C)		[M+Na]+	Adrenic acid	HMDB0002226	FALSE	FALSE	TRUE	FALSE	3	A	acyclovir	low	72	0.0067	-1.8
Polar positive	355.261			[M+Na]+	Adrenic acid	HMDB0002226	FALSE	FALSE	TRUE	FALSE	3	C	erlotinib	high	48	0.0018	3.44
Polar positive	356.264	(13C)		[M+Na]+	Adrenic acid	HMDB0002226	FALSE	FALSE	TRUE	FALSE	3	C	erlotinib	high	48	0.0036	3.48
Polar positive	355.261			[M+Na]+	Adrenic acid	HMDB0002226	FALSE	FALSE	TRUE	FALSE	3	C	erlotinib	low	48	0.0062	3.19
Polar positive	356.264	(13C)		[M+Na]+	Adrenic acid	HMDB0002226	FALSE	FALSE	TRUE	FALSE	3	C	erlotinib	low	48	0.002	3.93
Polar positive	355.261			[M+Na]+	Adrenic acid	HMDB0002226	FALSE	FALSE	TRUE	FALSE	3	D	fluorouracil	high	72	0.0001	2.02
Polar negative	331.264			[M-H]-	Adrenic acid	HMDB0002226	FALSE	TRUE	TRUE	FALSE	2	B	buspirone	high	48	0.0083	1.77
Polar negative	331.264			[M-H]-	Adrenic acid	HMDB0002226	FALSE	TRUE	TRUE	FALSE	2	D	dasatinib	high	72	0.0013	-1.67
Polar negative	331.264			[M-H]-	Adrenic acid	HMDB0002226	FALSE	TRUE	TRUE	FALSE	2	C	erlotinib	high	72	<0.0001	3.86
Polar negative	332.268	(13C)		[M-H]-	Adrenic acid	HMDB0002226	FALSE	FALSE	TRUE	FALSE	3	C	erlotinib	high	72	<0.0001	3.75
Polar negative	331.264			[M-H]-	Adrenic acid	HMDB0002226	FALSE	TRUE	TRUE	FALSE	2	C	erlotinib	low	72	0.0003	1.97
Polar negative	332.268	(13C)		[M-H]-	Adrenic acid	HMDB0002226	FALSE	FALSE	TRUE	FALSE	3	C	erlotinib	low	72	0.0003	1.91
Polar negative	331.264			[M-H]-	Adrenic acid	HMDB0002226	FALSE	TRUE	TRUE	FALSE	2	C	idarubicin	high	6	0.0079	1.76
Polar negative	88.0404			[M-H]-	Alanine||Sarcosine	HMDB0000056||HMDB0000271	TRUE	TRUE	TRUE	TRUE	1	C	erlotinib	high	6	0.0023	1.48
Polar negative	88.0404			[M-H]-	Alanine||Sarcosine	HMDB0000056||HMDB0000271	TRUE	TRUE	TRUE	TRUE	1	C	erlotinib	high	72	0.0022	-3.08
Polar negative	88.0404			[M-H]-	Alanine||Sarcosine	HMDB0000056||HMDB0000271	TRUE	TRUE	TRUE	TRUE	1	C	erlotinib	low	72	0.0034	-2.46
Polar negative	88.0404			[M-H]-	Alanine||Sarcosine	HMDB0000056||HMDB0000271	TRUE	TRUE	TRUE	TRUE	1	D	fluorouracil	high	72	0.0012	-1.84
Polar negative	88.0404			[M-H]-	Alanine||Sarcosine	HMDB0000056||HMDB0000271	TRUE	TRUE	TRUE	TRUE	1	B	lapatinib	low	72	0.0099	-1.66
Polar negative	88.0404			[M-H]-	Alanine||Sarcosine	HMDB0000056||HMDB0000271	TRUE	TRUE	TRUE	TRUE	1	C	sunitinib	low	6	0.0024	1.75
Polar positive	204.134		CO2	[M+NH4]+	Alanylproline	HMDB0028695	FALSE	FALSE	TRUE	TRUE	3	D	dasatinib	high	48	0.0043	1.44
Polar positive	204.134		CO2	[M+NH4]+	Alanylproline	HMDB0028695	FALSE	FALSE	TRUE	TRUE	3	D	dasatinib	high	72	0.0091	1.83
Polar positive	204.134		CO2	[M+NH4]+	Alanylproline	HMDB0028695	FALSE	FALSE	TRUE	TRUE	3	B	lapatinib	high	72	0.0061	1.4
Lipids positive	301.216			[M+H]+	all-trans-Retinoic acid	HMDB0001852	FALSE	FALSE	TRUE	FALSE	3	A	sorafenib	high	72	0.0007	-10.43
Polar positive	163.079	(13C)		[M+H]+	Aminoadipic acid	HMDB0000510	FALSE	FALSE	TRUE	TRUE	3	A	acyclovir	low	6	0.0084	-1.43
Polar positive	163.079	(13C)		[M+H]+	Aminoadipic acid	HMDB0000510	FALSE	FALSE	TRUE	TRUE	3	C	erlotinib	high	48	0.003	2.7
Polar positive	162.076			[M+H]+	Aminoadipic acid	HMDB0000510	FALSE	FALSE	TRUE	TRUE	3	C	erlotinib	high	72	0.0042	2.71
Polar positive	163.079	(13C)		[M+H]+	Aminoadipic acid	HMDB0000510	FALSE	FALSE	TRUE	TRUE	3	C	erlotinib	high	72	0.0036	2.84
Polar positive	162.076			[M+H]+	Aminoadipic acid	HMDB0000510	FALSE	FALSE	TRUE	TRUE	3	C	erlotinib	low	48	0.0001	2.61
Polar positive	163.079	(13C)		[M+H]+	Aminoadipic acid	HMDB0000510	FALSE	FALSE	TRUE	TRUE	3	C	erlotinib	low	48	0.0007	2.95
Polar positive	162.076			[M+H]+	Aminoadipic acid	HMDB0000510	FALSE	FALSE	TRUE	TRUE	3	D	fluorouracil	low	48	0.0096	-1.78
Polar positive	163.079	(13C)		[M+H]+	Aminoadipic acid	HMDB0000510	FALSE	FALSE	TRUE	TRUE	3	D	fluorouracil	low	48	0.0072	-1.72
Polar positive	162.076			[M+H]+	Aminoadipic acid	HMDB0000510	FALSE	FALSE	TRUE	TRUE	3	D	mebendazole	low	72	0.001	1.83
Polar positive	163.079	(13C)		[M+H]+	Aminoadipic acid	HMDB0000510	FALSE	FALSE	TRUE	TRUE	3	D	mebendazole	low	72	0.0017	1.68
Polar negative	187.038			[M+35Cl]-	Arabitol||Ribito||D-Xylitol	HMDB0000508||HMDB0000568||HMDB0002917	FALSE	FALSE	TRUE	TRUE	3	A	acyclovir	high	6	0.0061	-2.81
Polar negative	188.041	(13C)		[M+35Cl]-	Arabitol||Ribito||D-Xylitol	HMDB0000508||HMDB0000568||HMDB0002917	FALSE	FALSE	TRUE	TRUE	3	A	acyclovir	high	6	0.0021	-1.63
Polar negative	189.035	(37Cl)		[M+35Cl]-	Arabitol||Ribito||D-Xylitol	HMDB0000508||HMDB0000568||HMDB0002917	FALSE	FALSE	TRUE	TRUE	3	A	acyclovir	low	72	0.0067	1.46
Polar negative	187.038			[M+35Cl]-	Arabitol||Ribito||D-Xylitol	HMDB0000508||HMDB0000568||HMDB0002917	FALSE	FALSE	TRUE	TRUE	3	D	dasatinib	high	72	0.0056	-1.29
Polar negative	187.038			[M+35Cl]-	Arabitol||Ribito||D-Xylitol	HMDB0000508||HMDB0000568||HMDB0002917	FALSE	FALSE	TRUE	TRUE	3	D	dasatinib	low	72	0.0001	-2.08
Polar negative	189.035	(37Cl)		[M+35Cl]-	Arabitol||Ribito||D-Xylitol	HMDB0000508||HMDB0000568||HMDB0002917	FALSE	FALSE	TRUE	TRUE	3	D	dasatinib	low	72	0.0018	-1.79
Polar negative	187.038			[M+35Cl]-	Arabitol||Ribito||D-Xylitol	HMDB0000508||HMDB0000568||HMDB0002917	FALSE	FALSE	TRUE	TRUE	3	C	erlotinib	high	6	<0.0001	-3.67
Polar negative	189.035	(37Cl)		[M+35Cl]-	Arabitol||Ribito||D-Xylitol	HMDB0000508||HMDB0000568||HMDB0002917	FALSE	FALSE	TRUE	TRUE	3	C	erlotinib	high	6	<0.0001	-4.16
Polar negative	187.038			[M+35Cl]-	Arabitol||Ribito||D-Xylitol	HMDB0000508||HMDB0000568||HMDB0002917	FALSE	FALSE	TRUE	TRUE	3	C	erlotinib	high	72	0.0002	-11.38
Polar negative	187.038			[M+35Cl]-	Arabitol||Ribito||D-Xylitol	HMDB0000508||HMDB0000568||HMDB0002917	FALSE	FALSE	TRUE	TRUE	3	C	erlotinib	low	6	<0.0001	-2.41
Polar negative	189.035	(37Cl)		[M+35Cl]-	Arabitol||Ribito||D-Xylitol	HMDB0000508||HMDB0000568||HMDB0002917	FALSE	FALSE	TRUE	TRUE	3	C	erlotinib	low	6	0.0001	-2.48
Polar negative	187.038			[M+35Cl]-	Arabitol||Ribito||D-Xylitol	HMDB0000508||HMDB0000568||HMDB0002917	FALSE	FALSE	TRUE	TRUE	3	C	erlotinib	low	72	0.0008	-2.77
Polar negative	189.035	(37Cl)		[M+35Cl]-	Arabitol||Ribito||D-Xylitol	HMDB0000508||HMDB0000568||HMDB0002917	FALSE	FALSE	TRUE	TRUE	3	C	erlotinib	low	72	0.0008	-3.55
Polar negative	187.038			[M+35Cl]-	Arabitol||Ribito||D-Xylitol	HMDB0000508||HMDB0000568||HMDB0002917	FALSE	FALSE	TRUE	TRUE	3	D	fluorouracil	low	72	0.0031	-1.56
Polar negative	189.035	(37Cl)		[M+35Cl]-	Arabitol||Ribito||D-Xylitol	HMDB0000508||HMDB0000568||HMDB0002917	FALSE	FALSE	TRUE	TRUE	3	D	fluorouracil	low	72	0.006	-1.55
Polar negative	187.038			[M+35Cl]-	Arabitol||Ribito||D-Xylitol	HMDB0000508||HMDB0000568||HMDB0002917	FALSE	FALSE	TRUE	TRUE	3	B	lapatinib	high	48	0.0003	-1.93
Polar negative	188.041	(13C)		[M+35Cl]-	Arabitol||Ribito||D-Xylitol	HMDB0000508||HMDB0000568||HMDB0002917	FALSE	FALSE	TRUE	TRUE	3	B	lapatinib	high	48	0.0013	-1.75
Polar negative	189.035	(37Cl)		[M+35Cl]-	Arabitol||Ribito||D-Xylitol	HMDB0000508||HMDB0000568||HMDB0002917	FALSE	FALSE	TRUE	TRUE	3	B	lapatinib	high	48	0.0001	-2.18
Polar positive	291.13			[M+H]+	Argininosuccinic acid	HMDB0000052	FALSE	FALSE	TRUE	TRUE	3	A	acyclovir	low	6	0.0072	1.27
Polar positive	291.13			[M+H]+	Argininosuccinic acid	HMDB0000052	FALSE	FALSE	TRUE	TRUE	3	C	erlotinib	low	72	0.0015	1.6
Polar positive	291.13			[M+H]+	Argininosuccinic acid	HMDB0000052	FALSE	FALSE	TRUE	TRUE	3	D	mebendazole	low	6	0.0036	-1.46
Polar negative	211.002			[M+35Cl]-	Ascorbic acid	HMDB0000044	FALSE	FALSE	TRUE	FALSE	3	C	erlotinib	high	72	0.0044	1.4
Polar negative	211.002			[M+35Cl]-	Ascorbic acid	HMDB0000044	FALSE	FALSE	TRUE	FALSE	3	C	erlotinib	low	6	0.0076	-1.29
Lipids negative	211.002			[M+35Cl]-	Ascorbic acid	HMDB0000044	FALSE	FALSE	TRUE	FALSE	3	D	fluorouracil	high	72	0.008	-1.3
Lipids negative	211.002			[M+35Cl]-	Ascorbic acid	HMDB0000044	FALSE	FALSE	TRUE	FALSE	3	D	mebendazole	high	48	0.0006	-1.57
Lipids negative	211.002			[M+35Cl]-	Ascorbic acid	HMDB0000044	FALSE	FALSE	TRUE	FALSE	3	D	mebendazole	high	72	0.0045	-1.28
Lipids negative	211.002			[M+35Cl]-	Ascorbic acid	HMDB0000044	FALSE	FALSE	TRUE	FALSE	3	D	mebendazole	low	48	0.0042	-1.48
Lipids negative	211.002			[M+35Cl]-	Ascorbic acid	HMDB0000044	FALSE	FALSE	TRUE	FALSE	3	D	mebendazole	low	72	0.0019	-1.42
Polar negative	131.046			[M-H]-	Asparagine	HMDB0000168	TRUE	TRUE	TRUE	TRUE	1	A	clozapine	low	48	0.0047	-1.56
Polar negative	131.046			[M-H]-	Asparagine	HMDB0000168	TRUE	TRUE	TRUE	TRUE	1	D	dasatinib	high	6	0.0036	-1.22
Polar negative	167.023			[M+35Cl]-	Asparagine	HMDB0000168	FALSE	FALSE	TRUE	TRUE	3	D	dasatinib	high	72	0.0076	1.16
Polar negative	131.046			[M-H]-	Asparagine	HMDB0000168	TRUE	TRUE	TRUE	TRUE	1	D	dasatinib	low	72	0.0027	1.29
Polar negative	131.046			[M-H]-	Asparagine	HMDB0000168	TRUE	TRUE	TRUE	TRUE	1	C	erlotinib	high	48	<0.0001	3.02
Polar negative	131.046			[M-H]-	Asparagine	HMDB0000168	TRUE	TRUE	TRUE	TRUE	1	C	erlotinib	high	6	<0.0001	1.52
Polar negative	167.023			[M+35Cl]-	Asparagine	HMDB0000168	FALSE	FALSE	TRUE	TRUE	3	C	erlotinib	high	6	0.0057	1.79
Polar negative	131.046			[M-H]-	Asparagine	HMDB0000168	TRUE	TRUE	TRUE	TRUE	1	C	erlotinib	high	72	<0.0001	2.39
Polar negative	167.023			[M+35Cl]-	Asparagine	HMDB0000168	FALSE	FALSE	TRUE	TRUE	3	C	erlotinib	high	72	0.0029	2.15
Polar negative	169.02	(37Cl)		[M+35Cl]-	Asparagine	HMDB0000168	FALSE	FALSE	TRUE	TRUE	3	C	erlotinib	high	72	0.0093	1.68
Polar negative	131.046			[M-H]-	Asparagine	HMDB0000168	TRUE	TRUE	TRUE	TRUE	1	C	erlotinib	low	48	0.0001	2.73
Polar negative	167.023			[M+35Cl]-	Asparagine	HMDB0000168	FALSE	FALSE	TRUE	TRUE	3	C	erlotinib	low	6	0.0003	2.34
Polar negative	167.023			[M+35Cl]-	Asparagine	HMDB0000168	FALSE	FALSE	TRUE	TRUE	3	C	erlotinib	low	72	0.0092	3.38
Polar negative	169.02	(37Cl)		[M+35Cl]-	Asparagine	HMDB0000168	FALSE	FALSE	TRUE	TRUE	3	C	erlotinib	low	72	0.0058	2.1
Polar negative	131.046			[M-H]-	Asparagine	HMDB0000168	TRUE	TRUE	TRUE	TRUE	1	D	fluorouracil	low	72	0.0001	1.39
Polar negative	131.046			[M-H]-	Asparagine	HMDB0000168	TRUE	TRUE	TRUE	TRUE	1	C	idarubicin	high	48	0.0034	2.21
Polar negative	167.023			[M+35Cl]-	Asparagine	HMDB0000168	FALSE	FALSE	TRUE	TRUE	3	C	idarubicin	high	6	0.0077	1.97
Polar negative	131.046			[M-H]-	Asparagine	HMDB0000168	TRUE	TRUE	TRUE	TRUE	1	C	idarubicin	low	48	0.0024	1.8
Polar negative	131.046			[M-H]-	Asparagine	HMDB0000168	TRUE	TRUE	TRUE	TRUE	1	C	idarubicin	low	72	0.0022	1.97
Polar negative	131.046			[M-H]-	Asparagine	HMDB0000168	TRUE	TRUE	TRUE	TRUE	1	B	lapatinib	low	72	0.0021	-1.34
Polar negative	131.046			[M-H]-	Asparagine	HMDB0000168	TRUE	TRUE	TRUE	TRUE	1	D	mebendazole	high	48	<0.0001	2.17
Polar negative	167.023			[M+35Cl]-	Asparagine	HMDB0000168	FALSE	FALSE	TRUE	TRUE	3	D	mebendazole	high	48	0.0007	2.11
Polar negative	169.02	(37Cl)		[M+35Cl]-	Asparagine	HMDB0000168	FALSE	FALSE	TRUE	TRUE	3	D	mebendazole	high	48	0.007	1.68
Polar negative	131.046			[M-H]-	Asparagine	HMDB0000168	TRUE	TRUE	TRUE	TRUE	1	D	mebendazole	high	6	0.0094	-1.23
Polar negative	131.046			[M-H]-	Asparagine	HMDB0000168	TRUE	TRUE	TRUE	TRUE	1	D	mebendazole	high	72	<0.0001	2.17
Polar negative	167.023			[M+35Cl]-	Asparagine	HMDB0000168	FALSE	FALSE	TRUE	TRUE	3	D	mebendazole	high	72	0.0009	1.99
Polar negative	169.02	(37Cl)		[M+35Cl]-	Asparagine	HMDB0000168	FALSE	FALSE	TRUE	TRUE	3	D	mebendazole	high	72	0.0003	2.02
Polar negative	131.046			[M-H]-	Asparagine	HMDB0000168	TRUE	TRUE	TRUE	TRUE	1	D	mebendazole	low	48	0.001	1.84
Polar negative	131.046			[M-H]-	Asparagine	HMDB0000168	TRUE	TRUE	TRUE	TRUE	1	D	mebendazole	low	72	0.0001	1.87
Polar negative	167.023			[M+35Cl]-	Asparagine	HMDB0000168	FALSE	FALSE	TRUE	TRUE	3	D	mebendazole	low	72	0.0057	1.5
Polar negative	131.046			[M-H]-	Asparagine	HMDB0000168	TRUE	TRUE	TRUE	TRUE	1	A	sorafenib	high	72	0.0008	1.75
Polar negative	169.02	(37Cl)		[M+35Cl]-	Asparagine	HMDB0000168	FALSE	FALSE	TRUE	TRUE	3	A	sorafenib	low	6	0.0059	1.55
Polar negative	131.046			[M-H]-	Asparagine	HMDB0000168	TRUE	TRUE	TRUE	TRUE	1	C	sunitinib	high	6	0.0026	1.23
Lipids negative	230.115			[M-H]-	Asparaginyl-Valine	HMDB0028744	FALSE	FALSE	TRUE	FALSE	3	D	dasatinib	high	72	0.0099	1.37
Lipids negative	230.115			[M-H]-	Asparaginyl-Valine	HMDB0028744	FALSE	FALSE	TRUE	FALSE	3	D	fluorouracil	low	48	0.0093	1.36
Polar positive	134.045			[M+H]+	Aspartic acid	HMDB0000191	TRUE	TRUE	TRUE	TRUE	1	A	acyclovir	low	6	0.0096	1.54
Polar positive	135.048	(13C)		[M+H]+	Aspartic acid	HMDB0000191	FALSE	FALSE	TRUE	TRUE	3	A	acyclovir	low	6	0.0003	1.72
Polar positive	116.034		H2O	[M+H]+	Aspartic acid	HMDB0000191	FALSE	FALSE	TRUE	TRUE	3	A	clozapine	high	6	0.0068	-1.67
Polar positive	134.045			[M+H]+	Aspartic acid	HMDB0000191	TRUE	TRUE	TRUE	TRUE	1	A	clozapine	high	6	0.0007	-1.41
Polar positive	135.048	(13C)		[M+H]+	Aspartic acid	HMDB0000191	FALSE	FALSE	TRUE	TRUE	3	A	clozapine	high	6	0.0037	-1.45
Polar positive	134.045			[M+H]+	Aspartic acid	HMDB0000191	TRUE	TRUE	TRUE	TRUE	1	A	clozapine	high	72	0.0067	1.25
Polar positive	135.048	(13C)		[M+H]+	Aspartic acid	HMDB0000191	FALSE	FALSE	TRUE	TRUE	3	A	clozapine	high	72	0.0044	1.28
Polar positive	135.048	(13C)		[M+H]+	Aspartic acid	HMDB0000191	FALSE	FALSE	TRUE	TRUE	3	C	erlotinib	low	72	0.0091	-1.61
Polar positive	116.034		H2O	[M+H]+	Aspartic acid	HMDB0000191	FALSE	FALSE	TRUE	TRUE	3	D	mebendazole	high	72	0.0066	-2
Polar positive	134.045			[M+H]+	Aspartic acid	HMDB0000191	TRUE	TRUE	TRUE	TRUE	1	D	mebendazole	high	72	0.0054	-1.32
Polar positive	135.048	(13C)		[M+H]+	Aspartic acid	HMDB0000191	FALSE	FALSE	TRUE	TRUE	3	D	mebendazole	high	72	0.0088	-1.34
Polar positive	116.034		H2O	[M+H]+	Aspartic acid	HMDB0000191	FALSE	FALSE	TRUE	TRUE	3	D	mebendazole	low	72	0.0075	-1.8
Polar positive	134.045			[M+H]+	Aspartic acid	HMDB0000191	TRUE	TRUE	TRUE	TRUE	1	D	mebendazole	low	72	0.0001	-1.45
Polar positive	135.048	(13C)		[M+H]+	Aspartic acid	HMDB0000191	FALSE	FALSE	TRUE	TRUE	3	D	mebendazole	low	72	0.0002	-1.48
Polar positive	134.045			[M+H]+	Aspartic acid	HMDB0000191	TRUE	TRUE	TRUE	TRUE	1	C	sunitinib	high	48	0.0042	1.59
Polar positive	134.045			[M+H]+	Aspartic acid	HMDB0000191	TRUE	TRUE	TRUE	TRUE	1	C	sunitinib	low	48	0.0051	1.51
Polar positive	134.045			[M+H]+	Aspartic acid	HMDB0000191	TRUE	TRUE	TRUE	TRUE	1	C	sunitinib	low	72	0.0004	1.68
Polar positive	135.048	(13C)		[M+H]+	Aspartic acid	HMDB0000191	FALSE	FALSE	TRUE	TRUE	3	C	sunitinib	low	72	0.0002	1.67
Polar negative	132.03			[M-H]-	Aspartic acid	HMDB0000191	FALSE	FALSE	TRUE	TRUE	3	A	acyclovir	low	48	0.008	-1.31
Polar negative	133.034	(13C)		[M-H]-	Aspartic acid	HMDB0000191	FALSE	FALSE	TRUE	TRUE	3	A	acyclovir	low	48	0.0099	-1.53
Polar negative	133.034	(13C)		[M-H]-	Aspartic acid	HMDB0000191	FALSE	FALSE	TRUE	TRUE	3	B	buspirone	high	72	0.0057	-1.3
Polar negative	132.03			[M-H]-	Aspartic acid	HMDB0000191	FALSE	FALSE	TRUE	TRUE	3	A	clozapine	high	6	0.0096	-1.5
Polar negative	132.03			[M-H]-	Aspartic acid	HMDB0000191	FALSE	FALSE	TRUE	TRUE	3	A	clozapine	low	48	0.0099	-1.29
Polar negative	133.034	(13C)		[M-H]-	Aspartic acid	HMDB0000191	FALSE	FALSE	TRUE	TRUE	3	A	clozapine	low	48	0.0072	-1.57
Polar negative	132.03			[M-H]-	Aspartic acid	HMDB0000191	FALSE	FALSE	TRUE	TRUE	3	D	dasatinib	high	72	0.0044	-1.24
Polar negative	133.034	(13C)		[M-H]-	Aspartic acid	HMDB0000191	FALSE	FALSE	TRUE	TRUE	3	D	dasatinib	high	72	0.0032	-1.24
Polar negative	132.03			[M-H]-	Aspartic acid	HMDB0000191	FALSE	FALSE	TRUE	TRUE	3	C	erlotinib	high	72	0.0005	-1.75
Polar negative	133.034	(13C)		[M-H]-	Aspartic acid	HMDB0000191	FALSE	FALSE	TRUE	TRUE	3	C	erlotinib	high	72	0.0005	-2.34
Polar negative	132.03			[M-H]-	Aspartic acid	HMDB0000191	FALSE	FALSE	TRUE	TRUE	3	C	erlotinib	low	72	0.0004	-1.95
Polar negative	133.034	(13C)		[M-H]-	Aspartic acid	HMDB0000191	FALSE	FALSE	TRUE	TRUE	3	C	erlotinib	low	72	0.0003	-2.42
Polar negative	168.007			[M+35Cl]-	Aspartic acid	HMDB0000191	FALSE	FALSE	TRUE	TRUE	3	D	fluorouracil	low	72	0.0001	-1.76
Polar negative	133.034	(13C)		[M-H]-	Aspartic acid	HMDB0000191	FALSE	FALSE	TRUE	TRUE	3	B	lapatinib	high	48	0.0037	1.39
Polar negative	168.007			[M+35Cl]-	Aspartic acid	HMDB0000191	FALSE	FALSE	TRUE	TRUE	3	B	lapatinib	low	72	0.0032	1.43
Polar negative	133.034	(13C)		[M-H]-	Aspartic acid	HMDB0000191	FALSE	FALSE	TRUE	TRUE	3	D	mebendazole	high	6	0.0055	-1.45
Polar negative	132.03			[M-H]-	Aspartic acid	HMDB0000191	FALSE	FALSE	TRUE	TRUE	3	D	mebendazole	high	72	<0.0001	-1.45
Polar negative	133.034	(13C)		[M-H]-	Aspartic acid	HMDB0000191	FALSE	FALSE	TRUE	TRUE	3	D	mebendazole	high	72	<0.0001	-1.57
Polar negative	168.007			[M+35Cl]-	Aspartic acid	HMDB0000191	FALSE	FALSE	TRUE	TRUE	3	D	mebendazole	high	72	<0.0001	-1.74
Polar negative	132.03			[M-H]-	Aspartic acid	HMDB0000191	FALSE	FALSE	TRUE	TRUE	3	D	mebendazole	low	72	0.0002	-1.32
Polar negative	133.034	(13C)		[M-H]-	Aspartic acid	HMDB0000191	FALSE	FALSE	TRUE	TRUE	3	D	mebendazole	low	72	<0.0001	-1.44
Polar negative	168.007			[M+35Cl]-	Aspartic acid	HMDB0000191	FALSE	FALSE	TRUE	TRUE	3	D	mebendazole	low	72	0.0008	-1.74
Polar negative	132.03			[M-H]-	Aspartic acid	HMDB0000191	FALSE	FALSE	TRUE	TRUE	3	C	sunitinib	high	72	0.0069	1.18
Polar negative	168.007			[M+35Cl]-	Aspartic acid	HMDB0000191	FALSE	FALSE	TRUE	TRUE	3	C	sunitinib	high	72	0.0035	1.55
Polar negative	132.03			[M-H]-	Aspartic acid	HMDB0000191	FALSE	FALSE	TRUE	TRUE	3	C	sunitinib	low	72	0.0001	1.57
Polar negative	133.034	(13C)		[M-H]-	Aspartic acid	HMDB0000191	FALSE	FALSE	TRUE	TRUE	3	C	sunitinib	low	72	0.0001	1.64
Polar negative	168.007			[M+35Cl]-	Aspartic acid	HMDB0000191	FALSE	FALSE	TRUE	TRUE	3	C	sunitinib	low	72	0.0065	1.62
Polar positive	230.114		H2O	[M+NH4]+	Aspartyl-L-proline	HMDB0002335	FALSE	FALSE	TRUE	FALSE	3	B	buspirone	low	6	0.0035	1.64
Polar positive	231.098			[M+H]+	Aspartyl-L-proline	HMDB0002335	FALSE	FALSE	TRUE	FALSE	3	B	buspirone	low	6	0.0065	1.3
Polar positive	230.114		H2O	[M+NH4]+	Aspartyl-L-proline	HMDB0002335	FALSE	FALSE	TRUE	FALSE	3	A	clozapine	high	72	0.008	1.76
Polar positive	230.114		H2O	[M+NH4]+	Aspartyl-L-proline	HMDB0002335	FALSE	FALSE	TRUE	FALSE	3	D	dasatinib	low	6	0.0088	-1.73
Polar positive	231.098			[M+H]+	Aspartyl-L-proline	HMDB0002335	FALSE	FALSE	TRUE	FALSE	3	D	fluorouracil	low	6	0.0045	-1.59
Polar negative	229.083			[M-H]-	Aspartyl-L-proline	HMDB0002335	FALSE	FALSE	TRUE	FALSE	3	D	dasatinib	high	72	0.0037	1.35
Polar negative	229.083			[M-H]-	Aspartyl-L-proline	HMDB0002335	FALSE	FALSE	TRUE	FALSE	3	C	erlotinib	high	72	<0.0001	2.6
Lipids negative	229.083			[M-H]-	Aspartyl-L-proline	HMDB0002335	FALSE	FALSE	TRUE	FALSE	3	D	dasatinib	high	72	0.0038	1.37
Lipids negative	229.083			[M-H]-	Aspartyl-L-proline	HMDB0002335	FALSE	FALSE	TRUE	FALSE	3	D	fluorouracil	high	48	0.0064	-1.19
Lipids negative	229.083			[M-H]-	Aspartyl-L-proline	HMDB0002335	FALSE	FALSE	TRUE	FALSE	3	B	lapatinib	high	72	0.006	1.38
Lipids positive	203.15			[M+H]+	Asymmetric dimethylarginine||Symmetric dimethylarginine	HMDB0001539||HMDB0003334	FALSE	FALSE	TRUE	FALSE	3	A	acyclovir	low	72	0.0014	1.64
Polar negative	223.074			[M+35Cl]-	Azelaic acid||Nonate	HMDB0000784||HMDB0011717	FALSE	FALSE	TRUE	FALSE	3	B	lapatinib	high	72	0.0064	-1.81
Polar negative	279.058			[M+35Cl]-	Biotin	HMDB0000030	FALSE	FALSE	TRUE	FALSE	3	A	acyclovir	low	48	0.0015	-1.69
Polar negative	279.058			[M+35Cl]-	Biotin	HMDB0000030	FALSE	FALSE	TRUE	FALSE	3	D	dasatinib	low	72	0.0001	-1.63
Polar negative	279.058			[M+35Cl]-	Biotin	HMDB0000030	FALSE	FALSE	TRUE	FALSE	3	C	erlotinib	high	6	0.0014	1.96
Polar negative	279.058			[M+35Cl]-	Biotin	HMDB0000030	FALSE	FALSE	TRUE	FALSE	3	D	fluorouracil	low	72	0.0055	-1.59
Polar negative	279.058			[M+35Cl]-	Biotin	HMDB0000030	FALSE	FALSE	TRUE	FALSE	3	D	mebendazole	high	48	0.0076	1.79
Polar negative	279.058			[M+35Cl]-	Biotin	HMDB0000030	FALSE	FALSE	TRUE	FALSE	3	D	mebendazole	high	72	0.0079	1.56
Polar negative	279.058			[M+35Cl]-	Biotin	HMDB0000030	FALSE	FALSE	TRUE	FALSE	3	A	sorafenib	high	72	0.0032	2.46
Polar negative	435.304			[M+35Cl]-	Calcidiol	HMDB0003550	FALSE	FALSE	TRUE	FALSE	3	A	clozapine	high	72	0.0037	-1.63
Polar negative	459.348			[M+Acetate]-	Calcidiol	HMDB0003550	FALSE	FALSE	TRUE	FALSE	3	A	clozapine	low	48	0.0073	-2.53
Polar negative	459.348			[M+Acetate]-	Calcidiol	HMDB0003550	FALSE	FALSE	TRUE	FALSE	3	C	erlotinib	high	48	0.0015	1.7
Polar negative	459.348			[M+Acetate]-	Calcidiol	HMDB0003550	FALSE	FALSE	TRUE	FALSE	3	C	erlotinib	high	6	0.0005	-2.82
Polar negative	459.348			[M+Acetate]-	Calcidiol	HMDB0003550	FALSE	FALSE	TRUE	FALSE	3	C	erlotinib	high	72	0.0001	2.38
Polar negative	459.348			[M+Acetate]-	Calcidiol	HMDB0003550	FALSE	FALSE	TRUE	FALSE	3	C	erlotinib	low	48	0.0028	1.71
Polar negative	459.348			[M+Acetate]-	Calcidiol	HMDB0003550	FALSE	FALSE	TRUE	FALSE	3	C	erlotinib	low	6	0.0004	-2.6
Polar negative	459.348			[M+Acetate]-	Calcidiol	HMDB0003550	FALSE	FALSE	TRUE	FALSE	3	C	idarubicin	high	6	0.0082	-1.75
Polar negative	435.304			[M+35Cl]-	Calcidiol	HMDB0003550	FALSE	FALSE	TRUE	FALSE	3	B	lapatinib	high	48	0.0063	-2.53
Polar negative	436.307	(13C)		[M+35Cl]-	Calcidiol	HMDB0003550	FALSE	FALSE	TRUE	FALSE	3	B	lapatinib	high	48	0.0065	-2.08
Polar negative	459.348			[M+Acetate]-	Calcidiol	HMDB0003550	FALSE	FALSE	TRUE	FALSE	3	B	lapatinib	low	72	0.0094	-1.58
Polar negative	459.348			[M+Acetate]-	Calcidiol	HMDB0003550	FALSE	FALSE	TRUE	FALSE	3	D	mebendazole	high	48	0.0067	1.76
Polar negative	436.307	(13C)		[M+35Cl]-	Calcidiol	HMDB0003550	FALSE	FALSE	TRUE	FALSE	3	D	mebendazole	high	72	0.0011	1.62
Polar negative	459.348			[M+Acetate]-	Calcidiol	HMDB0003550	FALSE	FALSE	TRUE	FALSE	3	D	mebendazole	high	72	0.0081	2.38
Polar negative	459.348			[M+Acetate]-	Calcidiol	HMDB0003550	FALSE	FALSE	TRUE	FALSE	3	D	mebendazole	low	72	0.0011	1.95
Polar negative	460.352	(13C)		[M+Acetate]-	Calcidiol	HMDB0003550	FALSE	FALSE	TRUE	FALSE	3	D	mebendazole	low	72	0.0008	1.62
Polar negative	435.304			[M+35Cl]-	Calcidiol	HMDB0003550	FALSE	FALSE	TRUE	FALSE	3	A	sorafenib	high	72	0.0021	-1.67
Polar negative	436.307	(13C)		[M+35Cl]-	Calcidiol	HMDB0003550	FALSE	FALSE	TRUE	FALSE	3	A	sorafenib	high	72	0.0025	-1.63
Polar negative	460.352	(13C)		[M+Acetate]-	Calcidiol	HMDB0003550	FALSE	FALSE	TRUE	FALSE	3	A	sorafenib	low	6	0.0033	-1.8
Polar negative	459.348			[M+Acetate]-	Calcidiol	HMDB0003550	FALSE	FALSE	TRUE	FALSE	3	C	sunitinib	low	72	0.0087	-1.85
Lipids positive	424.327	(13C)		[M+Na]+	Calcidiol	HMDB0003550	FALSE	FALSE	TRUE	FALSE	3	B	doxorubicin	high	72	0.0087	-1.36
Lipids positive	418.368			[M+NH4]+	Calcidiol	HMDB0003550	FALSE	FALSE	TRUE	FALSE	3	C	erlotinib	high	48	0.0035	1.52
Lipids positive	424.327	(13C)		[M+Na]+	Calcidiol	HMDB0003550	FALSE	FALSE	TRUE	FALSE	3	C	erlotinib	high	48	0.007	2.58
Lipids positive	418.368			[M+NH4]+	Calcidiol	HMDB0003550	FALSE	FALSE	TRUE	FALSE	3	C	erlotinib	high	6	0.0071	-1.26
Lipids positive	423.323			[M+Na]+	Calcidiol	HMDB0003550	FALSE	FALSE	TRUE	FALSE	3	C	erlotinib	high	72	0.0028	3.1
Lipids positive	424.327	(13C)		[M+Na]+	Calcidiol	HMDB0003550	FALSE	FALSE	TRUE	FALSE	3	C	erlotinib	high	72	0.0012	2.76
Lipids positive	423.323			[M+Na]+	Calcidiol	HMDB0003550	FALSE	FALSE	TRUE	FALSE	3	C	erlotinib	low	48	0.0027	2.98
Lipids positive	424.327	(13C)		[M+Na]+	Calcidiol	HMDB0003550	FALSE	FALSE	TRUE	FALSE	3	C	erlotinib	low	48	0.0062	1.84
Lipids positive	423.323			[M+Na]+	Calcidiol	HMDB0003550	FALSE	FALSE	TRUE	FALSE	3	C	erlotinib	low	72	0.0011	2.48
Lipids positive	424.327	(13C)		[M+Na]+	Calcidiol	HMDB0003550	FALSE	FALSE	TRUE	FALSE	3	C	erlotinib	low	72	0.0068	1.71
Lipids positive	418.368			[M+NH4]+	Calcidiol	HMDB0003550	FALSE	FALSE	TRUE	FALSE	3	D	mebendazole	low	48	0.0044	1.34
Lipids negative	436.307	(13C)		[M+35Cl]-	Calcidiol	HMDB0003550	FALSE	FALSE	TRUE	FALSE	3	D	mebendazole	low	72	0.0084	1.75
Polar positive	162.113			[M+H]+	Carnitine	HMDB0000062	FALSE	TRUE	FALSE	TRUE	2	D	dasatinib	high	72	0.0002	-1.95
Polar positive	163.116	(13C)		[M+H]+	Carnitine	HMDB0000062	FALSE	FALSE	FALSE	TRUE	3	D	dasatinib	high	72	0.0001	-2.09
Polar positive	163.116	(13C)		[M+H]+	Carnitine	HMDB0000062	FALSE	FALSE	FALSE	TRUE	3	D	dasatinib	low	48	0.0096	-1.35
Polar positive	162.113			[M+H]+	Carnitine	HMDB0000062	FALSE	TRUE	FALSE	TRUE	2	D	dasatinib	low	72	0.0002	-2.06
Polar positive	163.116	(13C)		[M+H]+	Carnitine	HMDB0000062	FALSE	FALSE	FALSE	TRUE	3	D	dasatinib	low	72	0.0002	-2.17
Polar positive	162.113			[M+H]+	Carnitine	HMDB0000062	FALSE	TRUE	FALSE	TRUE	2	C	erlotinib	high	72	0.0037	-7.4
Polar positive	163.116	(13C)		[M+H]+	Carnitine	HMDB0000062	FALSE	FALSE	FALSE	TRUE	3	C	erlotinib	high	72	0.0058	-11.32
Polar positive	162.113			[M+H]+	Carnitine	HMDB0000062	FALSE	TRUE	FALSE	TRUE	2	C	erlotinib	low	72	0.0005	-4.78
Polar positive	163.116	(13C)		[M+H]+	Carnitine	HMDB0000062	FALSE	FALSE	FALSE	TRUE	3	C	erlotinib	low	72	0.0025	-6.58
Polar positive	162.113			[M+H]+	Carnitine	HMDB0000062	FALSE	TRUE	FALSE	TRUE	2	D	fluorouracil	high	48	0.0086	-1.63
Polar positive	163.116	(13C)		[M+H]+	Carnitine	HMDB0000062	FALSE	FALSE	FALSE	TRUE	3	D	fluorouracil	high	48	0.0071	-1.74
Polar positive	162.113			[M+H]+	Carnitine	HMDB0000062	FALSE	TRUE	FALSE	TRUE	2	D	fluorouracil	high	72	0.0014	-1.69
Polar positive	163.116	(13C)		[M+H]+	Carnitine	HMDB0000062	FALSE	FALSE	FALSE	TRUE	3	D	fluorouracil	high	72	0.0013	-1.85
Polar positive	162.113			[M+H]+	Carnitine	HMDB0000062	FALSE	TRUE	FALSE	TRUE	2	D	fluorouracil	low	48	0.0006	-1.85
Polar positive	163.116	(13C)		[M+H]+	Carnitine	HMDB0000062	FALSE	FALSE	FALSE	TRUE	3	D	fluorouracil	low	48	0.0006	-2.06
Polar positive	163.116	(13C)		[M+H]+	Carnitine	HMDB0000062	FALSE	FALSE	FALSE	TRUE	3	D	fluorouracil	low	72	0.0098	-1.33
Polar positive	162.113			[M+H]+	Carnitine	HMDB0000062	FALSE	TRUE	FALSE	TRUE	2	D	mebendazole	high	48	0.0023	-1.81
Polar positive	163.116	(13C)		[M+H]+	Carnitine	HMDB0000062	FALSE	FALSE	FALSE	TRUE	3	D	mebendazole	high	48	0.0024	-1.92
Polar positive	162.113			[M+H]+	Carnitine	HMDB0000062	FALSE	TRUE	FALSE	TRUE	2	D	mebendazole	high	72	0.0003	-1.84
Polar positive	163.116	(13C)		[M+H]+	Carnitine	HMDB0000062	FALSE	FALSE	FALSE	TRUE	3	D	mebendazole	high	72	0.0002	-1.96
Polar positive	162.113			[M+H]+	Carnitine	HMDB0000062	FALSE	TRUE	FALSE	TRUE	2	D	mebendazole	low	48	0.007	-1.34
Polar positive	163.116	(13C)		[M+H]+	Carnitine	HMDB0000062	FALSE	FALSE	FALSE	TRUE	3	D	mebendazole	low	48	0.0065	-1.4
Polar positive	162.113			[M+H]+	Carnitine	HMDB0000062	FALSE	TRUE	FALSE	TRUE	2	D	mebendazole	low	72	0.0005	-1.82
Polar positive	163.116	(13C)		[M+H]+	Carnitine	HMDB0000062	FALSE	FALSE	FALSE	TRUE	3	D	mebendazole	low	72	0.0004	-1.94
Polar positive	162.113			[M+H]+	Carnitine	HMDB0000062	FALSE	TRUE	FALSE	TRUE	2	A	sorafenib	high	48	0.0063	-1.4
Polar positive	163.116	(13C)		[M+H]+	Carnitine	HMDB0000062	FALSE	FALSE	FALSE	TRUE	3	A	sorafenib	high	48	0.0086	-1.42
Polar positive	162.113			[M+H]+	Carnitine	HMDB0000062	FALSE	TRUE	FALSE	TRUE	2	C	sunitinib	high	48	0.0077	-2.26
Polar positive	163.116	(13C)		[M+H]+	Carnitine	HMDB0000062	FALSE	FALSE	FALSE	TRUE	3	C	sunitinib	high	48	0.0083	-2.35
Polar positive	162.113			[M+H]+	Carnitine	HMDB0000062	FALSE	TRUE	FALSE	TRUE	2	C	sunitinib	high	72	0.0006	-3.12
Polar positive	163.116	(13C)		[M+H]+	Carnitine	HMDB0000062	FALSE	FALSE	FALSE	TRUE	3	C	sunitinib	high	72	0.0036	-3.87
Polar positive	249.096			[M+Na]+	Carnosine	HMDB0000033	FALSE	FALSE	FALSE	TRUE	3	A	acyclovir	high	48	0.0044	1.68
Polar positive	249.096			[M+Na]+	Carnosine	HMDB0000033	FALSE	FALSE	FALSE	TRUE	3	A	acyclovir	high	72	0.0054	1.99
Polar positive	249.096			[M+Na]+	Carnosine	HMDB0000033	FALSE	FALSE	FALSE	TRUE	3	C	sunitinib	high	72	0.003	2.35
Polar negative	225.1			[M-H]-	Carnosine	HMDB0000033	FALSE	FALSE	FALSE	TRUE	3	D	dasatinib	high	6	0.0002	-1.35
Polar negative	225.1			[M-H]-	Carnosine	HMDB0000033	FALSE	FALSE	FALSE	TRUE	3	D	dasatinib	high	72	0.0029	-1.44
Polar negative	225.1			[M-H]-	Carnosine	HMDB0000033	FALSE	FALSE	FALSE	TRUE	3	C	erlotinib	high	72	0.0064	1.29
Polar negative	225.1			[M-H]-	Carnosine	HMDB0000033	FALSE	FALSE	FALSE	TRUE	3	D	fluorouracil	high	6	0.0012	-1.24
Polar negative	225.1			[M-H]-	Carnosine	HMDB0000033	FALSE	FALSE	FALSE	TRUE	3	D	fluorouracil	low	6	0.0025	-1.13
Polar negative	225.1			[M-H]-	Carnosine	HMDB0000033	FALSE	FALSE	FALSE	TRUE	3	D	fluorouracil	low	72	<0.0001	1.63
Polar negative	225.1			[M-H]-	Carnosine	HMDB0000033	FALSE	FALSE	FALSE	TRUE	3	C	idarubicin	high	72	0.0079	3.04
Polar negative	225.1			[M-H]-	Carnosine	HMDB0000033	FALSE	FALSE	FALSE	TRUE	3	C	idarubicin	low	72	<0.0001	2.49
Polar negative	225.1			[M-H]-	Carnosine	HMDB0000033	FALSE	FALSE	FALSE	TRUE	3	C	sunitinib	high	6	0.0013	-1.28
Lipids positive	645.558			[M+Na]+	CE 16:1	CE 16:1	FALSE	FALSE	FALSE	TRUE	3	A	clozapine	high	6	0.0075	-2
Lipids positive	646.562	(13C)		[M+Na]+	CE 16:1	CE 16:1	FALSE	FALSE	FALSE	TRUE	3	A	clozapine	high	6	0.0032	-2.04
Lipids positive	645.558			[M+Na]+	CE 16:1	CE 16:1	FALSE	FALSE	FALSE	TRUE	3	B	doxorubicin	low	72	0.0067	1.54
Lipids positive	646.562	(13C)		[M+Na]+	CE 16:1	CE 16:1	FALSE	FALSE	FALSE	TRUE	3	B	doxorubicin	low	72	0.0031	1.62
Lipids positive	645.558			[M+Na]+	CE 16:1	CE 16:1	FALSE	FALSE	FALSE	TRUE	3	C	erlotinib	high	72	0.0093	2.61
Lipids positive	646.562	(13C)		[M+Na]+	CE 16:1	CE 16:1	FALSE	FALSE	FALSE	TRUE	3	C	erlotinib	low	72	0.001	2.17
Lipids positive	646.562	(13C)		[M+Na]+	CE 16:1	CE 16:1	FALSE	FALSE	FALSE	TRUE	3	C	sunitinib	low	72	0.0086	1.89
Lipids positive	659.574			[M+Na]+	CE 17:1	CE 17:1	FALSE	FALSE	FALSE	TRUE	3	A	clozapine	high	6	0.0041	-2.14
Lipids positive	660.577	(13C)		[M+Na]+	CE 17:1	CE 17:1	FALSE	FALSE	FALSE	TRUE	3	A	clozapine	high	6	0.0033	-2.12
Lipids positive	659.574			[M+Na]+	CE 17:1	CE 17:1	FALSE	FALSE	FALSE	TRUE	3	B	doxorubicin	low	72	0.005	1.54
Lipids positive	673.589			[M+Na]+	CE 18:1	CE 18:1	FALSE	FALSE	FALSE	TRUE	3	A	clozapine	high	6	0.0035	-1.94
Lipids positive	674.593	(13C)		[M+Na]+	CE 18:1	CE 18:1	FALSE	FALSE	FALSE	TRUE	3	A	clozapine	high	6	0.0036	-1.9
Lipids positive	675.596	(2x13C)		[M+Na]+	CE 18:1	CE 18:1	FALSE	FALSE	FALSE	TRUE	3	A	clozapine	high	6	0.0082	-2.43
Lipids positive	673.589			[M+Na]+	CE 18:1	CE 18:1	FALSE	FALSE	FALSE	TRUE	3	B	doxorubicin	low	72	0.0052	1.51
Lipids positive	674.593	(13C)		[M+Na]+	CE 18:1	CE 18:1	FALSE	FALSE	FALSE	TRUE	3	B	doxorubicin	low	72	0.0056	1.5
Lipids positive	671.574			[M+Na]+	CE 18:2	CE 18:2	FALSE	FALSE	FALSE	TRUE	3	A	clozapine	high	6	0.0029	-2.04
Lipids positive	672.577	(13C)		[M+Na]+	CE 18:2	CE 18:2	FALSE	FALSE	FALSE	TRUE	3	A	clozapine	high	6	0.0043	-2.23
Lipids positive	672.577	(13C)		[M+Na]+	CE 18:2	CE 18:2	FALSE	FALSE	FALSE	TRUE	3	D	mebendazole	low	48	0.0064	-1.31
Lipids positive	671.574			[M+Na]+	CE 18:2	CE 18:2	FALSE	FALSE	FALSE	TRUE	3	C	sunitinib	high	72	0.0039	2.57
Lipids positive	672.577	(13C)		[M+Na]+	CE 18:2	CE 18:2	FALSE	FALSE	FALSE	TRUE	3	C	sunitinib	high	72	0.0008	1.79
Lipids positive	664.603			[M+NH4]+	CE 18:3	CE 18:3	FALSE	FALSE	FALSE	TRUE	3	A	clozapine	high	6	0.0098	-1.41
Lipids positive	669.558			[M+Na]+	CE 18:3	CE 18:3	FALSE	FALSE	FALSE	TRUE	3	A	clozapine	high	6	0.008	-1.73
Lipids positive	682.65			[M+NH4]+	CE 19:1	CE 19:1	FALSE	FALSE	FALSE	TRUE	3	C	idarubicin	low	48	0.0066	-1.38
Lipids positive	692.634			[M+NH4]+	CE 20:3	CE 20:3	FALSE	TRUE	FALSE	TRUE	2	A	acyclovir	high	48	0.0062	-1.31
Lipids positive	693.637	(13C)		[M+NH4]+	CE 20:3	CE 20:3	FALSE	FALSE	FALSE	TRUE	3	A	acyclovir	high	48	0.005	-1.27
Lipids positive	692.634			[M+NH4]+	CE 20:3	CE 20:3	FALSE	TRUE	FALSE	TRUE	2	D	dasatinib	high	48	0.002	-1.95
Lipids positive	692.634			[M+NH4]+	CE 20:3	CE 20:3	FALSE	TRUE	FALSE	TRUE	2	D	fluorouracil	high	72	0.0001	2.37
Lipids positive	693.637	(13C)		[M+NH4]+	CE 20:3	CE 20:3	FALSE	FALSE	FALSE	TRUE	3	D	fluorouracil	high	72	0.0098	1.84
Lipids positive	692.634			[M+NH4]+	CE 20:3	CE 20:3	FALSE	TRUE	FALSE	TRUE	2	C	idarubicin	high	6	0.0054	1.57
Lipids positive	692.634			[M+NH4]+	CE 20:3	CE 20:3	FALSE	TRUE	FALSE	TRUE	2	C	idarubicin	low	72	0.0087	1.6
Lipids positive	692.634			[M+NH4]+	CE 20:3	CE 20:3	FALSE	TRUE	FALSE	TRUE	2	D	mebendazole	high	72	0.0007	2.07
Lipids positive	690.618			[M+NH4]+	CE 20:4	HMDB0006726||HMDB0010371	FALSE	FALSE	TRUE	TRUE	3	A	acyclovir	high	48	0.0022	-1.37
Lipids positive	691.622	(13C)		[M+NH4]+	CE 20:4	HMDB0006726||HMDB0010371	FALSE	FALSE	TRUE	TRUE	3	A	acyclovir	high	48	0.0041	-1.32
Lipids positive	690.618			[M+NH4]+	CE 20:4	HMDB0006726||HMDB0010371	FALSE	FALSE	TRUE	TRUE	3	A	clozapine	high	6	0.0088	-1.32
Lipids positive	692.625	(2x13C)		[M+NH4]+	CE 20:4	HMDB0006726||HMDB0010371	FALSE	FALSE	TRUE	TRUE	3	A	clozapine	high	6	0.0042	-1.35
Lipids positive	690.618			[M+NH4]+	CE 20:4	HMDB0006726||HMDB0010371	FALSE	FALSE	TRUE	TRUE	3	D	dasatinib	low	72	0.0051	-1.99
Lipids positive	691.622	(13C)		[M+NH4]+	CE 20:4	HMDB0006726||HMDB0010371	FALSE	FALSE	TRUE	TRUE	3	D	dasatinib	low	72	0.0034	-1.98
Lipids positive	695.574			[M+Na]+	CE 20:4	HMDB0006726||HMDB0010371	TRUE	FALSE	TRUE	TRUE	1	C	erlotinib	high	72	0.0042	2.25
Lipids positive	692.625	(2x13C)		[M+NH4]+	CE 20:4	HMDB0006726||HMDB0010371	FALSE	FALSE	TRUE	TRUE	3	C	erlotinib	low	48	0.0035	1.63
Lipids positive	695.574			[M+Na]+	CE 20:4	HMDB0006726||HMDB0010371	TRUE	FALSE	TRUE	TRUE	1	C	erlotinib	low	48	0.0085	2.04
Lipids positive	696.577	(13C)		[M+Na]+	CE 20:4	HMDB0006726||HMDB0010371	FALSE	FALSE	TRUE	TRUE	3	C	erlotinib	low	48	0.0031	1.59
Lipids positive	695.574			[M+Na]+	CE 20:4	HMDB0006726||HMDB0010371	TRUE	FALSE	TRUE	TRUE	1	C	erlotinib	low	72	0.0062	2.46
Lipids positive	696.577	(13C)		[M+Na]+	CE 20:4	HMDB0006726||HMDB0010371	FALSE	FALSE	TRUE	TRUE	3	C	erlotinib	low	72	0.0019	1.95
Lipids positive	690.618			[M+NH4]+	CE 20:4	HMDB0006726||HMDB0010371	FALSE	FALSE	TRUE	TRUE	3	C	idarubicin	high	6	0.0006	2.03
Lipids positive	691.622	(13C)		[M+NH4]+	CE 20:4	HMDB0006726||HMDB0010371	FALSE	FALSE	TRUE	TRUE		C	idarubicin	high	6	0.0013	1.87
Lipids positive	716.634			[M+NH4]+	CE 22:5	CE 22:5	FALSE	FALSE	FALSE	TRUE	3	A	acyclovir	high	6	0.0059	-1.34
Lipids positive	716.634			[M+NH4]+	CE 22:5	CE 22:5	FALSE	FALSE	FALSE	TRUE	3	A	clozapine	high	48	0.0044	-1.39
Lipids positive	716.634			[M+NH4]+	CE 22:5	CE 22:5	FALSE	FALSE	FALSE	TRUE	3	A	clozapine	low	6	0.0027	-1.59
Lipids positive	717.637	(13C)		[M+NH4]+	CE 22:5	CE 22:5	FALSE	FALSE	FALSE	TRUE	3	A	clozapine	low	6	0.0005	-1.36
Lipids positive	716.634			[M+NH4]+	CE 22:5	CE 22:5	FALSE	FALSE	FALSE	TRUE	3	A	clozapine	low	72	0.0078	1.25
Lipids positive	510.488			[M+H]+	Cer 32:1;O2	Cer 32:1;O2	FALSE	FALSE	FALSE	TRUE	3	C	sunitinib	high	72	0.0001	-2.34
Lipids positive	510.488			[M+H]+	Cer 32:1;O2	Cer 32:1;O2	FALSE	FALSE	FALSE	TRUE	3	C	sunitinib	low	72	0.0001	-1.89
Lipids negative	546.448	(37Cl)		[M+35Cl]-	Cer 32:1;O2	Cer 32:1;O2	FALSE	FALSE	FALSE	TRUE	3	C	idarubicin	low	6	0.0085	2.06
Lipids positive	524.504			[M+H]+	Cer 33:1;O2	Cer 33:1;O2	FALSE	FALSE	FALSE	TRUE	3	B	lapatinib	high	72	0.0022	-1.57
Lipids positive	524.504			[M+H]+	Cer 33:1;O2	Cer 33:1;O2	FALSE	FALSE	FALSE	TRUE	3	B	lapatinib	low	72	0.0066	-1.43
Lipids positive	524.504			[M+H]+	Cer 33:1;O2	Cer 33:1;O2	FALSE	FALSE	FALSE	TRUE	3	C	sunitinib	high	48	0.0016	-1.98
Lipids positive	524.504			[M+H]+	Cer 33:1;O2	Cer 33:1;O2	FALSE	FALSE	FALSE	TRUE	3	C	sunitinib	high	72	0.0002	-2.27
Lipids positive	524.504			[M+H]+	Cer 33:1;O2	Cer 33:1;O2	FALSE	FALSE	FALSE	TRUE	3	C	sunitinib	low	72	0.0009	-1.92
Lipids negative	582.511			[M+Acetate]-	Cer 33:1;O2	Cer 33:1;O2	FALSE	TRUE	FALSE	TRUE	2	D	dasatinib	high	72	0.0095	-1.86
Lipids negative	558.466			[M+35Cl]-	Cer 33:1;O2	Cer 33:1;O2	FALSE	FALSE	FALSE	TRUE	3	D	dasatinib	low	72	0.0043	-2.58
Lipids negative	560.463	(37Cl)		[M+35Cl]-	Cer 33:1;O2	Cer 33:1;O2	FALSE	FALSE	FALSE	TRUE	3	D	dasatinib	low	72	0.0011	-1.98
Lipids negative	558.466			[M+35Cl]-	Cer 33:1;O2	Cer 33:1;O2	FALSE	FALSE	FALSE	TRUE	3	D	fluorouracil	low	72	0.0082	-2.42
Lipids negative	559.47	(13C)		[M+35Cl]-	Cer 33:1;O2	Cer 33:1;O2	FALSE	FALSE	FALSE	TRUE	3	D	fluorouracil	low	72	0.0099	-2.57
Lipids negative	560.463	(37Cl)		[M+35Cl]-	Cer 33:1;O2	Cer 33:1;O2	FALSE	FALSE	FALSE	TRUE	3	D	fluorouracil	low	72	0.0083	-2.28
Lipids negative	582.511			[M+Acetate]-	Cer 33:1;O2	Cer 33:1;O2	FALSE	TRUE	FALSE	TRUE	2	B	lapatinib	high	72	0.0067	-2.73
Lipids negative	583.514	(13C)		[M+Acetate]-	Cer 33:1;O2	Cer 33:1;O2	FALSE	FALSE	FALSE	TRUE	3	B	lapatinib	high	72	0.0062	-2.73
Lipids negative	582.511			[M+Acetate]-	Cer 33:1;O2	Cer 33:1;O2	FALSE	TRUE	FALSE	TRUE	2	B	lapatinib	low	72	0.0041	-2.58
Lipids negative	583.514	(13C)		[M+Acetate]-	Cer 33:1;O2	Cer 33:1;O2	FALSE	FALSE	FALSE	TRUE	3	B	lapatinib	low	72	0.0032	-2.33
Lipids negative	599.545	(13C)		[M+Acetate]-	Cer 34:0;O2	Cer 34:0;O2	FALSE	FALSE	FALSE	TRUE	3	B	lapatinib	low	72	0.0099	-5.47
Lipids positive	538.519			[M+H]+	Cer 34:1;O2	HMDB0004949	FALSE	TRUE	TRUE	TRUE	2	A	acyclovir	low	6	0.0002	1.53
Lipids positive	539.523	(13C)		[M+H]+	Cer 34:1;O2	HMDB0004949	FALSE	FALSE	TRUE	TRUE	3	A	acyclovir	low	6	0.0001	1.53
Lipids positive	540.526	(2x13C)		[M+H]+	Cer 34:1;O2	HMDB0004949	FALSE	FALSE	TRUE	TRUE	3	A	acyclovir	low	6	0.0006	1.63
Lipids positive	560.502			[M+Na]+	Cer 34:1;O2	HMDB0004949	FALSE	FALSE	TRUE	TRUE	3	A	clozapine	high	48	0.0047	-2.04
Lipids positive	561.505	(13C)		[M+Na]+	Cer 34:1;O2	HMDB0004949	FALSE	FALSE	TRUE	TRUE	3	A	clozapine	high	48	0.0086	-1.91
Lipids positive	538.519			[M+H]+	Cer 34:1;O2	HMDB0004949	FALSE	TRUE	TRUE	TRUE	2	A	clozapine	high	72	0.0011	-2.74
Lipids positive	539.523	(13C)		[M+H]+	Cer 34:1;O2	HMDB0004949	FALSE	FALSE	TRUE	TRUE	3	A	clozapine	high	72	0.0013	-2.57
Lipids positive	538.519			[M+H]+	Cer 34:1;O2	HMDB0004949	FALSE	TRUE	TRUE	TRUE	2	A	clozapine	low	48	0.01	-2.73
Lipids positive	539.523	(13C)		[M+H]+	Cer 34:1;O2	HMDB0004949	FALSE	FALSE	TRUE	TRUE	3	A	clozapine	low	48	0.0092	-2.8
Lipids positive	540.526	(2x13C)		[M+H]+	Cer 34:1;O2	HMDB0004949	FALSE	FALSE	TRUE	TRUE	3	D	dasatinib	low	6	0.0093	1.39
Lipids positive	560.502			[M+Na]+	Cer 34:1;O2	HMDB0004949	FALSE	FALSE	TRUE	TRUE	3	B	doxorubicin	low	72	0.0058	1.64
Lipids positive	561.505	(13C)		[M+Na]+	Cer 34:1;O2	HMDB0004949	FALSE	FALSE	TRUE	TRUE	3	B	doxorubicin	low	72	0.0083	1.53
Lipids positive	562.508	(2x13C)		[M+Na]+	Cer 34:1;O2	HMDB0004949	FALSE	FALSE	TRUE	TRUE	3	B	doxorubicin	low	72	0.0043	1.59
Lipids positive	560.502			[M+Na]+	Cer 34:1;O2	HMDB0004949	FALSE	FALSE	TRUE	TRUE	3	C	erlotinib	high	72	0.0049	2.53
Lipids positive	561.505	(13C)		[M+Na]+	Cer 34:1;O2	HMDB0004949	FALSE	FALSE	TRUE	TRUE	3	C	erlotinib	high	72	0.0049	2.68
Lipids positive	562.508	(2x13C)		[M+Na]+	Cer 34:1;O2	HMDB0004949	FALSE	FALSE	TRUE	TRUE	3	C	erlotinib	high	72	0.0028	3.28
Lipids positive	560.502			[M+Na]+	Cer 34:1;O2	HMDB0004949	FALSE	FALSE	TRUE	TRUE	3	C	erlotinib	low	72	0.0086	1.7
Lipids positive	562.508	(2x13C)		[M+Na]+	Cer 34:1;O2	HMDB0004949	FALSE	FALSE	TRUE	TRUE	3	C	erlotinib	low	72	0.0061	2.48
Lipids positive	560.502			[M+Na]+	Cer 34:1;O2	HMDB0004949	FALSE	FALSE	TRUE	TRUE	3	B	lapatinib	high	48	0.0001	-1.89
Lipids positive	561.505	(13C)		[M+Na]+	Cer 34:1;O2	HMDB0004949	FALSE	FALSE	TRUE	TRUE	3	B	lapatinib	high	48	0.0002	-1.86
Lipids positive	538.519			[M+H]+	Cer 34:1;O2	HMDB0004949	FALSE	TRUE	TRUE	TRUE	2	B	lapatinib	high	72	0.0022	-2.18
Lipids positive	539.523	(13C)		[M+H]+	Cer 34:1;O2	HMDB0004949	FALSE	FALSE	TRUE	TRUE	3	B	lapatinib	high	72	0.0029	-2.18
Lipids positive	560.502			[M+Na]+	Cer 34:1;O2	HMDB0004949	FALSE	FALSE	TRUE	TRUE	3	B	lapatinib	high	72	0.0052	-2.29
Lipids positive	561.505	(13C)		[M+Na]+	Cer 34:1;O2	HMDB0004949	FALSE	FALSE	TRUE	TRUE	3	B	lapatinib	high	72	0.0041	-2.45
Lipids positive	538.519			[M+H]+	Cer 34:1;O2	HMDB0004949	FALSE	TRUE	TRUE	TRUE	2	C	sunitinib	high	48	0.0071	-2.41
Lipids positive	539.523	(13C)		[M+H]+	Cer 34:1;O2	HMDB0004949	FALSE	FALSE	TRUE	TRUE	3	C	sunitinib	high	48	0.0061	-2.43
Lipids positive	540.526	(2x13C)		[M+H]+	Cer 34:1;O2	HMDB0004949	FALSE	FALSE	TRUE	TRUE	3	C	sunitinib	high	48	0.0051	-2.38
Lipids positive	560.502			[M+Na]+	Cer 34:1;O2	HMDB0004949	FALSE	FALSE	TRUE	TRUE	3	C	sunitinib	high	48	0.0089	-2.36
Lipids positive	561.505	(13C)		[M+Na]+	Cer 34:1;O2	HMDB0004949	FALSE	FALSE	TRUE	TRUE	3	C	sunitinib	high	48	0.0045	-2.45
Lipids positive	538.519			[M+H]+	Cer 34:1;O2	HMDB0004949	FALSE	TRUE	TRUE	TRUE	2	C	sunitinib	high	72	0.0018	-3.69
Lipids positive	539.523	(13C)		[M+H]+	Cer 34:1;O2	HMDB0004949	FALSE	FALSE	TRUE	TRUE	3	C	sunitinib	high	72	0.0018	-3.49
Lipids positive	540.526	(2x13C)		[M+H]+	Cer 34:1;O2	HMDB0004949	FALSE	FALSE	TRUE	TRUE	3	C	sunitinib	high	72	0.0017	-2.39
Lipids positive	560.502			[M+Na]+	Cer 34:1;O2	HMDB0004949	FALSE	FALSE	TRUE	TRUE	3	C	sunitinib	high	72	0.0024	-2.03
Lipids positive	561.505	(13C)		[M+Na]+	Cer 34:1;O2	HMDB0004949	FALSE	FALSE	TRUE	TRUE	3	C	sunitinib	high	72	0.0045	-1.9
Lipids positive	538.519			[M+H]+	Cer 34:1;O2	HMDB0004949	FALSE	TRUE	TRUE	TRUE	2	C	sunitinib	low	72	0.005	-2.14
Lipids positive	539.523	(13C)		[M+H]+	Cer 34:1;O2	HMDB0004949	FALSE	FALSE	TRUE	TRUE	3	C	sunitinib	low	72	0.0044	-2.14
Lipids positive	540.526	(2x13C)		[M+H]+	Cer 34:1;O2	HMDB0004949	FALSE	FALSE	TRUE	TRUE	3	C	sunitinib	low	72	0.0036	-2.17
Lipids positive	560.502			[M+Na]+	Cer 34:1;O2	HMDB0004949	FALSE	FALSE	TRUE	TRUE	3	C	sunitinib	low	72	0.0041	-1.97
Lipids positive	561.505	(13C)		[M+Na]+	Cer 34:1;O2	HMDB0004949	FALSE	FALSE	TRUE	TRUE	3	C	sunitinib	low	72	0.0063	-1.88
Lipids negative	598.533	(2x13C)		[M+Acetate]-	Cer 34:1;O2	HMDB0004949	FALSE	FALSE	TRUE	TRUE	3	D	dasatinib	high	72	0.0092	-1.66
Lipids negative	572.482			[M+35Cl]-	Cer 34:1;O2	HMDB0004949	FALSE	FALSE	TRUE	TRUE	3	D	dasatinib	low	72	0.001	-2.57
Lipids negative	573.485	(13C)		[M+35Cl]-	Cer 34:1;O2	HMDB0004949	FALSE	FALSE	TRUE	TRUE	3	D	dasatinib	low	72	0.001	-2.54
Lipids negative	574.479	(37Cl)		[M+35Cl]-	Cer 34:1;O2	HMDB0004949	FALSE	FALSE	TRUE	TRUE	3	D	dasatinib	low	72	0.001	-2.57
Lipids negative	574.488			[M+35Cl]-	Cer 34:1;O2	HMDB0004949	FALSE	FALSE	TRUE	TRUE	3	D	dasatinib	low	72	0.0015	-2.41
Lipids negative	572.482			[M+35Cl]-	Cer 34:1;O2	HMDB0004949	FALSE	FALSE	TRUE	TRUE	3	D	fluorouracil	low	72	0.0053	-2.25
Lipids negative	573.485	(13C)		[M+35Cl]-	Cer 34:1;O2	HMDB0004949	FALSE	FALSE	TRUE	TRUE	3	D	fluorouracil	low	72	0.0048	-2.23
Lipids negative	574.479	(37Cl)		[M+35Cl]-	Cer 34:1;O2	HMDB0004949	FALSE	FALSE	TRUE	TRUE	3	D	fluorouracil	low	72	0.0047	-2.26
Lipids negative	574.488	(2x13C)		[M+35Cl]-	Cer 34:1;O2	HMDB0004949	FALSE	FALSE	TRUE	TRUE	3	D	fluorouracil	low	72	0.0066	-2.13
Lipids negative	572.482			[M+35Cl]-	Cer 34:1;O2	HMDB0004949	FALSE	FALSE	TRUE	TRUE	3	C	idarubicin	low	6	0.0051	2.12
Lipids negative	573.485	(13C)		[M+35Cl]-	Cer 34:1;O2	HMDB0004949	FALSE	FALSE	TRUE	TRUE	3	C	idarubicin	low	6	0.0084	1.99
Lipids negative	596.526			[M+Acetate]-	Cer 34:1;O2	HMDB0004949	FALSE	TRUE	TRUE	TRUE	2	B	lapatinib	high	72	0.0088	-3.19
Lipids negative	597.53	(13C)		[M+Acetate]-	Cer 34:1;O2	HMDB0004949	FALSE	FALSE	TRUE	TRUE	3	B	lapatinib	high	72	0.0076	-3.18
Lipids negative	598.533	(2x13C)		[M+Acetate]-	Cer 34:1;O2	HMDB0004949	FALSE	FALSE	TRUE	TRUE	3	B	lapatinib	high	72	0.0068	-3.13
Lipids negative	596.526			[M+Acetate]-	Cer 34:1;O2	HMDB0004949	FALSE	TRUE	TRUE	TRUE	2	B	lapatinib	low	72	0.0067	-2.82
Lipids negative	597.53			[M+Acetate]-	Cer 34:1;O2	HMDB0004949	FALSE	FALSE	TRUE	TRUE	3	B	lapatinib	low	72	0.0058	-2.75
Lipids negative	598.533	(2x13C)		[M+Acetate]-	Cer 34:1;O2	HMDB0004949	FALSE	FALSE	TRUE	TRUE	3	B	lapatinib	low	72	0.0078	-2.2
Lipids negative	552.5			[M-H]-	Cer 34:1;O3	Cer 34:1;O3	FALSE	FALSE	FALSE	TRUE	3	B	lapatinib	high	72	0.0053	-2.27
Lipids positive	536.504			[M+H]+	Cer 34:2;O2	Cer 34:2;O2	FALSE	TRUE	FALSE	TRUE	2	A	acyclovir	low	6	0.0054	1.49
Lipids positive	537.507	(13C)		[M+H]+	Cer 34:2;O2	Cer 34:2;O2	FALSE	FALSE	FALSE	TRUE	3	A	acyclovir	low	6	0.0047	1.48
Lipids positive	537.507	(13C)		[M+H]+	Cer 34:2;O2	Cer 34:2;O2	FALSE	FALSE	FALSE	TRUE	3	B	buspirone	high	72	0.005	1.22
Lipids positive	536.504			[M+H]+	Cer 34:2;O2	Cer 34:2;O2	FALSE	TRUE	FALSE	TRUE	2	A	clozapine	high	72	0.0014	-2.05
Lipids positive	536.504			[M+H]+	Cer 34:2;O2	Cer 34:2;O2	FALSE	TRUE	FALSE	TRUE	2	D	dasatinib	high	72	0.0016	-1.45
Lipids positive	536.504			[M+H]+	Cer 34:2;O2	Cer 34:2;O2	FALSE	TRUE	FALSE	TRUE	2	D	dasatinib	low	6	0.0052	1.25
Lipids positive	536.504			[M+H]+	Cer 34:2;O2	Cer 34:2;O2	FALSE	TRUE	FALSE	TRUE	2	C	idarubicin	high	48	0.0023	1.49
Lipids positive	536.504			[M+H]+	Cer 34:2;O2	Cer 34:2;O2	FALSE	TRUE	FALSE	TRUE	2	C	idarubicin	low	48	0.003	1.7
Lipids positive	536.504			[M+H]+	Cer 34:2;O2	Cer 34:2;O2	FALSE	TRUE	FALSE	TRUE	2	B	lapatinib	high	72	0.0021	-1.86
Lipids positive	536.504			[M+H]+	Cer 34:2;O2	Cer 34:2;O2	FALSE	TRUE	FALSE	TRUE	2	C	sunitinib	high	48	0.0029	-2.21
Lipids positive	537.507	(13C)		[M+H]+	Cer 34:2;O2	Cer 34:2;O2	FALSE	FALSE	FALSE	TRUE	3	C	sunitinib	high	48	0.0082	-1.62
Lipids positive	536.504			[M+H]+	Cer 34:2;O2	Cer 34:2;O2	FALSE	TRUE	FALSE	TRUE	2	C	sunitinib	high	72	0.0022	-2.74
Lipids positive	537.507	(13C)		[M+H]+	Cer 34:2;O2	Cer 34:2;O2	FALSE	FALSE	FALSE	TRUE	3	C	sunitinib	high	72	0.001	-1.68
Lipids positive	536.504			[M+H]+	Cer 34:2;O2	Cer 34:2;O2	FALSE	TRUE	FALSE	TRUE	2	C	sunitinib	low	72	0.0047	-2.14
Lipids positive	537.507	(13C)		[M+H]+	Cer 34:2;O2	Cer 34:2;O2	FALSE	FALSE	FALSE	TRUE	3	C	sunitinib	low	72	0.0006	-1.92
Lipids negative	594.511			[M+Acetate]-	Cer 34:2;O2	Cer 34:2;O2	FALSE	TRUE	FALSE	TRUE	2	B	buspirone	low	48	0.0087	2.19
Lipids negative	595.514	(13C)		[M+Acetate]-	Cer 34:2;O2	Cer 34:2;O2	FALSE	FALSE	FALSE	TRUE	3	B	buspirone	low	48	0.0093	2.24
Lipids negative	570.466			[M+35Cl]-	Cer 34:2;O2	Cer 34:2;O2	FALSE	FALSE	FALSE	TRUE	3	D	dasatinib	low	72	0.001	-2.85
Lipids negative	571.47	(13C)		[M+35Cl]-	Cer 34:2;O2	Cer 34:2;O2	FALSE	FALSE	FALSE	TRUE	3	D	dasatinib	low	72	0.002	-2.03
Lipids negative	572.464	(37Cl)		[M+35Cl]-	Cer 34:2;O2	Cer 34:2;O2	FALSE	FALSE	FALSE	TRUE	3	D	dasatinib	low	72	0.0016	-1.94
Lipids negative	570.466			[M+35Cl]-	Cer 34:2;O2	Cer 34:2;O2	FALSE	FALSE	FALSE	TRUE	3	D	fluorouracil	low	72	0.0044	-2.28
Lipids negative	571.47	(13C)		[M+35Cl]-	Cer 34:2;O2	Cer 34:2;O2	FALSE	FALSE	FALSE	TRUE	3	D	fluorouracil	low	72	0.0045	-2.07
Lipids negative	572.464	(37Cl)		[M+35Cl]-	Cer 34:2;O2	Cer 34:2;O2	FALSE	FALSE	FALSE	TRUE	3	D	fluorouracil	low	72	0.0067	-2.49
Lipids negative	571.47	(13C)		[M+35Cl]-	Cer 34:2;O2	Cer 34:2;O2	FALSE	FALSE	FALSE	TRUE	3	C	idarubicin	low	6	0.0029	2.35
Lipids negative	594.511			[M+Acetate]-	Cer 34:2;O2	Cer 34:2;O2	FALSE	TRUE	FALSE	TRUE	2	B	lapatinib	high	72	0.0059	-2.79
Lipids negative	594.511			[M+Acetate]-	Cer 34:2;O2	Cer 34:2;O2	FALSE	TRUE	FALSE	TRUE	2	B	lapatinib	low	72	0.0051	-2.58
Lipids negative	595.514	(13C)		[M+Acetate]-	Cer 34:2;O2	Cer 34:2;O2	FALSE	FALSE	FALSE	TRUE	3	B	lapatinib	low	72	0.0097	-2.82
Lipids positive	552.535			[M+H]+	Cer 35:1;O2	Cer 35:1;O2	FALSE	TRUE	FALSE	TRUE	2	A	acyclovir	low	6	0.0099	1.34
Lipids positive	553.538	(13C)		[M+H]+	Cer 35:1;O2	Cer 35:1;O2	FALSE	FALSE	FALSE	TRUE	3	A	acyclovir	low	6	0.0092	1.51
Lipids positive	552.535			[M+H]+	Cer 35:1;O2	Cer 35:1;O2	FALSE	TRUE	FALSE	TRUE	2	A	clozapine	high	48	0.0084	-1.86
Lipids positive	574.517			[M+Na]+	Cer 35:1;O2	Cer 35:1;O2	FALSE	FALSE	FALSE	TRUE	3	A	clozapine	high	48	0.0002	-1.85
Lipids positive	552.535			[M+H]+	Cer 35:1;O2	Cer 35:1;O2	FALSE	TRUE	FALSE	TRUE	2	A	clozapine	low	48	0.0068	-1.9
Lipids positive	574.517			[M+Na]+	Cer 35:1;O2	Cer 35:1;O2	FALSE	FALSE	FALSE	TRUE	3	B	doxorubicin	low	72	0.0087	1.94
Lipids positive	552.535			[M+H]+	Cer 35:1;O2	Cer 35:1;O2	FALSE	TRUE	FALSE	TRUE	2	B	lapatinib	high	72	0.0036	-1.74
Lipids positive	552.535			[M+H]+	Cer 35:1;O2	Cer 35:1;O2	FALSE	TRUE	FALSE	TRUE	2	C	sunitinib	high	48	0.001	-1.89
Lipids positive	552.535			[M+H]+	Cer 35:1;O2	Cer 35:1;O2	FALSE	TRUE	FALSE	TRUE	2	C	sunitinib	high	72	0.0002	-2.51
Lipids positive	553.538	(13C)		[M+H]+	Cer 35:1;O2	Cer 35:1;O2	FALSE	FALSE	FALSE	TRUE	3	C	sunitinib	high	72	0.0001	-2.14
Lipids positive	552.535			[M+H]+	Cer 35:1;O2	Cer 35:1;O2	FALSE	TRUE	FALSE	TRUE	2	C	sunitinib	low	72	0.0007	-1.97
Lipids positive	553.538	(13C)		[M+H]+	Cer 35:1;O2	Cer 35:1;O2	FALSE	FALSE	FALSE	TRUE	2	C	sunitinib	low	72	0.0003	-1.64
Lipids positive	574.517			[M+Na]+	Cer 35:1;O2	Cer 35:1;O2	FALSE	FALSE	FALSE	TRUE	3	C	sunitinib	low	72	0.0003	-1.93
Lipids negative	610.542			[M+Acetate]-	Cer 35:1;O2	Cer 35:1;O2	FALSE	FALSE	FALSE	TRUE	3	D	dasatinib	high	72	0.004	-1.83
Lipids negative	611.545	(13C)		[M+Acetate]-	Cer 35:1;O2	Cer 35:1;O2	FALSE	FALSE	FALSE	TRUE	3	D	dasatinib	high	72	0.0023	-1.84
Lipids negative	586.497			[M+35Cl]-	Cer 35:1;O2	Cer 35:1;O2	FALSE	FALSE	FALSE	TRUE	3	D	dasatinib	low	72	0.0005	-3.1
Lipids negative	587.501	(13C)		[M+35Cl]-	Cer 35:1;O2	Cer 35:1;O2	FALSE	FALSE	FALSE	TRUE	3	D	dasatinib	low	72	0.0005	-2.53
Lipids negative	588.495	(37Cl)		[M+35Cl]-	Cer 35:1;O2	Cer 35:1;O2	FALSE	FALSE	FALSE	TRUE	3	D	dasatinib	low	72	0.0022	-2.26
Lipids negative	588.504	(2x13C)		[M+35Cl]-	Cer 35:1;O2	Cer 35:1;O2	FALSE	FALSE	FALSE	TRUE	3	D	dasatinib	low	72	0.0009	-2.08
Lipids negative	586.497			[M+35Cl]-	Cer 35:1;O2	Cer 35:1;O2	FALSE	FALSE	FALSE	TRUE	3	D	fluorouracil	low	72	0.0039	-3.01
Lipids negative	587.501	(13C)		[M+35Cl]-	Cer 35:1;O2	Cer 35:1;O2	FALSE	FALSE	FALSE	TRUE	3	D	fluorouracil	low	72	0.0028	-3.28
Lipids negative	588.495	(37Cl)		[M+35Cl]-	Cer 35:1;O2	Cer 35:1;O2	FALSE	FALSE	FALSE	TRUE	3	D	fluorouracil	low	72	0.006	-2.79
Lipids negative	610.542			[M+Acetate]-	Cer 35:1;O2	Cer 35:1;O2	FALSE	FALSE	FALSE	TRUE	3	B	lapatinib	high	48	0.0099	-2.72
Lipids negative	611.545	(13C)		[M+Acetate]-	Cer 35:1;O2	Cer 35:1;O2	FALSE	FALSE	FALSE	TRUE	3	B	lapatinib	high	48	0.0077	-3.18
Lipids negative	610.542			[M+Acetate]-	Cer 35:1;O2	Cer 35:1;O2	FALSE	FALSE	FALSE	TRUE	3	B	lapatinib	high	72	<0.0001	-4.29
Lipids negative	611.545	(13C)		[M+Acetate]-	Cer 35:1;O2	Cer 35:1;O2	FALSE	FALSE	FALSE	TRUE	3	B	lapatinib	high	72	0.0001	-3.13
Lipids negative	610.542			[M+Acetate]-	Cer 35:1;O2	Cer 35:1;O2	FALSE	FALSE	FALSE	TRUE	3	B	lapatinib	low	72	<0.0001	-3.85
Lipids negative	611.545	(13C)		[M+Acetate]-	Cer 35:1;O2	Cer 35:1;O2	FALSE	FALSE	FALSE	TRUE	3	B	lapatinib	low	72	<0.0001	-3.81
Lipids negative	586.497			[M+35Cl]-	Cer 35:1;O2	Cer 35:1;O2	FALSE	FALSE	FALSE	TRUE	3	D	mebendazole	low	72	0.0074	-2.61
Lipids negative	588.495	(37Cl)		[M+35Cl]-	Cer 35:1;O2	Cer 35:1;O2	FALSE	FALSE	FALSE	TRUE	3	D	mebendazole	low	72	0.0059	-2.73
Lipids positive	566.551			[M+H]+	Cer 36:1;O2	Cer 36:1;O2	FALSE	TRUE	FALSE	TRUE	2	A	acyclovir	low	6	0.0069	1.32
Lipids positive	568.558	(2x13C)		[M+H]+	Cer 36:1;O2	Cer 36:1;O2	FALSE	FALSE	FALSE	TRUE	3	A	acyclovir	low	6	0.0061	1.22
Lipids positive	566.551			[M+H]+	Cer 36:1;O2	Cer 36:1;O2	FALSE	TRUE	FALSE	TRUE	2	A	clozapine	high	48	0.0031	-3.08
Lipids positive	567.554	(13C)		[M+H]+	Cer 36:1;O2	Cer 36:1;O2	FALSE	FALSE	FALSE	TRUE	3	A	clozapine	high	48	0.0035	-2.98
Lipids positive	588.533			[M+Na]+	Cer 36:1;O2	Cer 36:1;O2	FALSE	FALSE	FALSE	TRUE	3	A	clozapine	high	48	0.001	-2.39
Lipids positive	589.536	(13C)		[M+Na]+	Cer 36:1;O2	Cer 36:1;O2	FALSE	FALSE	FALSE	TRUE	3	A	clozapine	high	48	0.0002	-2.36
Lipids positive	588.533			[M+Na]+	Cer 36:1;O2	Cer 36:1;O2	FALSE	FALSE	FALSE	TRUE	3	A	clozapine	high	6	0.0041	-1.61
Lipids positive	589.536	(13C)		[M+Na]+	Cer 36:1;O2	Cer 36:1;O2	FALSE	FALSE	FALSE	TRUE	3	A	clozapine	high	6	0.0002	-1.82
Lipids positive	566.551			[M+H]+	Cer 36:1;O2	Cer 36:1;O2	FALSE	TRUE	FALSE	TRUE	2	A	clozapine	high	72	0.0005	-2.96
Lipids positive	567.554	(13C)		[M+H]+	Cer 36:1;O2	Cer 36:1;O2	FALSE	FALSE	FALSE	TRUE	3	A	clozapine	high	72	0.0006	-2.43
Lipids positive	566.551			[M+H]+	Cer 36:1;O2	Cer 36:1;O2	FALSE	TRUE	FALSE	TRUE	2	A	clozapine	low	48	0.0055	-2.39
Lipids positive	567.554	(13C)		[M+H]+	Cer 36:1;O2	Cer 36:1;O2	FALSE	FALSE	FALSE	TRUE	3	A	clozapine	low	48	0.0047	-2.72
Lipids positive	566.551			[M+H]+	Cer 36:1;O2	Cer 36:1;O2	FALSE	TRUE	FALSE	TRUE	2	D	dasatinib	high	72	0.0018	-1.49
Lipids positive	567.554	(13C)		[M+H]+	Cer 36:1;O2	Cer 36:1;O2	FALSE	FALSE	FALSE	TRUE	3	D	dasatinib	high	72	0.0098	-1.49
Lipids positive	567.554	(13C)		[M+H]+	Cer 36:1;O2	Cer 36:1;O2	FALSE	FALSE	FALSE	TRUE	3	D	dasatinib	low	6	0.0014	1.33
Lipids positive	588.533			[M+Na]+	Cer 36:1;O2	Cer 36:1;O2	FALSE	FALSE	FALSE	TRUE	3	C	erlotinib	high	72	0.0006	2.27
Lipids positive	589.536	(13C)		[M+Na]+	Cer 36:1;O2	Cer 36:1;O2	FALSE	FALSE	FALSE	TRUE	3	C	erlotinib	high	72	0.0012	2.29
Lipids positive	588.533			[M+Na]+	Cer 36:1;O2	Cer 36:1;O2	FALSE	FALSE	FALSE	TRUE	3	C	erlotinib	low	72	0.0009	1.6
Lipids positive	589.536	(13C)		[M+Na]+	Cer 36:1;O2	Cer 36:1;O2	FALSE	FALSE	FALSE	TRUE	3	C	erlotinib	low	72	0.0013	1.56
Lipids positive	567.554	(13C)		[M+H]+	Cer 36:1;O2	Cer 36:1;O2	FALSE	FALSE	FALSE	TRUE	3	B	lapatinib	high	48	0.0067	-1.92
Lipids positive	588.533			[M+Na]+	Cer 36:1;O2	Cer 36:1;O2	FALSE	FALSE	FALSE	TRUE	3	B	lapatinib	high	48	0.0002	-2.75
Lipids positive	589.536	(13C)		[M+Na]+	Cer 36:1;O2	Cer 36:1;O2	FALSE	FALSE	FALSE	TRUE	3	B	lapatinib	high	48	0.0001	-2.45
Lipids positive	566.551			[M+H]+	Cer 36:1;O2	Cer 36:1;O2	FALSE	TRUE	FALSE	TRUE	2	B	lapatinib	high	72	0.0014	-2.51
Lipids positive	567.554	(13C)		[M+H]+	Cer 36:1;O2	Cer 36:1;O2	FALSE	FALSE	FALSE	TRUE	3	B	lapatinib	high	72	0.0004	-2.74
Lipids positive	588.533			[M+Na]+	Cer 36:1;O2	Cer 36:1;O2	FALSE	FALSE	FALSE	TRUE	3	B	lapatinib	high	72	0.0026	-3.42
Lipids positive	589.536	(13C)		[M+Na]+	Cer 36:1;O2	Cer 36:1;O2	FALSE	FALSE	FALSE	TRUE	3	B	lapatinib	high	72	0.0017	-2.49
Lipids positive	566.551			[M+H]+	Cer 36:1;O2	Cer 36:1;O2	FALSE	TRUE	FALSE	TRUE	2	B	lapatinib	low	72	0.002	-2.19
Lipids positive	567.554	(13C)		[M+H]+	Cer 36:1;O2	Cer 36:1;O2	FALSE	FALSE	FALSE	TRUE	3	B	lapatinib	low	72	0.0007	-2.16
Lipids positive	589.536	(13C)		[M+Na]+	Cer 36:1;O2	Cer 36:1;O2	FALSE	FALSE	FALSE	TRUE	3	B	lapatinib	low	72	0.0017	-1.84
Lipids positive	566.551			[M+H]+	Cer 36:1;O2	Cer 36:1;O2	FALSE	TRUE	FALSE	TRUE	2	C	sunitinib	high	48	0.0009	-2.28
Lipids positive	567.554	(13C)		[M+H]+	Cer 36:1;O2	Cer 36:1;O2	FALSE	FALSE	FALSE	TRUE	3	C	sunitinib	high	48	0.0022	-2.4
Lipids positive	568.558	(2x13C)		[M+H]+	Cer 36:1;O2	Cer 36:1;O2	FALSE	FALSE	FALSE	TRUE	3	C	sunitinib	high	48	0.0004	-2.42
Lipids positive	588.533			[M+Na]+	Cer 36:1;O2	Cer 36:1;O2	FALSE	FALSE	FALSE	TRUE	3	C	sunitinib	high	48	0.0031	-2.42
Lipids positive	589.536	(13C)		[M+Na]+	Cer 36:1;O2	Cer 36:1;O2	FALSE	FALSE	FALSE	TRUE	3	C	sunitinib	high	48	0.0033	-2.46
Lipids positive	566.551			[M+H]+	Cer 36:1;O2	Cer 36:1;O2	FALSE	TRUE	FALSE	TRUE	2	C	sunitinib	high	72	0.0007	-3.64
Lipids positive	567.554	(13C)		[M+H]+	Cer 36:1;O2	Cer 36:1;O2	FALSE	FALSE	FALSE	TRUE	3	C	sunitinib	high	72	0.0009	-3.17
Lipids positive	568.558	(2x13C)		[M+H]+	Cer 36:1;O2	Cer 36:1;O2	FALSE	FALSE	FALSE	TRUE	3	C	sunitinib	high	72	0.0033	-2.59
Lipids positive	588.533			[M+Na]+	Cer 36:1;O2	Cer 36:1;O2	FALSE	FALSE	FALSE	TRUE	3	C	sunitinib	high	72	0.0004	-1.85
Lipids positive	589.536	(13C)		[M+Na]+	Cer 36:1;O2	Cer 36:1;O2	FALSE	FALSE	FALSE	TRUE	3	C	sunitinib	high	72	0.0017	-1.85
Lipids positive	568.558	(2x13C)		[M+H]+	Cer 36:1;O2	Cer 36:1;O2	FALSE	FALSE	FALSE	TRUE	3	C	sunitinib	low	48	0.0088	-1.5
Lipids positive	566.551			[M+H]+	Cer 36:1;O2	Cer 36:1;O2	FALSE	TRUE	FALSE	TRUE	2	C	sunitinib	low	72	0.0028	-1.95
Lipids positive	567.554	(13C)		[M+H]+	Cer 36:1;O2	Cer 36:1;O2	FALSE	FALSE	FALSE	TRUE	3	C	sunitinib	low	72	0.003	-2.05
Lipids positive	588.533			[M+Na]+	Cer 36:1;O2	Cer 36:1;O2	FALSE	FALSE	FALSE	TRUE	3	C	sunitinib	low	72	0.0007	-1.77
Lipids positive	589.536	(13C)		[M+Na]+	Cer 36:1;O2	Cer 36:1;O2	FALSE	FALSE	FALSE	TRUE	3	C	sunitinib	low	72	0.0017	-1.97
Lipids negative	624.557			[M+Acetate]-	Cer 36:1;O2	Cer 36:1;O2	FALSE	TRUE	FALSE	TRUE	2	D	dasatinib	high	72	0.0034	-1.65
Lipids negative	625.561	(13C)		[M+Acetate]-	Cer 36:1;O2	Cer 36:1;O2	FALSE	FALSE	FALSE	TRUE	3	D	dasatinib	high	72	0.0078	-1.59
Lipids negative	626.564	(2x13C)		[M+Acetate]-	Cer 36:1;O2	Cer 36:1;O2	FALSE	FALSE	FALSE	TRUE	3	D	dasatinib	high	72	0.0067	-1.61
Lipids negative	600.513			[M+35Cl]-	Cer 36:1;O2	Cer 36:1;O2	FALSE	FALSE	FALSE	TRUE	3	D	dasatinib	low	72	0.0003	-4.35
Lipids negative	601.517	(13C)		[M+35Cl]-	Cer 36:1;O2	Cer 36:1;O2	FALSE	FALSE	FALSE	TRUE	3	D	dasatinib	low	72	0.0002	-4
Lipids negative	602.51	(37Cl)		[M+35Cl]-	Cer 36:1;O2	Cer 36:1;O2	FALSE	FALSE	FALSE	TRUE	3	D	dasatinib	low	72	0.0003	-4.22
Lipids negative	602.52	(2x13C)		[M+35Cl]-	Cer 36:1;O2	Cer 36:1;O2	FALSE	FALSE	FALSE	TRUE	3	D	dasatinib	low	72	0.0002	-3.49
Lipids negative	600.513			[M+35Cl]-	Cer 36:1;O2	Cer 36:1;O2	FALSE	FALSE	FALSE	TRUE	3	D	fluorouracil	low	72	0.0014	-2.71
Lipids negative	601.517	(13C)		[M+35Cl]-	Cer 36:1;O2	Cer 36:1;O2	FALSE	FALSE	FALSE	TRUE	3	D	fluorouracil	low	72	0.001	-2.62
Lipids negative	602.51	(37Cl)		[M+35Cl]-	Cer 36:1;O2	Cer 36:1;O2	FALSE	FALSE	FALSE	TRUE	3	D	fluorouracil	low	72	0.0015	-2.61
Lipids negative	602.52	(2x13C)		[M+35Cl]-	Cer 36:1;O2	Cer 36:1;O2	FALSE	FALSE	FALSE	TRUE	3	D	fluorouracil	low	72	0.0007	-2.57
Lipids negative	624.557			[M+Acetate]-	Cer 36:1;O2	Cer 36:1;O2	FALSE	TRUE	FALSE	TRUE	2	B	lapatinib	high	48	0.0079	-3.16
Lipids negative	624.557			[M+Acetate]-	Cer 36:1;O2	Cer 36:1;O2	FALSE	TRUE	FALSE	TRUE	2	B	lapatinib	high	72	<0.0001	-4.36
Lipids negative	625.561	(13C)		[M+Acetate]-	Cer 36:1;O2	Cer 36:1;O2	FALSE	FALSE	FALSE	TRUE	3	B	lapatinib	high	72	0.0002	-4.19
Lipids negative	626.564	(2x13C)		[M+Acetate]-	Cer 36:1;O2	Cer 36:1;O2	FALSE	FALSE	FALSE	TRUE	3	B	lapatinib	high	72	0.0002	-4.35
Lipids negative	624.557			[M+Acetate]-	Cer 36:1;O2	Cer 36:1;O2	FALSE	TRUE	FALSE	TRUE	2	B	lapatinib	low	72	<0.0001	-4.35
Lipids negative	625.561	(13C)		[M+Acetate]-	Cer 36:1;O2	Cer 36:1;O2	FALSE	FALSE	FALSE	TRUE	3	B	lapatinib	low	72	0.0001	-3.51
Lipids negative	626.564	(2x13C)		[M+Acetate]-	Cer 36:1;O2	Cer 36:1;O2	FALSE	FALSE	FALSE	TRUE	3	B	lapatinib	low	72	0.0001	-3.39
Lipids negative	600.513			[M+35Cl]-	Cer 36:1;O2	Cer 36:1;O2	FALSE	FALSE	FALSE	TRUE	3	D	mebendazole	low	72	0.0041	-3.46
Lipids negative	601.517	(13C)		[M+35Cl]-	Cer 36:1;O2	Cer 36:1;O2	FALSE	FALSE	FALSE	TRUE	3	D	mebendazole	low	72	0.0055	-3.36
Lipids negative	602.51	(37Cl)		[M+35Cl]-	Cer 36:1;O2	Cer 36:1;O2	FALSE	FALSE	FALSE	TRUE	3	D	mebendazole	low	72	0.0046	-3.39
Lipids negative	602.52	(2x13C)		[M+35Cl]-	Cer 36:1;O2	Cer 36:1;O2	FALSE	FALSE	FALSE	TRUE	3	D	mebendazole	low	72	0.0063	-3.05
Lipids positive	565.539	(13C)		[M+H]+	Cer 36:2;O2	Cer 36:2;O2	FALSE	FALSE	FALSE	TRUE	3	A	clozapine	high	48	0.0052	-2.05
Lipids positive	564.535			[M+H]+	Cer 36:2;O2	Cer 36:2;O2	FALSE	FALSE	FALSE	TRUE	3	A	clozapine	high	72	0.0043	-1.64
Lipids positive	564.535			[M+H]+	Cer 36:2;O2	Cer 36:2;O2	FALSE	FALSE	FALSE	TRUE	3	D	dasatinib	high	72	0.0009	-1.84
Lipids positive	586.517			[M+Na]+	Cer 36:2;O2	Cer 36:2;O2	FALSE	FALSE	FALSE	TRUE	3	C	erlotinib	high	72	0.0011	2.11
Lipids positive	564.535			[M+H]+	Cer 36:2;O2	Cer 36:2;O2	FALSE	FALSE	FALSE	TRUE	3	B	lapatinib	high	72	0.0066	-2.01
Lipids positive	564.535			[M+H]+	Cer 36:2;O2	Cer 36:2;O2	FALSE	FALSE	FALSE	TRUE	3	C	sunitinib	high	48	0.0049	-1.95
Lipids positive	564.535			[M+H]+	Cer 36:2;O2	Cer 36:2;O2	FALSE	FALSE	FALSE	TRUE	3	C	sunitinib	high	72	0.0002	-2.86
Lipids positive	565.539	(13C)		[M+H]+	Cer 36:2;O2	Cer 36:2;O2	FALSE	FALSE	FALSE	TRUE	3	C	sunitinib	high	72	0.0006	-2.82
Lipids positive	586.517			[M+Na]+	Cer 36:2;O2	Cer 36:2;O2	FALSE	FALSE	FALSE	TRUE	3	C	sunitinib	high	72	0.0012	-1.97
Lipids positive	564.535			[M+H]+	Cer 36:2;O2	Cer 36:2;O2	FALSE	FALSE	FALSE	TRUE	3	C	sunitinib	low	72	0.0008	-2.07
Lipids positive	565.539	(13C)		[M+H]+	Cer 36:2;O2	Cer 36:2;O2	FALSE	FALSE	FALSE	TRUE	3	C	sunitinib	low	72	0.0014	-2.05
Lipids positive	586.517			[M+Na]+	Cer 36:2;O2	Cer 36:2;O2	FALSE	FALSE	FALSE	TRUE	3	C	sunitinib	low	72	0.0023	-1.8
Lipids negative	622.542			[M+Acetate]-	Cer 36:2;O2	Cer 36:2;O2	FALSE	TRUE	FALSE	TRUE	2	D	dasatinib	high	72	0.0027	-1.66
Lipids negative	623.545	(13C)		[M+Acetate]-	Cer 36:2;O2	Cer 36:2;O2	FALSE	FALSE	FALSE	TRUE	3	D	dasatinib	high	72	0.0018	-1.76
Lipids negative	598.498			[M+35Cl]-	Cer 36:2;O2	Cer 36:2;O2	FALSE	FALSE	FALSE	TRUE	3	D	dasatinib	low	72	0.0004	-4.52
Lipids negative	623.545	(13C)		[M+Acetate]-	Cer 36:2;O2	Cer 36:2;O2	FALSE	FALSE	FALSE	TRUE	3	D	fluorouracil	high	72	0.0051	-1.52
Lipids negative	598.498			[M+35Cl]-	Cer 36:2;O2	Cer 36:2;O2	FALSE	FALSE	FALSE	TRUE	3	D	fluorouracil	low	72	0.0007	-2.88
Lipids negative	623.545	(13C)		[M+Acetate]-	Cer 36:2;O2	Cer 36:2;O2	FALSE	FALSE	FALSE	TRUE	3	B	lapatinib	high	48	0.0094	-3.43
Lipids negative	622.542			[M+Acetate]-	Cer 36:2;O2	Cer 36:2;O2	FALSE	TRUE	FALSE	TRUE	2	B	lapatinib	high	72	<0.0001	-4.43
Lipids negative	623.545	(13C)		[M+Acetate]-	Cer 36:2;O2	Cer 36:2;O2	FALSE	FALSE	FALSE	TRUE	3	B	lapatinib	high	72	0.0003	-3.47
Lipids negative	622.542			[M+Acetate]-	Cer 36:2;O2	Cer 36:2;O2	FALSE	TRUE	FALSE	TRUE	2	B	lapatinib	low	72	0.0002	-4.09
Lipids negative	623.545	(13C)		[M+Acetate]-	Cer 36:2;O2	Cer 36:2;O2	FALSE	FALSE	FALSE	TRUE	3	B	lapatinib	low	72	0.0002	-3.85
Lipids negative	598.498			[M+35Cl]-	Cer 36:2;O2	Cer 36:2;O2	FALSE	FALSE	FALSE	TRUE	3	D	mebendazole	low	72	0.0037	-3.41
Lipids positive	580.567			[M+H]+	Cer 37:1;O2	Cer 37:1;O2	FALSE	FALSE	FALSE	TRUE	3	C	erlotinib	high	48	0.0077	1.24
Lipids positive	580.567			[M+H]+	Cer 37:1;O2	Cer 37:1;O2	FALSE	FALSE	FALSE	TRUE	3	C	sunitinib	high	48	0.0013	-2.33
Lipids positive	580.567			[M+H]+	Cer 37:1;O2	Cer 37:1;O2	FALSE	FALSE	FALSE	TRUE	3	C	sunitinib	low	72	0.0012	-1.83
Lipids positive	594.582			[M+H]+	Cer 38:1;O2	Cer 38:1;O2	FALSE	TRUE	FALSE	TRUE	2	A	clozapine	high	48	0.0031	-2.42
Lipids positive	595.586	(13C)		[M+H]+	Cer 38:1;O2	Cer 38:1;O2	FALSE	FALSE	FALSE	TRUE	3	A	clozapine	high	48	0.0003	-2.21
Lipids positive	616.564			[M+Na]+	Cer 38:1;O2	Cer 38:1;O2	FALSE	FALSE	FALSE	TRUE	3	A	clozapine	high	48	0.0007	-1.88
Lipids positive	616.564			[M+Na]+	Cer 38:1;O2	Cer 38:1;O2	FALSE	FALSE	FALSE	TRUE	3	A	clozapine	high	6	0.0089	-1.67
Lipids positive	594.582			[M+H]+	Cer 38:1;O2	Cer 38:1;O2	FALSE	TRUE	FALSE	TRUE	2	A	clozapine	high	72	0.0065	-2.4
Lipids positive	595.586	(13C)		[M+H]+	Cer 38:1;O2	Cer 38:1;O2	FALSE	FALSE	FALSE	TRUE	3	A	clozapine	high	72	0.009	-1.63
Lipids positive	594.582			[M+H]+	Cer 38:1;O2	Cer 38:1;O2	FALSE	TRUE	FALSE	TRUE	2	A	clozapine	low	48	0.0028	-2.39
Lipids positive	595.586	(13C)		[M+H]+	Cer 38:1;O2	Cer 38:1;O2	FALSE	FALSE	FALSE	TRUE	3	A	clozapine	low	48	0.0006	-2.17
Lipids positive	595.586	(13C)		[M+H]+	Cer 38:1;O2	Cer 38:1;O2	FALSE	FALSE	FALSE	TRUE	3	A	clozapine	low	72	0.0075	-1.59
Lipids positive	616.564			[M+Na]+	Cer 38:1;O2	Cer 38:1;O2	FALSE	FALSE	FALSE	TRUE	3	C	erlotinib	high	72	0.001	2.28
Lipids positive	617.567	(13C)		[M+Na]+	Cer 38:1;O2	Cer 38:1;O2	FALSE	FALSE	FALSE	TRUE	3	C	erlotinib	low	6	0.0095	1.32
Lipids positive	616.564			[M+Na]+	Cer 38:1;O2	Cer 38:1;O2	FALSE	FALSE	FALSE	TRUE	3	C	erlotinib	low	72	0.0022	1.85
Lipids positive	594.582			[M+H]+	Cer 38:1;O2	Cer 38:1;O2	FALSE	TRUE	FALSE	TRUE	2	B	lapatinib	high	48	0.0096	-2.12
Lipids positive	595.586	(13C)		[M+H]+	Cer 38:1;O2	Cer 38:1;O2	FALSE	FALSE	FALSE	TRUE	3	B	lapatinib	high	48	0.0015	-2.09
Lipids positive	616.564			[M+Na]+	Cer 38:1;O2	Cer 38:1;O2	FALSE	FALSE	FALSE	TRUE	3	B	lapatinib	high	48	0.0003	-3.01
Lipids positive	595.586	(13C)		[M+H]+	Cer 38:1;O2	Cer 38:1;O2	FALSE	FALSE	FALSE	TRUE	3	B	lapatinib	high	6	0.0092	1.24
Lipids positive	594.582			[M+H]+	Cer 38:1;O2	Cer 38:1;O2	FALSE	TRUE	FALSE	TRUE	2	B	lapatinib	high	72	0.0077	-2.27
Lipids positive	595.586	(13C)		[M+H]+	Cer 38:1;O2	Cer 38:1;O2	FALSE	FALSE	FALSE	TRUE	3	B	lapatinib	high	72	0.0004	-2.45
Lipids positive	616.564			[M+Na]+	Cer 38:1;O2	Cer 38:1;O2	FALSE	FALSE	FALSE	TRUE	3	B	lapatinib	high	72	0.0019	-3.23
Lipids positive	595.586	(13C)		[M+H]+	Cer 38:1;O2	Cer 38:1;O2	FALSE	FALSE	FALSE	TRUE	3	B	lapatinib	low	48	0.0033	-1.98
Lipids positive	616.564			[M+Na]+	Cer 38:1;O2	Cer 38:1;O2	FALSE	FALSE	FALSE	TRUE	3	B	lapatinib	low	48	0.0096	-1.78
Lipids positive	594.582			[M+H]+	Cer 38:1;O2	Cer 38:1;O2	FALSE	TRUE	FALSE	TRUE	2	B	lapatinib	low	72	0.0097	-1.91
Lipids positive	595.586	(13C)		[M+H]+	Cer 38:1;O2	Cer 38:1;O2	FALSE	FALSE	FALSE	TRUE	3	B	lapatinib	low	72	0.0003	-2.01
Lipids positive	616.564			[M+Na]+	Cer 38:1;O2	Cer 38:1;O2	FALSE	FALSE	FALSE	TRUE	3	B	lapatinib	low	72	0.0039	-2.25
Lipids positive	595.586	(13C)		[M+H]+	Cer 38:1;O2	Cer 38:1;O2	FALSE	FALSE	FALSE	TRUE	3	A	sorafenib	low	48	0.0053	-1.56
Lipids positive	594.582			[M+H]+	Cer 38:1;O2	Cer 38:1;O2	FALSE	TRUE	FALSE	TRUE	2	C	sunitinib	high	48	0.0053	-1.88
Lipids positive	595.586	(13C)		[M+H]+	Cer 38:1;O2	Cer 38:1;O2	FALSE	FALSE	FALSE	TRUE	3	C	sunitinib	high	48	0.0036	-1.78
Lipids positive	616.564			[M+Na]+	Cer 38:1;O2	Cer 38:1;O2	FALSE	FALSE	FALSE	TRUE	3	C	sunitinib	high	48	0.0006	-2.24
Lipids positive	617.567	(13C)		[M+Na]+	Cer 38:1;O2	Cer 38:1;O2	FALSE	FALSE	FALSE	TRUE	3	C	sunitinib	high	48	0.0002	-2.18
Lipids positive	594.582			[M+H]+	Cer 38:1;O2	Cer 38:1;O2	FALSE	TRUE	FALSE	TRUE	2	C	sunitinib	high	72	0.0011	-2.44
Lipids positive	595.586	(13C)		[M+H]+	Cer 38:1;O2	Cer 38:1;O2	FALSE	FALSE	FALSE	TRUE	3	C	sunitinib	high	72	0.0015	-2.56
Lipids positive	616.564			[M+Na]+	Cer 38:1;O2	Cer 38:1;O2	FALSE	FALSE	FALSE	TRUE	3	C	sunitinib	high	72	0.0021	-1.54
Lipids positive	617.567	(13C)		[M+Na]+	Cer 38:1;O2	Cer 38:1;O2	FALSE	FALSE	FALSE	TRUE	3	C	sunitinib	high	72	0.0041	-1.85
Lipids positive	616.564			[M+Na]+	Cer 38:1;O2	Cer 38:1;O2	FALSE	FALSE	FALSE	TRUE	3	C	sunitinib	low	48	0.0027	-1.61
Lipids positive	617.567	(13C)		[M+Na]+	Cer 38:1;O2	Cer 38:1;O2	FALSE	FALSE	FALSE	TRUE	3	C	sunitinib	low	48	0.0009	-1.8
Lipids positive	594.582			[M+H]+	Cer 38:1;O2	Cer 38:1;O2	FALSE	TRUE	FALSE	TRUE	2	C	sunitinib	low	72	0.0058	-1.7
Lipids positive	595.586	(13C)		[M+H]+	Cer 38:1;O2	Cer 38:1;O2	FALSE	FALSE	FALSE	TRUE	3	C	sunitinib	low	72	0.0038	-1.94
Lipids positive	616.564			[M+Na]+	Cer 38:1;O2	Cer 38:1;O2	FALSE	FALSE	FALSE	TRUE	3	C	sunitinib	low	72	0.0017	-1.82
Lipids positive	617.567	(13C)		[M+Na]+	Cer 38:1;O2	Cer 38:1;O2	FALSE	FALSE	FALSE	TRUE	3	C	sunitinib	low	72	0.004	-1.81
Lipids negative	653.592	(13C)		[M+Acetate]-	Cer 38:1;O2	Cer 38:1;O2	FALSE	FALSE	FALSE	TRUE	3	D	dasatinib	high	72	0.0093	-1.47
Lipids negative	628.544			[M+35Cl]-	Cer 38:1;O2	Cer 38:1;O2	FALSE	FALSE	FALSE	TRUE	3	D	dasatinib	low	72	0.0009	-3.48
Lipids negative	629.548	(13C)		[M+35Cl]-	Cer 38:1;O2	Cer 38:1;O2	FALSE	FALSE	FALSE	TRUE	3	D	dasatinib	low	72	0.0008	-3.68
Lipids negative	630.541	(37Cl)		[M+35Cl]-	Cer 38:1;O2	Cer 38:1;O2	FALSE	FALSE	FALSE	TRUE	3	D	dasatinib	low	72	0.001	-3.35
Lipids negative	630.551	(2x13C)		[M+35Cl]-	Cer 38:1;O2	Cer 38:1;O2	FALSE	FALSE	FALSE	TRUE	3	D	dasatinib	low	72	0.0054	-2.52
Lipids negative	628.544			[M+35Cl]-	Cer 38:1;O2	Cer 38:1;O2	FALSE	FALSE	FALSE	TRUE	3	D	fluorouracil	low	72	0.0053	-1.96
Lipids negative	629.548	(13C)		[M+35Cl]-	Cer 38:1;O2	Cer 38:1;O2	FALSE	FALSE	FALSE	TRUE	3	D	fluorouracil	low	72	0.0037	-2.13
Lipids negative	630.541	(37Cl)		[M+35Cl]-	Cer 38:1;O2	Cer 38:1;O2	FALSE	FALSE	FALSE	TRUE	3	D	fluorouracil	low	72	0.0038	-2.28
Lipids negative	630.551	(2x13C)		[M+35Cl]-	Cer 38:1;O2	Cer 38:1;O2	FALSE	FALSE	FALSE	TRUE	3	D	fluorouracil	low	72	0.0027	-2.26
Lipids negative	652.589			[M+Acetate]-	Cer 38:1;O2	Cer 38:1;O2	FALSE	FALSE	FALSE	TRUE	3	B	lapatinib	high	48	0.009	-2.8
Lipids negative	653.592	(13C)		[M+Acetate]-	Cer 38:1;O2	Cer 38:1;O2	FALSE	FALSE	FALSE	TRUE	3	B	lapatinib	high	48	0.0092	-2.72
Lipids negative	652.589			[M+Acetate]-	Cer 38:1;O2	Cer 38:1;O2	FALSE	FALSE	FALSE	TRUE	3	B	lapatinib	high	72	0.0019	-3.21
Lipids negative	653.592	(13C)		[M+Acetate]-	Cer 38:1;O2	Cer 38:1;O2	FALSE	FALSE	FALSE	TRUE	3	B	lapatinib	high	72	0.0011	-3.45
Lipids negative	652.589			[M+Acetate]-	Cer 38:1;O2	Cer 38:1;O2	FALSE	FALSE	FALSE	TRUE	3	B	lapatinib	low	72	0.0012	-3.09
Lipids negative	653.592	(13C)		[M+Acetate]-	Cer 38:1;O2	Cer 38:1;O2	FALSE	FALSE	FALSE	TRUE	3	B	lapatinib	low	72	0.0008	-3.03
Lipids negative	628.544			[M+35Cl]-	Cer 38:1;O2	Cer 38:1;O2	FALSE	FALSE	FALSE	TRUE	3	D	mebendazole	low	72	0.0098	-3.49
Lipids negative	630.541	(37Cl)		[M+35Cl]-	Cer 38:1;O2	Cer 38:1;O2	FALSE	FALSE	FALSE	TRUE	3	D	mebendazole	low	72	0.0079	-3.19
Lipids positive	592.566			[M+H]+	Cer 38:2;O2	Cer 38:2;O2	FALSE	FALSE	FALSE	TRUE	3	A	acyclovir	low	6	0.0004	1.33
Lipids positive	592.566			[M+H]+	Cer 38:2;O2	Cer 38:2;O2	FALSE	FALSE	FALSE	TRUE	3	D	dasatinib	low	48	0.0004	-1.17
Lipids positive	592.566			[M+H]+	Cer 38:2;O2	Cer 38:2;O2	FALSE	FALSE	FALSE	TRUE	3	C	sunitinib	high	72	<0.0001	-2.16
Lipids positive	592.566			[M+H]+	Cer 38:2;O2	Cer 38:2;O2	FALSE	FALSE	FALSE	TRUE	3	C	sunitinib	low	72	0.0014	-1.52
Lipids negative	651.577	(13C)		[M+Acetate]-	Cer 38:2;O2	Cer 38:2;O2	FALSE	FALSE	FALSE	TRUE	3	B	buspirone	low	48	0.0074	2.04
Lipids negative	651.577	(13C)		[M+Acetate]-	Cer 38:2;O2	Cer 38:2;O2	FALSE	FALSE	FALSE	TRUE	3	D	dasatinib	high	72	0.0004	-1.42
Lipids negative	626.529			[M+35Cl]-	Cer 38:2;O2	Cer 38:2;O2	FALSE	FALSE	FALSE	TRUE	3	D	dasatinib	low	72	0.002	-3.71
Lipids negative	626.529			[M+35Cl]-	Cer 38:2;O2	Cer 38:2;O2	FALSE	FALSE	FALSE	TRUE	3	D	fluorouracil	low	72	0.0005	-2.85
Lipids negative	650.573			[M+Acetate]-	Cer 38:2;O2	Cer 38:2;O2	FALSE	FALSE	FALSE	TRUE	3	B	lapatinib	high	72	0.0001	-3.59
Lipids negative	651.577	(13C)		[M+Acetate]-	Cer 38:2;O2	Cer 38:2;O2	FALSE	FALSE	FALSE	TRUE	3	B	lapatinib	high	72	0.0009	-3.02
Lipids negative	650.573			[M+Acetate]-	Cer 38:2;O2	Cer 38:2;O2	FALSE	FALSE	FALSE	TRUE	3	B	lapatinib	low	72	0.0002	-2.87
Lipids negative	651.577	(13C)		[M+Acetate]-	Cer 38:2;O2	Cer 38:2;O2	FALSE	FALSE	FALSE	TRUE	3	B	lapatinib	low	72	0.0021	-2.28
Lipids positive	608.598			[M+H]+	Cer 39:1;O2	Cer 39:1;O2	FALSE	FALSE	FALSE	TRUE	3	A	clozapine	high	48	0.0031	-1.82
Lipids positive	608.598			[M+H]+	Cer 39:1;O2	Cer 39:1;O2	FALSE	FALSE	FALSE	TRUE	3	A	sorafenib	high	72	0.0097	-1.24
Lipids negative	666.605			[M+Acetate]-	Cer 39:1;O2	Cer 39:1;O2	FALSE	FALSE	FALSE	TRUE	3	D	dasatinib	high	72	0.0044	-1.73
Lipids negative	667.608	(13C)		[M+Acetate]-	Cer 39:1;O2	Cer 39:1;O2	FALSE	FALSE	FALSE	TRUE	3	D	dasatinib	high	72	0.0019	-1.91
Lipids negative	642.56			[M+35Cl]-	Cer 39:1;O2	Cer 39:1;O2	FALSE	FALSE	FALSE	TRUE	3	D	dasatinib	low	72	0.0016	-2.33
Lipids negative	643.563	(13C)		[M+35Cl]-	Cer 39:1;O2	Cer 39:1;O2	FALSE	FALSE	FALSE	TRUE	3	D	dasatinib	low	72	0.0017	-2.42
Lipids negative	644.557	(37Cl)		[M+35Cl]-	Cer 39:1;O2	Cer 39:1;O2	FALSE	FALSE	FALSE	TRUE	3	D	dasatinib	low	72	0.0004	-2.52
Lipids negative	642.56			[M+35Cl]-	Cer 39:1;O2	Cer 39:1;O2	FALSE	FALSE	FALSE	TRUE	3	D	fluorouracil	low	72	0.0024	-2.34
Lipids negative	643.563	(13C)		[M+35Cl]-	Cer 39:1;O2	Cer 39:1;O2	FALSE	FALSE	FALSE	TRUE	3	D	fluorouracil	low	72	0.0038	-2.62
Lipids negative	644.557	(37Cl)		[M+35Cl]-	Cer 39:1;O2	Cer 39:1;O2	FALSE	FALSE	FALSE	TRUE	3	D	fluorouracil	low	72	0.0015	-2.32
Lipids negative	666.605			[M+Acetate]-	Cer 39:1;O2	Cer 39:1;O2	FALSE	FALSE	FALSE	TRUE	3	C	idarubicin	high	6	0.0092	-1.48
Lipids negative	667.608	(13C)		[M+Acetate]-	Cer 39:1;O2	Cer 39:1;O2	FALSE	FALSE	FALSE	TRUE	3	C	idarubicin	high	6	0.0095	-1.57
Lipids negative	668.612	(2x13C)		[M+Acetate]-	Cer 39:1;O2	Cer 39:1;O2	FALSE	FALSE	FALSE	TRUE	3	C	idarubicin	high	6	0.009	-1.32
Lipids negative	666.605			[M+Acetate]-	Cer 39:1;O2	Cer 39:1;O2	FALSE	FALSE	FALSE	TRUE	3	B	lapatinib	low	48	0.0021	-1.81
Lipids negative	667.608	(13C)		[M+Acetate]-	Cer 39:1;O2	Cer 39:1;O2	FALSE	FALSE	FALSE	TRUE	3	B	lapatinib	low	48	0.0025	-1.93
Lipids negative	666.605			[M+Acetate]-	Cer 39:1;O2	Cer 39:1;O2	FALSE	FALSE	FALSE	TRUE	3	B	lapatinib	low	6	0.0073	1.49
Lipids negative	644.557	(37Cl)		[M+35Cl]-	Cer 39:1;O2	Cer 39:1;O2	FALSE	FALSE	FALSE	TRUE	3	D	mebendazole	low	48	0.0069	-1.98
Lipids negative	622.578			[M-H]-	Cer 39:1;O3	Cer 39:1;O3	FALSE	FALSE	FALSE	TRUE	3	A	sorafenib	low	72	0.0092	1.48
Lipids negative	664.589			[M+Acetate]-	Cer 39:2;O2	Cer 39:2;O2	FALSE	FALSE	FALSE	TRUE	3	D	dasatinib	high	72	0.0094	-1.48
Lipids negative	665.592	(13C)		[M+Acetate]-	Cer 39:2;O2	Cer 39:2;O2	FALSE	FALSE	FALSE	TRUE	3	C	idarubicin	high	6	0.0062	-1.54
Lipids negative	664.589			[M+Acetate]-	Cer 39:2;O2	Cer 39:2;O2	FALSE	FALSE	FALSE	TRUE	3	B	lapatinib	low	6	0.0021	1.6
Lipids positive	622.614			[M+H]+	Cer 40:1;O2	Cer 40:1;O2	FALSE	TRUE	FALSE	TRUE	2	A	clozapine	high	48	0.0006	-2.31
Lipids positive	623.617	(13C)		[M+H]+	Cer 40:1;O2	Cer 40:1;O2	FALSE	FALSE	FALSE	TRUE	3	A	clozapine	high	48	0.0003	-2.35
Lipids positive	644.596			[M+Na]+	Cer 40:1;O2	Cer 40:1;O2	FALSE	FALSE	FALSE	TRUE	3	A	clozapine	high	48	0.004	-1.96
Lipids positive	645.599	(13C)		[M+Na]+	Cer 40:1;O2	Cer 40:1;O2	FALSE	FALSE	FALSE	TRUE	3	A	clozapine	high	48	0.0083	-1.88
Lipids positive	644.596			[M+Na]+	Cer 40:1;O2	Cer 40:1;O2	FALSE	FALSE	FALSE	TRUE	3	A	clozapine	high	6	0.0009	-1.61
Lipids positive	645.599	(13C)		[M+Na]+	Cer 40:1;O2	Cer 40:1;O2	FALSE	FALSE	FALSE	TRUE	3	A	clozapine	high	6	0.0017	-1.95
Lipids positive	622.614			[M+H]+	Cer 40:1;O2	Cer 40:1;O2	FALSE	TRUE	FALSE	TRUE	2	A	clozapine	high	72	0.001	-2.94
Lipids positive	622.614			[M+H]+	Cer 40:1;O2	Cer 40:1;O2	FALSE	TRUE	FALSE	TRUE	2	A	clozapine	low	48	0.0015	-2.03
Lipids positive	623.617	(13C)		[M+H]+	Cer 40:1;O2	Cer 40:1;O2	FALSE	FALSE	FALSE	TRUE	3	A	clozapine	low	48	0.0016	-1.69
Lipids positive	622.614			[M+H]+	Cer 40:1;O2	Cer 40:1;O2	FALSE	TRUE	FALSE	TRUE	2	A	clozapine	low	72	0.0035	-1.63
Lipids positive	623.617	(13C)		[M+H]+	Cer 40:1;O2	Cer 40:1;O2	FALSE	FALSE	FALSE	TRUE	3	A	clozapine	low	72	0.0046	-1.53
Lipids positive	644.596			[M+Na]+	Cer 40:1;O2	Cer 40:1;O2	FALSE	FALSE	FALSE	TRUE	3	C	erlotinib	high	72	0.0028	1.68
Lipids positive	645.599	(13C)		[M+Na]+	Cer 40:1;O2	Cer 40:1;O2	FALSE	FALSE	FALSE	TRUE	3	C	erlotinib	high	72	0.0049	1.75
Lipids positive	622.614			[M+H]+	Cer 40:1;O2	Cer 40:1;O2	FALSE	TRUE	FALSE	TRUE	2	B	lapatinib	high	48	0.0036	-1.68
Lipids positive	623.617	(13C)		[M+H]+	Cer 40:1;O2	Cer 40:1;O2	FALSE	FALSE	FALSE	TRUE	3	B	lapatinib	high	48	0.0062	-1.59
Lipids positive	644.596			[M+Na]+	Cer 40:1;O2	Cer 40:1;O2	FALSE	FALSE	FALSE	TRUE	3	B	lapatinib	high	48	0.0006	-2.14
Lipids positive	645.599	(13C)		[M+Na]+	Cer 40:1;O2	Cer 40:1;O2	FALSE	FALSE	FALSE	TRUE	3	B	lapatinib	high	48	0.0009	-2.14
Lipids positive	622.614			[M+H]+	Cer 40:1;O2	Cer 40:1;O2	FALSE	TRUE	FALSE	TRUE	2	B	lapatinib	high	72	0.0002	-2.22
Lipids positive	644.596			[M+Na]+	Cer 40:1;O2	Cer 40:1;O2	FALSE	FALSE	FALSE	TRUE	3	B	lapatinib	high	72	0.0005	-2.95
Lipids positive	645.599	(13C)		[M+Na]+	Cer 40:1;O2	Cer 40:1;O2	FALSE	FALSE	FALSE	TRUE	3	B	lapatinib	high	72	0.0003	-2.54
Lipids positive	622.614			[M+H]+	Cer 40:1;O2	Cer 40:1;O2	FALSE	TRUE	FALSE	TRUE	2	B	lapatinib	low	72	0.0003	-1.98
Lipids positive	623.617	(13C)		[M+H]+	Cer 40:1;O2	Cer 40:1;O2	FALSE	FALSE	FALSE	TRUE	3	B	lapatinib	low	72	0.0006	-1.88
Lipids positive	644.596			[M+Na]+	Cer 40:1;O2	Cer 40:1;O2	FALSE	FALSE	FALSE	TRUE	3	B	lapatinib	low	72	0.0014	-1.98
Lipids positive	645.599	(13C)		[M+Na]+	Cer 40:1;O2	Cer 40:1;O2	FALSE	FALSE	FALSE	TRUE	3	B	lapatinib	low	72	0.0004	-2.04
Lipids positive	622.614			[M+H]+	Cer 40:1;O2	Cer 40:1;O2	FALSE	TRUE	FALSE	TRUE	2	C	sunitinib	high	48	0.0004	-1.87
Lipids positive	623.617	(13C)		[M+H]+	Cer 40:1;O2	Cer 40:1;O2	FALSE	FALSE	FALSE	TRUE	3	C	sunitinib	high	48	0.0002	-1.94
Lipids positive	645.599	(13C)		[M+Na]+	Cer 40:1;O2	Cer 40:1;O2	FALSE	FALSE	FALSE	TRUE	3	C	sunitinib	high	48	0.0092	-1.58
Lipids positive	622.614			[M+H]+	Cer 40:1;O2	Cer 40:1;O2	FALSE	TRUE	FALSE	TRUE	2	C	sunitinib	high	72	0.001	-1.78
Lipids positive	623.617	(13C)		[M+H]+	Cer 40:1;O2	Cer 40:1;O2	FALSE	FALSE	FALSE	TRUE	3	C	sunitinib	high	72	0.0016	-1.93
Lipids positive	644.596			[M+Na]+	Cer 40:1;O2	Cer 40:1;O2	FALSE	FALSE	FALSE	TRUE	3	C	sunitinib	high	72	0.0084	-1.41
Lipids positive	622.614			[M+H]+	Cer 40:1;O2	Cer 40:1;O2	FALSE	TRUE	FALSE	TRUE	2	C	sunitinib	low	48	0.0048	-1.4
Lipids positive	623.617	(13C)		[M+H]+	Cer 40:1;O2	Cer 40:1;O2	FALSE	FALSE	FALSE	TRUE	3	C	sunitinib	low	48	0.0026	-1.42
Lipids positive	645.599	(13C)		[M+Na]+	Cer 40:1;O2	Cer 40:1;O2	FALSE	FALSE	FALSE	TRUE	3	C	sunitinib	low	48	0.0046	-1.57
Lipids positive	622.614			[M+H]+	Cer 40:1;O2	Cer 40:1;O2	FALSE	TRUE	FALSE	TRUE	2	C	sunitinib	low	72	0.0029	-1.47
Lipids positive	623.617	(13C)		[M+H]+	Cer 40:1;O2	Cer 40:1;O2	FALSE	FALSE	FALSE	TRUE	3	C	sunitinib	low	72	0.0059	-1.5
Lipids positive	644.596			[M+Na]+	Cer 40:1;O2	Cer 40:1;O2	FALSE	FALSE	FALSE	TRUE	3	C	sunitinib	low	72	0.0091	-1.53
Lipids positive	645.599	(13C)		[M+Na]+	Cer 40:1;O2	Cer 40:1;O2	FALSE	FALSE	FALSE	TRUE	3	C	sunitinib	low	72	0.0062	-1.54
Lipids negative	682.626	(2x13C)		[M+Acetate]-	Cer 40:1;O2	Cer 40:1;O2	FALSE	FALSE	FALSE	TRUE	3	B	buspirone	low	48	0.0095	1.63
Lipids negative	680.62			[M+Acetate]-	Cer 40:1;O2	Cer 40:1;O2	FALSE	TRUE	FALSE	TRUE	2	D	dasatinib	high	72	0.0085	-1.55
Lipids negative	681.623	(13C)		[M+Acetate]-	Cer 40:1;O2	Cer 40:1;O2	FALSE	FALSE	FALSE	TRUE	3	D	dasatinib	high	72	0.0057	-1.52
Lipids negative	682.626	(2x13C)		[M+Acetate]-	Cer 40:1;O2	Cer 40:1;O2	FALSE	FALSE	FALSE	TRUE	3	D	dasatinib	high	72	0.0058	-1.58
Lipids negative	656.576			[M+35Cl]-	Cer 40:1;O2	Cer 40:1;O2	FALSE	FALSE	FALSE	TRUE	3	D	dasatinib	low	72	0.0001	-3.51
Lipids negative	657.579	(13C)		[M+35Cl]-	Cer 40:1;O2	Cer 40:1;O2	FALSE	FALSE	FALSE	TRUE	3	D	dasatinib	low	72	0.0001	-3.41
Lipids negative	658.573	(37Cl)		[M+35Cl]-	Cer 40:1;O2	Cer 40:1;O2	FALSE	FALSE	FALSE	TRUE	3	D	dasatinib	low	72	0.0001	-3.49
Lipids negative	658.582	(2x13C)		[M+35Cl]-	Cer 40:1;O2	Cer 40:1;O2	FALSE	FALSE	FALSE	TRUE	3	D	dasatinib	low	72	0.0009	-2.74
Lipids negative	656.576			[M+35Cl]-	Cer 40:1;O2	Cer 40:1;O2	FALSE	FALSE	FALSE	TRUE	3	D	fluorouracil	low	72	0.0013	-2.55
Lipids negative	657.579	(13C)		[M+35Cl]-	Cer 40:1;O2	Cer 40:1;O2	FALSE	FALSE	FALSE	TRUE	3	D	fluorouracil	low	72	0.001	-2.41
Lipids negative	658.573	(37Cl)		[M+35Cl]-	Cer 40:1;O2	Cer 40:1;O2	FALSE	FALSE	FALSE	TRUE	3	D	fluorouracil	low	72	0.0011	-2.66
Lipids negative	658.582	(2x13C)		[M+35Cl]-	Cer 40:1;O2	Cer 40:1;O2	FALSE	FALSE	FALSE	TRUE	3	D	fluorouracil	low	72	0.0023	-2.42
Lipids negative	680.62			[M+Acetate]-	Cer 40:1;O2	Cer 40:1;O2	FALSE	TRUE	FALSE	TRUE	2	B	lapatinib	high	48	0.0009	-1.95
Lipids negative	681.623	(13C)		[M+Acetate]-	Cer 40:1;O2	Cer 40:1;O2	FALSE	FALSE	FALSE	TRUE	3	B	lapatinib	high	48	0.0012	-2.05
Lipids negative	682.626	(2x13C)		[M+Acetate]-	Cer 40:1;O2	Cer 40:1;O2	FALSE	FALSE	FALSE	TRUE	3	B	lapatinib	high	48	0.0014	-2.07
Lipids negative	680.62			[M+Acetate]-	Cer 40:1;O2	Cer 40:1;O2	FALSE	TRUE	FALSE	TRUE	2	B	lapatinib	low	48	0.0008	-1.74
Lipids negative	681.623	(13C)		[M+Acetate]-	Cer 40:1;O2	Cer 40:1;O2	FALSE	FALSE	FALSE	TRUE	3	B	lapatinib	low	48	0.0014	-1.69
Lipids negative	682.626	(2x13C)		[M+Acetate]-	Cer 40:1;O2	Cer 40:1;O2	FALSE	FALSE	FALSE	TRUE	3	B	lapatinib	low	48	0.0006	-1.65
Lipids negative	658.582	(2x13C)		[M+35Cl]-	Cer 40:1;O2	Cer 40:1;O2	FALSE	FALSE	FALSE	TRUE	3	D	mebendazole	low	48	0.0047	-2.2
Lipids negative	656.576			[M+35Cl]-	Cer 40:1;O2	Cer 40:1;O2	FALSE	FALSE	FALSE	TRUE	3	D	mebendazole	low	72	0.0082	-3.06
Lipids negative	657.579	(13C)		[M+35Cl]-	Cer 40:1;O2	Cer 40:1;O2	FALSE	FALSE	FALSE	TRUE	3	D	mebendazole	low	72	0.0095	-3.16
Lipids positive	620.598			[M+H]+	Cer 40:2;O2	Cer 40:2;O2	FALSE	TRUE	FALSE	TRUE	2	A	acyclovir	high	6	0.0097	-1.25
Lipids positive	620.598			[M+H]+	Cer 40:2;O2	Cer 40:2;O2	FALSE	TRUE	FALSE	TRUE	2	A	clozapine	high	48	0.0015	-1.73
Lipids positive	621.601	(13C)		[M+H]+	Cer 40:2;O2	Cer 40:2;O2	FALSE	FALSE	FALSE	TRUE	3	A	clozapine	high	48	0.0096	-1.77
Lipids positive	620.598			[M+H]+	Cer 40:2;O2	Cer 40:2;O2	FALSE	TRUE	FALSE	TRUE	2	A	clozapine	high	72	0.0088	-1.65
Lipids positive	620.598			[M+H]+	Cer 40:2;O2	Cer 40:2;O2	FALSE	TRUE	FALSE	TRUE	2	A	clozapine	low	48	0.0018	-1.79
Lipids positive	642.58			[M+Na]+	Cer 40:2;O2	Cer 40:2;O2	FALSE	FALSE	FALSE	TRUE	3	C	erlotinib	high	72	0.0034	2.05
Lipids positive	620.598			[M+H]+	Cer 40:2;O2	Cer 40:2;O2	FALSE	TRUE	FALSE	TRUE	2	B	lapatinib	high	48	0.0022	-1.74
Lipids positive	621.601	(13C)		[M+H]+	Cer 40:2;O2	Cer 40:2;O2	FALSE	FALSE	FALSE	TRUE	3	B	lapatinib	high	48	0.0088	-1.45
Lipids positive	642.58			[M+Na]+	Cer 40:2;O2	Cer 40:2;O2	FALSE	FALSE	FALSE	TRUE	3	B	lapatinib	high	48	0.0064	-1.73
Lipids positive	620.598			[M+H]+	Cer 40:2;O2	Cer 40:2;O2	FALSE	TRUE	FALSE	TRUE	2	B	lapatinib	high	72	0.0003	-2.16
Lipids positive	620.598			[M+H]+	Cer 40:2;O2	Cer 40:2;O2	FALSE	TRUE	FALSE	TRUE	2	B	lapatinib	low	48	0.0087	-1.31
Lipids positive	620.598			[M+H]+	Cer 40:2;O2	Cer 40:2;O2	FALSE	TRUE	FALSE	TRUE	2	B	lapatinib	low	72	0.0018	-1.71
Lipids positive	620.598			[M+H]+	Cer 40:2;O2	Cer 40:2;O2	FALSE	TRUE	FALSE	TRUE	2	A	sorafenib	low	6	0.0052	-1.37
Lipids positive	620.598			[M+H]+	Cer 40:2;O2	Cer 40:2;O2	FALSE	TRUE	FALSE	TRUE	2	C	sunitinib	high	48	0.0003	-1.91
Lipids positive	621.601	(13C)		[M+H]+	Cer 40:2;O2	Cer 40:2;O2	FALSE	FALSE	FALSE	TRUE	3	C	sunitinib	high	48	0.0075	-1.56
Lipids positive	642.58			[M+Na]+	Cer 40:2;O2	Cer 40:2;O2	FALSE	FALSE	FALSE	TRUE	3	C	sunitinib	high	48	0.0043	-1.72
Lipids positive	620.598			[M+H]+	Cer 40:2;O2	Cer 40:2;O2	FALSE	TRUE	FALSE	TRUE	2	C	sunitinib	high	72	0.0002	-1.88
Lipids positive	642.58			[M+Na]+	Cer 40:2;O2	Cer 40:2;O2	FALSE	FALSE	FALSE	TRUE	3	C	sunitinib	high	72	0.0065	-1.6
Lipids positive	620.598			[M+H]+	Cer 40:2;O2	Cer 40:2;O2	FALSE	TRUE	FALSE	TRUE	2	C	sunitinib	low	48	0.0027	-1.42
Lipids positive	620.598			[M+H]+	Cer 40:2;O2	Cer 40:2;O2	FALSE	TRUE	FALSE	TRUE	2	C	sunitinib	low	72	0.0004	-1.71
Lipids positive	621.601	(13C)		[M+H]+	Cer 40:2;O2	Cer 40:2;O2	FALSE	FALSE	FALSE	TRUE	3	C	sunitinib	low	72	0.0041	-1.6
Lipids negative	678.604			[M+Acetate]-	Cer 40:2;O2	Cer 40:2;O2	FALSE	TRUE	FALSE	TRUE	2	B	buspirone	low	48	0.007	1.71
Lipids negative	679.608	(13C)		[M+Acetate]-	Cer 40:2;O2	Cer 40:2;O2	FALSE	FALSE	FALSE	TRUE	3	B	buspirone	low	48	0.0069	1.69
Lipids negative	678.604			[M+Acetate]-	Cer 40:2;O2	Cer 40:2;O2	FALSE	TRUE	FALSE	TRUE	2	D	dasatinib	high	72	0.0072	-1.59
Lipids negative	679.608	(13C)		[M+Acetate]-	Cer 40:2;O2	Cer 40:2;O2	FALSE	FALSE	FALSE	TRUE	3	D	dasatinib	high	72	0.0012	-1.72
Lipids negative	654.56			[M+35Cl]-	Cer 40:2;O2	Cer 40:2;O2	FALSE	FALSE	FALSE	TRUE	3	D	dasatinib	low	72	0.0002	-4.16
Lipids negative	655.563	(13C)		[M+35Cl]-	Cer 40:2;O2	Cer 40:2;O2	FALSE	FALSE	FALSE	TRUE	3	D	dasatinib	low	72	<0.0001	-3.46
Lipids negative	654.56			[M+35Cl]-	Cer 40:2;O2	Cer 40:2;O2	FALSE	FALSE	FALSE	TRUE	3	D	fluorouracil	low	72	0.0011	-2.64
Lipids negative	655.563	(13C)		[M+35Cl]-	Cer 40:2;O2	Cer 40:2;O2	FALSE	FALSE	FALSE	TRUE	3	D	fluorouracil	low	72	0.0015	-2.05
Lipids negative	655.563	(13C)		[M+35Cl]-	Cer 40:2;O2	Cer 40:2;O2	FALSE	FALSE	FALSE	TRUE	3	C	idarubicin	low	6	0.0016	1.85
Lipids negative	678.604			[M+Acetate]-	Cer 40:2;O2	Cer 40:2;O2	FALSE	TRUE	FALSE	TRUE	2	B	lapatinib	high	48	0.0037	-1.92
Lipids negative	679.608	(13C)		[M+Acetate]-	Cer 40:2;O2	Cer 40:2;O2	FALSE	FALSE	FALSE	TRUE	3	B	lapatinib	high	48	0.003	-1.91
Lipids negative	678.604			[M+Acetate]-	Cer 40:2;O2	Cer 40:2;O2	FALSE	TRUE	FALSE	TRUE	2	B	lapatinib	low	48	0.0008	-1.55
Lipids negative	679.608	(13C)		[M+Acetate]-	Cer 40:2;O2	Cer 40:2;O2	FALSE	FALSE	FALSE	TRUE	3	B	lapatinib	low	48	0.0007	-1.6
Lipids negative	654.56			[M+35Cl]-	Cer 40:2;O2	Cer 40:2;O2	FALSE	FALSE	FALSE	TRUE	3	D	mebendazole	low	72	0.008	-3.66
Lipids positive	636.629			[M+H]+	Cer 41:1;O2	Cer 41:1;O2	FALSE	TRUE	FALSE	TRUE	2	A	clozapine	high	48	0.0027	-1.89
Lipids positive	636.629			[M+H]+	Cer 41:1;O2	Cer 41:1;O2	FALSE	TRUE	FALSE	TRUE	2	A	clozapine	low	48	0.0014	-2.16
Lipids positive	636.629			[M+H]+	Cer 41:1;O2	Cer 41:1;O2	FALSE	TRUE	FALSE	TRUE	2	A	clozapine	low	72	0.009	-1.39
Lipids positive	636.629			[M+H]+	Cer 41:1;O2	Cer 41:1;O2	FALSE	TRUE	FALSE	TRUE	2	B	lapatinib	high	48	0.0073	-1.65
Lipids positive	658.612			[M+Na]+	Cer 41:1;O2	Cer 41:1;O2	FALSE	FALSE	FALSE	TRUE	3	B	lapatinib	high	48	0.002	-1.68
Lipids positive	636.629			[M+H]+	Cer 41:1;O2	Cer 41:1;O2	FALSE	TRUE	FALSE	TRUE	2	B	lapatinib	high	72	0.001	-1.7
Lipids positive	658.612			[M+Na]+	Cer 41:1;O2	Cer 41:1;O2	FALSE	FALSE	FALSE	TRUE	3	B	lapatinib	high	72	0.0009	-2
Lipids positive	636.629			[M+H]+	Cer 41:1;O2	Cer 41:1;O2	FALSE	TRUE	FALSE	TRUE	2	B	lapatinib	low	72	0.0024	-1.58
Lipids positive	636.629			[M+H]+	Cer 41:1;O2	Cer 41:1;O2	FALSE	TRUE	FALSE	TRUE	2	C	sunitinib	high	48	0.0032	-1.83
Lipids positive	637.633	(13C)		[M+H]+	Cer 41:1;O2	Cer 41:1;O2	FALSE	FALSE	FALSE	TRUE	3	C	sunitinib	high	48	0.0055	-1.87
Lipids positive	636.629			[M+H]+	Cer 41:1;O2	Cer 41:1;O2	FALSE	TRUE	FALSE	TRUE	2	C	sunitinib	high	72	0.0004	-1.54
Lipids positive	637.633	(13C)		[M+H]+	Cer 41:1;O2	Cer 41:1;O2	FALSE	FALSE	FALSE	TRUE	3	C	sunitinib	high	72	0.0035	-1.43
Lipids positive	658.612			[M+Na]+	Cer 41:1;O2	Cer 41:1;O2	FALSE	FALSE	FALSE	TRUE	3	C	sunitinib	high	72	0.0056	-1.65
Lipids positive	636.629			[M+H]+	Cer 41:1;O2	Cer 41:1;O2	FALSE	TRUE	FALSE	TRUE	2	C	sunitinib	low	72	0.0002	-1.58
Lipids negative	694.636			[M+Acetate]-	Cer 41:1;O2	Cer 41:1;O2	FALSE	TRUE	FALSE	TRUE	2	D	dasatinib	high	48	0.0023	-1.45
Lipids negative	695.639	(13C)		[M+Acetate]-	Cer 41:1;O2	Cer 41:1;O2	FALSE	FALSE	FALSE	TRUE	3	D	dasatinib	high	48	0.0007	-1.49
Lipids negative	696.642	(2x13C)		[M+Acetate]-	Cer 41:1;O2	Cer 41:1;O2	FALSE	FALSE	FALSE	TRUE	3	D	dasatinib	high	48	0.0016	-1.61
Lipids negative	694.636			[M+Acetate]-	Cer 41:1;O2	Cer 41:1;O2	FALSE	TRUE	FALSE	TRUE	2	D	dasatinib	high	72	0.0007	-1.59
Lipids negative	695.639	(13C)		[M+Acetate]-	Cer 41:1;O2	Cer 41:1;O2	FALSE	FALSE	FALSE	TRUE	3	D	dasatinib	high	72	0.0004	-1.55
Lipids negative	696.642	(2x13C)		[M+Acetate]-	Cer 41:1;O2	Cer 41:1;O2	FALSE	FALSE	FALSE	TRUE	3	D	dasatinib	high	72	0.0015	-1.56
Lipids negative	696.642	(2x13C)		[M+Acetate]-	Cer 41:1;O2	Cer 41:1;O2	FALSE	FALSE	FALSE	TRUE	3	B	lapatinib	high	48	0.0079	-1.63
Lipids negative	694.636			[M+Acetate]-	Cer 41:1;O2	Cer 41:1;O2	FALSE	TRUE	FALSE	TRUE	2	B	lapatinib	high	72	0.0014	-2.39
Lipids negative	695.639	(13C)		[M+Acetate]-	Cer 41:1;O2	Cer 41:1;O2	FALSE	FALSE	FALSE	TRUE	3	B	lapatinib	high	72	0.0019	-2.79
Lipids negative	696.642	(2x13C)		[M+Acetate]-	Cer 41:1;O2	Cer 41:1;O2	FALSE	FALSE	FALSE	TRUE	3	B	lapatinib	high	72	0.0095	-2.26
Lipids negative	694.636			[M+Acetate]-	Cer 41:1;O2	Cer 41:1;O2	FALSE	TRUE	FALSE	TRUE	2	B	lapatinib	low	72	0.005	-1.78
Lipids negative	695.639	(13C)		[M+Acetate]-	Cer 41:1;O2	Cer 41:1;O2	FALSE	FALSE	FALSE	TRUE	3	B	lapatinib	low	72	0.0061	-1.91
Lipids negative	650.61			[M-H]-	Cer 41:1;O3	Cer 41:1;O3	FALSE	FALSE	FALSE	TRUE	3	D	fluorouracil	high	48	0.0085	-1.41
Lipids negative	650.61			[M-H]-	Cer 41:1;O3	Cer 41:1;O3	FALSE	FALSE	FALSE	TRUE	3	D	fluorouracil	low	48	0.0019	-1.5
Lipids positive	634.614			[M+H]+	Cer 41:2;O2	Cer 41:2;O2	FALSE	TRUE	FALSE	TRUE	2	A	clozapine	high	48	0.0064	-1.96
Lipids positive	634.614			[M+H]+	Cer 41:2;O2	Cer 41:2;O2	FALSE	TRUE	FALSE	TRUE	2	A	clozapine	high	72	0.0035	-1.8
Lipids positive	634.614			[M+H]+	Cer 41:2;O2	Cer 41:2;O2	FALSE	TRUE	FALSE	TRUE	2	C	sunitinib	high	48	0.0002	-1.82
Lipids positive	634.614			[M+H]+	Cer 41:2;O2	Cer 41:2;O2	FALSE	TRUE	FALSE	TRUE	2	C	sunitinib	high	72	<0.0001	-2.09
Lipids positive	656.596			[M+Na]+	Cer 41:2;O2	Cer 41:2;O2	FALSE	FALSE	FALSE	TRUE	3	C	sunitinib	high	72	0.0037	-1.66
Lipids positive	634.614			[M+H]+	Cer 41:2;O2	Cer 41:2;O2	FALSE	TRUE	FALSE	TRUE	2	C	sunitinib	low	48	0.01	-1.44
Lipids positive	634.614			[M+H]+	Cer 41:2;O2	Cer 41:2;O2	FALSE	TRUE	FALSE	TRUE	2	C	sunitinib	low	72	0.0008	-1.65
Lipids positive	635.617	(13C)		[M+H]+	Cer 41:2;O2	Cer 41:2;O2	FALSE	FALSE	FALSE	TRUE	3	C	sunitinib	low	72	0.0007	-1.51
Lipids positive	656.596			[M+Na]+	Cer 41:2;O2	Cer 41:2;O2	FALSE	FALSE	FALSE	TRUE	3	C	sunitinib	low	72	0.0044	-1.57
Lipids negative	692.62			[M+Acetate]-	Cer 41:2;O2	Cer 41:2;O2	FALSE	TRUE	FALSE	TRUE	2	D	dasatinib	high	48	0.0063	-1.57
Lipids negative	693.623	(13C)		[M+Acetate]-	Cer 41:2;O2	Cer 41:2;O2	FALSE	FALSE	FALSE	TRUE	3	D	dasatinib	high	48	0.0048	-1.6
Lipids negative	632.599			[M-H]-	Cer 41:2;O2	Cer 41:2;O2	FALSE	FALSE	FALSE	TRUE	3	D	dasatinib	high	72	<0.0001	-1.55
Lipids negative	692.62			[M+Acetate]-	Cer 41:2;O2	Cer 41:2;O2	FALSE	TRUE	FALSE	TRUE	2	D	dasatinib	high	72	0.0007	-1.55
Lipids negative	693.623	(13C)		[M+Acetate]-	Cer 41:2;O2	Cer 41:2;O2	FALSE	FALSE	FALSE	TRUE	3	D	dasatinib	high	72	0.001	-1.69
Lipids negative	668.576			[M+35Cl]-	Cer 41:2;O2	Cer 41:2;O2	FALSE	FALSE	FALSE	TRUE	3	D	dasatinib	low	72	0.0001	-3.06
Lipids negative	669.579	(13C)		[M+35Cl]-	Cer 41:2;O2	Cer 41:2;O2	FALSE	FALSE	FALSE	TRUE	3	D	dasatinib	low	72	0.0002	-2.94
Lipids negative	670.573	(37Cl)		[M+35Cl]-	Cer 41:2;O2	Cer 41:2;O2	FALSE	FALSE	FALSE	TRUE	3	D	dasatinib	low	72	0.0006	-1.61
Lipids negative	694.627	(2x13C)		[M+Acetate]-	Cer 41:2;O2	Cer 41:2;O2	FALSE	FALSE	FALSE	TRUE	3	B	doxorubicin	low	48	0.0088	-1.38
Lipids negative	668.576			[M+35Cl]-	Cer 41:2;O2	Cer 41:2;O2	FALSE	FALSE	FALSE	TRUE	3	D	fluorouracil	low	72	0.0004	-2.8
Lipids negative	669.579	(13C)		[M+35Cl]-	Cer 41:2;O2	Cer 41:2;O2	FALSE	FALSE	FALSE	TRUE	3	D	fluorouracil	low	72	0.0007	-2.1
Lipids negative	670.573	(37Cl)		[M+35Cl]-	Cer 41:2;O2	Cer 41:2;O2	FALSE	FALSE	FALSE	TRUE	3	D	fluorouracil	low	72	0.0025	-2.06
Lipids negative	694.627	(2x13C)		[M+Acetate]-	Cer 41:2;O2	Cer 41:2;O2	FALSE	FALSE	FALSE	TRUE	3	B	lapatinib	high	48	0.0015	-1.62
Lipids negative	692.62			[M+Acetate]-	Cer 41:2;O2	Cer 41:2;O2	FALSE	TRUE	FALSE	TRUE	2	B	lapatinib	high	72	0.0014	-2.64
Lipids negative	693.623	(13C)		[M+Acetate]-	Cer 41:2;O2	Cer 41:2;O2	FALSE	FALSE	FALSE	TRUE	3	B	lapatinib	high	72	0.0018	-2.64
Lipids negative	694.627	(2x13C)		[M+Acetate]-	Cer 41:2;O2	Cer 41:2;O2	FALSE	FALSE	FALSE	TRUE	3	B	lapatinib	low	48	0.0058	-1.88
Lipids negative	692.62			[M+Acetate]-	Cer 41:2;O2	Cer 41:2;O2	FALSE	TRUE	FALSE	TRUE	2	B	lapatinib	low	72	0.0046	-1.78
Lipids negative	693.623	(13C)		[M+Acetate]-	Cer 41:2;O2	Cer 41:2;O2	FALSE	FALSE	FALSE	TRUE	3	B	lapatinib	low	72	0.006	-1.77
Lipids negative	669.579	(13C)		[M+35Cl]-	Cer 41:2;O2	Cer 41:2;O2	FALSE	FALSE	FALSE	TRUE	3	D	mebendazole	low	48	0.01	-1.93
Lipids negative	668.576			[M+35Cl]-	Cer 41:2;O2	Cer 41:2;O2	FALSE	FALSE	FALSE	TRUE	3	D	mebendazole	low	72	0.0086	-2.93
Lipids negative	690.604			[M+Acetate]-	Cer 41:3;O2	Cer 41:3;O2	FALSE	FALSE	FALSE	TRUE	3	D	dasatinib	high	48	0.0085	-1.68
Lipids negative	690.604			[M+Acetate]-	Cer 41:3;O2	Cer 41:3;O2	FALSE	FALSE	FALSE	TRUE	3	D	dasatinib	high	72	0.0007	-1.79
Lipids negative	691.608	(13C)		[M+Acetate]-	Cer 41:3;O2	Cer 41:3;O2	FALSE	FALSE	FALSE	TRUE	3	D	dasatinib	high	72	<0.0001	-1.64
Lipids negative	666.56			[M+35Cl]-	Cer 41:3;O2	Cer 41:3;O2	FALSE	FALSE	FALSE	TRUE	3	D	dasatinib	low	72	0.0076	-1.8
Lipids negative	691.608	(13C)		[M+Acetate]-	Cer 41:3;O2	Cer 41:3;O2	FALSE	FALSE	FALSE	TRUE	3	D	dasatinib	low	72	0.0078	-1.17
Lipids negative	691.608	(13C)		[M+Acetate]-	Cer 41:3;O2	Cer 41:3;O2	FALSE	FALSE	FALSE	TRUE	3	B	lapatinib	high	72	0.0027	-2.51
Lipids positive	672.627			[M+Na]+	Cer 42:1;O2	Cer 42:1;O2	FALSE	FALSE	FALSE	TRUE	3	B	buspirone	low	48	0.0052	-1.27
Lipids positive	650.645			[M+H]+	Cer 42:1;O2	Cer 42:1;O2	FALSE	TRUE	FALSE	TRUE	2	A	clozapine	high	48	0.0001	-2.52
Lipids positive	651.648	(13C)		[M+H]+	Cer 42:1;O2	Cer 42:1;O2	FALSE	FALSE	FALSE	TRUE	3	A	clozapine	high	48	0.0002	-2.42
Lipids positive	652.651	(2x13C)		[M+H]+	Cer 42:1;O2	Cer 42:1;O2	FALSE	FALSE	FALSE	TRUE	3	A	clozapine	high	48	0.0061	-1.8
Lipids positive	672.627			[M+Na]+	Cer 42:1;O2	Cer 42:1;O2	FALSE	FALSE	FALSE	TRUE	3	A	clozapine	high	48	0.0041	-2.28
Lipids positive	673.63	(13C)		[M+Na]+	Cer 42:1;O2	Cer 42:1;O2	FALSE	FALSE	FALSE	TRUE	3	A	clozapine	high	48	0.0043	-2.07
Lipids positive	650.645			[M+H]+	Cer 42:1;O2	Cer 42:1;O2	FALSE	TRUE	FALSE	TRUE	2	A	clozapine	high	72	0.0019	-2.18
Lipids positive	651.648	(13C)		[M+H]+	Cer 42:1;O2	Cer 42:1;O2	FALSE	FALSE	FALSE	TRUE	3	A	clozapine	high	72	0.008	-2.19
Lipids positive	650.645			[M+H]+	Cer 42:1;O2	Cer 42:1;O2	FALSE	TRUE	FALSE	TRUE	2	A	clozapine	low	48	0.0002	-2.23
Lipids positive	651.648	(13C)		[M+H]+	Cer 42:1;O2	Cer 42:1;O2	FALSE	FALSE	FALSE	TRUE	3	A	clozapine	low	48	0.0007	-2.07
Lipids positive	650.645			[M+H]+	Cer 42:1;O2	Cer 42:1;O2	FALSE	TRUE	FALSE	TRUE	2	A	clozapine	low	72	0.0012	-1.89
Lipids positive	651.648	(13C)		[M+H]+	Cer 42:1;O2	Cer 42:1;O2	FALSE	FALSE	FALSE	TRUE	3	A	clozapine	low	72	0.0012	-1.82
Lipids positive	672.627			[M+Na]+	Cer 42:1;O2	Cer 42:1;O2	FALSE	FALSE	FALSE	TRUE	3	C	erlotinib	high	72	0.0038	1.62
Lipids positive	673.63	(13C)		[M+Na]+	Cer 42:1;O2	Cer 42:1;O2	FALSE	FALSE	FALSE	TRUE	3	C	erlotinib	high	72	0.0031	1.72
Lipids positive	672.627			[M+Na]+	Cer 42:1;O2	Cer 42:1;O2	FALSE	FALSE	FALSE	TRUE	3	B	lapatinib	high	48	<0.0001	-2.07
Lipids positive	673.63	(13C)		[M+Na]+	Cer 42:1;O2	Cer 42:1;O2	FALSE	FALSE	FALSE	TRUE	3	B	lapatinib	high	48	0.0009	-1.8
Lipids positive	650.645			[M+H]+	Cer 42:1;O2	Cer 42:1;O2	FALSE	TRUE	FALSE	TRUE	2	B	lapatinib	high	6	0.0002	1.35
Lipids positive	651.648	(13C)		[M+H]+	Cer 42:1;O2	Cer 42:1;O2	FALSE	FALSE	FALSE	TRUE	3	B	lapatinib	high	6	0.0097	1.33
Lipids positive	650.645			[M+H]+	Cer 42:1;O2	Cer 42:1;O2	FALSE	TRUE	FALSE	TRUE	2	B	lapatinib	high	72	0.0036	-1.6
Lipids positive	651.648	(13C)		[M+H]+	Cer 42:1;O2	Cer 42:1;O2	FALSE	FALSE	FALSE	TRUE	3	B	lapatinib	high	72	0.0016	-1.81
Lipids positive	672.627			[M+Na]+	Cer 42:1;O2	Cer 42:1;O2	FALSE	FALSE	FALSE	TRUE	3	B	lapatinib	high	72	0.0009	-2.28
Lipids positive	673.63	(13C)		[M+Na]+	Cer 42:1;O2	Cer 42:1;O2	FALSE	FALSE	FALSE	TRUE	3	B	lapatinib	high	72	0.0004	-2.53
Lipids positive	650.645			[M+H]+	Cer 42:1;O2	Cer 42:1;O2	FALSE	TRUE	FALSE	TRUE	2	B	lapatinib	low	6	0.0031	1.4
Lipids positive	651.648	(13C)		[M+H]+	Cer 42:1;O2	Cer 42:1;O2	FALSE	FALSE	FALSE	TRUE	3	B	lapatinib	low	6	0.0049	1.44
Lipids positive	650.645			[M+H]+	Cer 42:1;O2	Cer 42:1;O2	FALSE	TRUE	FALSE	TRUE	2	B	lapatinib	low	72	0.0043	-1.6
Lipids positive	651.648	(13C)		[M+H]+	Cer 42:1;O2	Cer 42:1;O2	FALSE	FALSE	FALSE	TRUE	3	B	lapatinib	low	72	0.0037	-1.7
Lipids positive	672.627			[M+Na]+	Cer 42:1;O2	Cer 42:1;O2	FALSE	FALSE	FALSE	TRUE	3	B	lapatinib	low	72	0.0059	-1.61
Lipids positive	673.63	(13C)		[M+Na]+	Cer 42:1;O2	Cer 42:1;O2	FALSE	FALSE	FALSE	TRUE	3	B	lapatinib	low	72	0.0038	-1.73
Lipids positive	650.645			[M+H]+	Cer 42:1;O2	Cer 42:1;O2	FALSE	TRUE	FALSE	TRUE	2	C	sunitinib	high	48	0.0045	-1.61
Lipids positive	651.648	(13C)		[M+H]+	Cer 42:1;O2	Cer 42:1;O2	FALSE	FALSE	FALSE	TRUE	3	C	sunitinib	high	48	0.0084	-1.59
Lipids positive	650.645			[M+H]+	Cer 42:1;O2	Cer 42:1;O2	FALSE	TRUE	FALSE	TRUE	2	C	sunitinib	high	72	0.0064	-1.94
Lipids positive	651.648	(13C)		[M+H]+	Cer 42:1;O2	Cer 42:1;O2	FALSE	FALSE	FALSE	TRUE	3	C	sunitinib	high	72	0.0079	-1.72
Lipids negative	684.607			[M+35Cl]-	Cer 42:1;O2	Cer 42:1;O2	FALSE	FALSE	FALSE	TRUE	3	D	dasatinib	low	72	0.0001	-3.05
Lipids negative	685.61	(13C)		[M+35Cl]-	Cer 42:1;O2	Cer 42:1;O2	FALSE	FALSE	FALSE	TRUE	3	D	dasatinib	low	72	0.0001	-3.1
Lipids negative	686.604	(2x13C)		[M+35Cl]-	Cer 42:1;O2	Cer 42:1;O2	FALSE	FALSE	FALSE	TRUE	3	D	dasatinib	low	72	0.0001	-3.04
Lipids negative	684.607			[M+35Cl]-	Cer 42:1;O2	Cer 42:1;O2	FALSE	FALSE	FALSE	TRUE	3	D	fluorouracil	low	72	0.0007	-2.56
Lipids negative	685.61	(13C)		[M+35Cl]-	Cer 42:1;O2	Cer 42:1;O2	FALSE	FALSE	FALSE	TRUE	3	D	fluorouracil	low	72	0.0006	-2.71
Lipids negative	686.604	(2x13C)		[M+35Cl]-	Cer 42:1;O2	Cer 42:1;O2	FALSE	FALSE	FALSE	TRUE	3	D	fluorouracil	low	72	0.0012	-2.81
Lipids negative	708.651			[M+Acetate]-	Cer 42:1;O2	Cer 42:1;O2	FALSE	TRUE	FALSE	TRUE	2	B	lapatinib	high	72	0.001	-2.41
Lipids negative	709.655	(13C)		[M+Acetate]-	Cer 42:1;O2	Cer 42:1;O2	FALSE	FALSE	FALSE	TRUE	3	B	lapatinib	high	72	0.001	-2.36
Lipids negative	708.651			[M+Acetate]-	Cer 42:1;O2	Cer 42:1;O2	FALSE	TRUE	FALSE	TRUE	2	B	lapatinib	low	72	0.0011	-2.3
Lipids negative	709.655	(13C)		[M+Acetate]-	Cer 42:1;O2	Cer 42:1;O2	FALSE	FALSE	FALSE	TRUE	3	B	lapatinib	low	72	0.0037	-1.79
Lipids negative	684.607			[M+35Cl]-	Cer 42:1;O2	Cer 42:1;O2	FALSE	FALSE	FALSE	TRUE	3	D	mebendazole	low	72	0.0055	-3.31
Lipids negative	685.61	(13C)		[M+35Cl]-	Cer 42:1;O2	Cer 42:1;O2	FALSE	FALSE	FALSE	TRUE	3	D	mebendazole	low	72	0.0055	-3.54
Lipids negative	686.604	(2x13C)		[M+35Cl]-	Cer 42:1;O2	Cer 42:1;O2	FALSE	FALSE	FALSE	TRUE	3	D	mebendazole	low	72	0.0047	-3.38
Lipids negative	665.629	(13C)		[M-H]-	Cer 42:1;O3	Cer 42:1;O3	FALSE	FALSE	FALSE	TRUE	3	B	buspirone	low	48	0.0035	1.87
Lipids negative	665.629	(13C)		[M-H]-	Cer 42:1;O3	Cer 42:1;O3	FALSE	FALSE	FALSE	TRUE	3	D	fluorouracil	high	48	0.0003	-1.37
Lipids negative	664.625			[M-H]-	Cer 42:1;O3	Cer 42:1;O3	FALSE	FALSE	FALSE	TRUE	3	D	fluorouracil	low	48	0.0002	-1.46
Lipids negative	665.629	(13C)		[M-H]-	Cer 42:1;O3	Cer 42:1;O3	FALSE	FALSE	FALSE	TRUE	3	D	fluorouracil	low	48	0.008	-1.44
Lipids positive	670.611			[M+Na]+	Cer 42:2;O2	Cer 42:2;O2	FALSE	FALSE	FALSE	TRUE	3	B	buspirone	low	48	0.0087	-1.23
Lipids positive	648.629			[M+H]+	Cer 42:2;O2	Cer 42:2;O2	FALSE	TRUE	FALSE	TRUE	2	A	clozapine	high	48	0.002	-2
Lipids positive	649.632	(13C)		[M+H]+	Cer 42:2;O2	Cer 42:2;O2	FALSE	FALSE	FALSE	TRUE	3	A	clozapine	high	48	0.0017	-2.15
Lipids positive	670.611			[M+Na]+	Cer 42:2;O2	Cer 42:2;O2	FALSE	FALSE	FALSE	TRUE	3	A	clozapine	high	48	0.0017	-2.06
Lipids positive	648.629			[M+H]+	Cer 42:2;O2	Cer 42:2;O2	FALSE	TRUE	FALSE	TRUE	2	A	clozapine	high	72	0.0003	-2.86
Lipids positive	649.632	(13C)		[M+H]+	Cer 42:2;O2	Cer 42:2;O2	FALSE	FALSE	FALSE	TRUE	3	A	clozapine	high	72	0.0007	-2.8
Lipids positive	648.629			[M+H]+	Cer 42:2;O2	Cer 42:2;O2	FALSE	TRUE	FALSE	TRUE	2	A	clozapine	low	48	0.0029	-2.05
Lipids positive	649.632	(13C)		[M+H]+	Cer 42:2;O2	Cer 42:2;O2	FALSE	FALSE	FALSE	TRUE	3	A	clozapine	low	48	0.0027	-2.01
Lipids positive	648.629			[M+H]+	Cer 42:2;O2	Cer 42:2;O2	FALSE	TRUE	FALSE	TRUE	2	A	clozapine	low	72	0.0008	-1.78
Lipids positive	649.632	(13C)		[M+H]+	Cer 42:2;O2	Cer 42:2;O2	FALSE	FALSE	FALSE	TRUE	3	A	clozapine	low	72	0.0024	-1.85
Lipids positive	650.636	(2x13C)		[M+H]+	Cer 42:2;O2	Cer 42:2;O2	FALSE	FALSE	FALSE	TRUE	3	A	clozapine	low	72	0.008	-1.51
Lipids positive	670.611			[M+Na]+	Cer 42:2;O2	Cer 42:2;O2	FALSE	FALSE	FALSE	TRUE	3	C	erlotinib	high	72	0.0029	1.91
Lipids positive	649.632	(13C)		[M+H]+	Cer 42:2;O2	Cer 42:2;O2	FALSE	FALSE	FALSE	TRUE	3	B	lapatinib	high	48	0.0059	-1.66
Lipids positive	670.611			[M+Na]+	Cer 42:2;O2	Cer 42:2;O2	FALSE	FALSE	FALSE	TRUE	3	B	lapatinib	high	48	<0.0001	-2.12
Lipids positive	648.629			[M+H]+	Cer 42:2;O2	Cer 42:2;O2	FALSE	TRUE	FALSE	TRUE	2	B	lapatinib	high	72	0.0002	-1.79
Lipids positive	649.632	(13C)		[M+H]+	Cer 42:2;O2	Cer 42:2;O2	FALSE	FALSE	FALSE	TRUE	3	B	lapatinib	high	72	0.0006	-1.65
Lipids positive	670.611			[M+Na]+	Cer 42:2;O2	Cer 42:2;O2	FALSE	FALSE	FALSE	TRUE	3	B	lapatinib	high	72	0.002	-2.26
Lipids positive	648.629			[M+H]+	Cer 42:2;O2	Cer 42:2;O2	FALSE	TRUE	FALSE	TRUE	2	B	lapatinib	low	72	0.0003	-1.64
Lipids positive	649.632	(13C)		[M+H]+	Cer 42:2;O2	Cer 42:2;O2	FALSE	FALSE	FALSE	TRUE	3	B	lapatinib	low	72	0.0007	-1.77
Lipids positive	672.618	(2x13C)		[M+Na]+	Cer 42:2;O2	Cer 42:2;O2	FALSE	FALSE	FALSE	TRUE	3	A	sorafenib	low	48	0.0084	1.2
Lipids positive	650.636	(2x13C)		[M+H]+	Cer 42:2;O2	Cer 42:2;O2	FALSE	FALSE	FALSE	TRUE	3	A	sorafenib	low	72	0.0026	-1.44
Lipids positive	648.629			[M+H]+	Cer 42:2;O2	Cer 42:2;O2	FALSE	TRUE	FALSE	TRUE	2	C	sunitinib	high	48	0.0009	-1.8
Lipids positive	649.632	(13C)		[M+H]+	Cer 42:2;O2	Cer 42:2;O2	FALSE	FALSE	FALSE	TRUE	3	C	sunitinib	high	48	0.0018	-1.87
Lipids positive	650.636	(2x13C)		[M+H]+	Cer 42:2;O2	Cer 42:2;O2	FALSE	FALSE	FALSE	TRUE	3	C	sunitinib	high	48	0.0078	-1.66
Lipids positive	648.629			[M+H]+	Cer 42:2;O2	Cer 42:2;O2	FALSE	TRUE	FALSE	TRUE	2	C	sunitinib	high	72	0.0003	-2.21
Lipids positive	649.632	(13C)		[M+H]+	Cer 42:2;O2	Cer 42:2;O2	FALSE	FALSE	FALSE	TRUE	3	C	sunitinib	high	72	0.0006	-2.1
Lipids positive	670.611			[M+Na]+	Cer 42:2;O2	Cer 42:2;O2	FALSE	FALSE	FALSE	TRUE	3	C	sunitinib	high	72	0.0028	-1.79
Lipids positive	648.629			[M+H]+	Cer 42:2;O2	Cer 42:2;O2	FALSE	TRUE	FALSE	TRUE	2	C	sunitinib	low	72	0.0009	-1.76
Lipids positive	649.632	(13C)		[M+H]+	Cer 42:2;O2	Cer 42:2;O2	FALSE	FALSE	FALSE	TRUE	3	C	sunitinib	low	72	0.0017	-1.84
Lipids positive	670.611			[M+Na]+	Cer 42:2;O2	Cer 42:2;O2	FALSE	FALSE	FALSE	TRUE	3	C	sunitinib	low	72	0.0037	-1.99
Lipids negative	708.642	(2x13C)		[M+Acetate]-	Cer 42:2;O2	Cer 42:2;O2	FALSE	FALSE	FALSE	TRUE	3	D	dasatinib	high	48	0.0059	-1.57
Lipids negative	647.618	(13C)		[M-H]-	Cer 42:2;O2	Cer 42:2;O2	FALSE	FALSE	FALSE	TRUE	3	D	dasatinib	high	72	0.0002	-1.43
Lipids negative	648.622	(2x13C)		[M-H]-	Cer 42:2;O2	Cer 42:2;O2	FALSE	FALSE	FALSE	TRUE	3	D	dasatinib	high	72	0.0077	-1.54
Lipids negative	706.636			[M+Acetate]-	Cer 42:2;O2	Cer 42:2;O2	FALSE	TRUE	FALSE	TRUE	2	D	dasatinib	high	72	0.0093	-1.46
Lipids negative	708.642	(2x13C)		[M+Acetate]-	Cer 42:2;O2	Cer 42:2;O2	FALSE	FALSE	FALSE	TRUE	3	D	dasatinib	high	72	0.0003	-1.36
Lipids negative	682.591			[M+35Cl]-	Cer 42:2;O2	Cer 42:2;O2	FALSE	FALSE	FALSE	TRUE	3	D	dasatinib	low	72	0.0001	-3.35
Lipids negative	684.588	(37Cl)		[M+35Cl]-	Cer 42:2;O2	Cer 42:2;O2	FALSE	FALSE	FALSE	TRUE	3	D	dasatinib	low	72	0.0007	-2.31
Lipids negative	684.598	(2x13C)		[M+35Cl]-	Cer 42:2;O2	Cer 42:2;O2	FALSE	FALSE	FALSE	TRUE	3	D	dasatinib	low	72	0.0001	-2.68
Lipids negative	682.591			[M+35Cl]-	Cer 42:2;O2	Cer 42:2;O2	FALSE	FALSE	FALSE	TRUE	3	D	fluorouracil	low	72	0.0005	-2.57
Lipids negative	684.588	(37Cl)		[M+35Cl]-	Cer 42:2;O2	Cer 42:2;O2	FALSE	FALSE	FALSE	TRUE	3	D	fluorouracil	low	72	0.0037	-2.11
Lipids negative	684.598	(2x13C)		[M+35Cl]-	Cer 42:2;O2	Cer 42:2;O2	FALSE	FALSE	FALSE	TRUE	3	D	fluorouracil	low	72	0.0007	-2.14
Lipids negative	684.598	(2x13C)		[M+35Cl]-	Cer 42:2;O2	Cer 42:2;O2	FALSE	FALSE	FALSE	TRUE	3	C	idarubicin	low	6	0.0003	1.85
Lipids negative	646.615			[M-H]-	Cer 42:2;O2	Cer 42:2;O2	FALSE	FALSE	FALSE	TRUE	3	B	lapatinib	high	72	0.0099	-2.71
Lipids negative	706.636			[M+Acetate]-	Cer 42:2;O2	Cer 42:2;O2	FALSE	TRUE	FALSE	TRUE	2	B	lapatinib	high	72	0.002	-2.78
Lipids negative	708.642	(2x13C)		[M+Acetate]-	Cer 42:2;O2	Cer 42:2;O2	FALSE	FALSE	FALSE	TRUE	3	B	lapatinib	high	72	0.0006	-2.83
Lipids negative	646.615			[M-H]-	Cer 42:2;O2	Cer 42:2;O2	FALSE	FALSE	FALSE	TRUE	3	B	lapatinib	low	72	0.0054	-2.62
Lipids negative	706.636			[M+Acetate]-	Cer 42:2;O2	Cer 42:2;O2	FALSE	TRUE	FALSE	TRUE	2	B	lapatinib	low	72	0.0016	-2.38
Lipids negative	708.642	(2x13C)		[M+Acetate]-	Cer 42:2;O2	Cer 42:2;O2	FALSE	FALSE	FALSE	TRUE	3	B	lapatinib	low	72	0.0028	-1.99
Lipids negative	682.591			[M+35Cl]-	Cer 42:2;O2	Cer 42:2;O2	FALSE	FALSE	FALSE	TRUE	3	D	mebendazole	low	72	0.01	-2.8
Lipids positive	672.618	(2x13C)		[M+Na]+	Cer 42:2;O2||Cer 42:2;O2	Cer 42:2;O2||Cer 42:2;O2	FALSE	FALSE	FALSE	TRUE	3	C	erlotinib	high	72	0.0019	2.2
Lipids negative	644.599			[M-H]-	Cer 42:2;O3	Cer 42:2;O3	FALSE	FALSE	FALSE	TRUE	3	D	dasatinib	high	72	0.0007	-1.49
Lipids negative	705.623	(13C)		[M+Acetate]-	Cer 42:2;O3	Cer 42:2;O3	FALSE	FALSE	FALSE	TRUE	3	D	dasatinib	high	72	<0.0001	-1.52
Lipids negative	680.576			[M+35Cl]-	Cer 42:2;O3	Cer 42:2;O3	FALSE	FALSE	FALSE	TRUE	3	D	dasatinib	low	72	0.0001	-3.58
Lipids negative	681.579	(13C)		[M+35Cl]-	Cer 42:2;O3	Cer 42:2;O3	FALSE	FALSE	FALSE	TRUE	3	D	dasatinib	low	72	0.0001	-2.94
Lipids negative	645.602	(13C)		[M-H]-	Cer 42:2;O3	Cer 42:2;O3	FALSE	FALSE	FALSE	TRUE	3	B	doxorubicin	high	48	0.0022	1.76
Lipids negative	699.59	(13C)		[M+35Cl]-	Cer 42:2;O3	Cer 42:2;O3	FALSE	FALSE	FALSE	TRUE	3	C	erlotinib	low	48	0.0087	-2.08
Lipids negative	680.576			[M+35Cl]-	Cer 42:2;O3	Cer 42:2;O3	FALSE	FALSE	FALSE	TRUE	3	D	fluorouracil	low	72	0.0003	-2.61
Lipids negative	681.579	(13C)		[M+35Cl]-	Cer 42:2;O3	Cer 42:2;O3	FALSE	FALSE	FALSE	TRUE	3	D	fluorouracil	low	72	0.0005	-2.15
Lipids negative	705.623	(13C)		[M+Acetate]-	Cer 42:2;O3	Cer 42:2;O3	FALSE	FALSE	FALSE	TRUE	3	D	fluorouracil	low	72	0.008	-1.16
Lipids negative	705.623	(13C)		[M+Acetate]-	Cer 42:2;O3	Cer 42:2;O3	FALSE	FALSE	FALSE	TRUE	3	B	lapatinib	high	72	0.0009	-3.02
Lipids negative	722.631			[M+Acetate]-	Cer 42:2;O3	Cer 42:2;O3	FALSE	FALSE	FALSE	TRUE	3	B	lapatinib	high	72	<0.0001	-3.11
Lipids negative	723.634	(13C)		[M+Acetate]-	Cer 42:2;O3	Cer 42:2;O3	FALSE	FALSE	FALSE	TRUE	3	B	lapatinib	high	72	0.0051	-2.51
Lipids negative	705.623	(13C)		[M+Acetate]-	Cer 42:2;O3	Cer 42:2;O3	FALSE	FALSE	FALSE	TRUE	3	B	lapatinib	low	72	0.0033	-1.98
Lipids negative	722.631			[M+Acetate]-	Cer 42:2;O3	Cer 42:2;O3	FALSE	FALSE	FALSE	TRUE	3	B	lapatinib	low	72	0.0004	-1.84
Lipids negative	645.602	(13C)		[M-H]-	Cer 42:2;O3	Cer 42:2;O3	FALSE	FALSE	FALSE	TRUE	3	D	mebendazole	low	72	0.0007	1.42
Lipids negative	699.59	(13C)		[M+35Cl]-	Cer 42:2;O3	Cer 42:2;O3	FALSE	FALSE	FALSE	TRUE	3	C	sunitinib	high	48	0.0083	-2.1
Lipids positive	646.613			[M+H]+	Cer 42:3;O2	Cer 42:3;O2	FALSE	TRUE	FALSE	TRUE	2	A	clozapine	high	48	0.0061	-1.67
Lipids positive	647.617	(13C)		[M+H]+	Cer 42:3;O2	Cer 42:3;O2	FALSE	FALSE	FALSE	TRUE	3	A	clozapine	high	48	0.0093	-1.7
Lipids positive	646.613			[M+H]+	Cer 42:3;O2	Cer 42:3;O2	FALSE	TRUE	FALSE	TRUE	2	A	clozapine	high	72	0.0028	-1.78
Lipids positive	646.613			[M+H]+	Cer 42:3;O2	Cer 42:3;O2	FALSE	TRUE	FALSE	TRUE	2	A	clozapine	low	48	0.0083	-1.67
Lipids positive	646.613			[M+H]+	Cer 42:3;O2	Cer 42:3;O2	FALSE	TRUE	FALSE	TRUE	2	A	clozapine	low	72	0.0055	-1.67
Lipids positive	668.595			[M+Na]+	Cer 42:3;O2	Cer 42:3;O2	FALSE	FALSE	FALSE	TRUE	3	C	erlotinib	high	72	0.0009	1.92
Lipids positive	668.595			[M+Na]+	Cer 42:3;O2	Cer 42:3;O2	FALSE	FALSE	FALSE	TRUE	3	D	fluorouracil	high	48	0.006	1.94
Lipids positive	668.595			[M+Na]+	Cer 42:3;O2	Cer 42:3;O2	FALSE	FALSE	FALSE	TRUE	3	B	lapatinib	high	48	0.0008	-2.01
Lipids positive	646.613			[M+H]+	Cer 42:3;O2	Cer 42:3;O2	FALSE	TRUE	FALSE	TRUE	2	B	lapatinib	high	72	0.0001	-1.92
Lipids positive	646.613			[M+H]+	Cer 42:3;O2	Cer 42:3;O2	FALSE	TRUE	FALSE	TRUE	2	B	lapatinib	low	72	0.0003	-1.78
Lipids positive	669.599	(13C)		[M+Na]+	Cer 42:3;O2	Cer 42:3;O2	FALSE	FALSE	FALSE	TRUE	3	A	sorafenib	high	6	0.0075	-1.24
Lipids positive	646.613			[M+H]+	Cer 42:3;O2	Cer 42:3;O2	FALSE	TRUE	FALSE	TRUE	2	C	sunitinib	high	48	0.0003	-1.92
Lipids positive	647.617	(13C)		[M+H]+	Cer 42:3;O2	Cer 42:3;O2	FALSE	FALSE	FALSE	TRUE	3	C	sunitinib	high	48	0.0019	-1.94
Lipids positive	646.613			[M+H]+	Cer 42:3;O2	Cer 42:3;O2	FALSE	TRUE	FALSE	TRUE	2	C	sunitinib	high	72	0.0001	-2.56
Lipids positive	647.617	(13C)		[M+H]+	Cer 42:3;O2	Cer 42:3;O2	FALSE	FALSE	FALSE	TRUE	3	C	sunitinib	high	72	0.0005	-2.06
Lipids positive	668.595			[M+Na]+	Cer 42:3;O2	Cer 42:3;O2	FALSE	FALSE	FALSE	TRUE	3	C	sunitinib	high	72	0.0098	-1.87
Lipids positive	669.599	(13C)		[M+Na]+	Cer 42:3;O2	Cer 42:3;O2	FALSE	FALSE	FALSE	TRUE	3	C	sunitinib	high	72	0.0074	-1.8
Lipids positive	646.613			[M+H]+	Cer 42:3;O2	Cer 42:3;O2	FALSE	TRUE	FALSE	TRUE	2	C	sunitinib	low	48	0.005	-1.42
Lipids positive	646.613			[M+H]+	Cer 42:3;O2	Cer 42:3;O2	FALSE	TRUE	FALSE	TRUE	2	C	sunitinib	low	72	0.0002	-1.88
Lipids positive	647.617	(13C)		[M+H]+	Cer 42:3;O2	Cer 42:3;O2	FALSE	FALSE	FALSE	TRUE	3	C	sunitinib	low	72	0.0011	-1.92
Lipids positive	668.595			[M+Na]+	Cer 42:3;O2	Cer 42:3;O2	FALSE	FALSE	FALSE	TRUE	3	C	sunitinib	low	72	0.0069	-1.95
Lipids positive	669.599	(13C)		[M+Na]+	Cer 42:3;O2	Cer 42:3;O2	FALSE	FALSE	FALSE	TRUE	3	C	sunitinib	low	72	0.0063	-1.72
Lipids negative	704.62			[M+Acetate]-	Cer 42:3;O2	Cer 42:3;O2	FALSE	TRUE	FALSE	TRUE	2	D	dasatinib	high	72	0.0002	-1.45
Lipids negative	682.572	(37Cl)		[M+35Cl]-	Cer 42:3;O2	Cer 42:3;O2	FALSE	FALSE	FALSE	TRUE	3	D	dasatinib	low	72	0.01	-1.68
Lipids negative	682.572	(37Cl)		[M+35Cl]-	Cer 42:3;O2	Cer 42:3;O2	FALSE	FALSE	FALSE	TRUE	3	D	fluorouracil	low	72	0.0067	-1.47
Lipids negative	704.62			[M+Acetate]-	Cer 42:3;O2	Cer 42:3;O2	FALSE	TRUE	FALSE	TRUE	2	B	lapatinib	high	72	0.0007	-2.98
Lipids negative	704.62			[M+Acetate]-	Cer 42:3;O2	Cer 42:3;O2	FALSE	TRUE	FALSE	TRUE	2	B	lapatinib	low	72	0.0039	-1.86
Lipids negative	702.605			[M+Acetate]-	Cer 42:4;O2	Cer 42:4;O2	FALSE	FALSE	FALSE	TRUE	3	D	dasatinib	high	72	0.0061	-1.35
Lipids negative	678.56			[M+35Cl]-	Cer 42:4;O2	Cer 42:4;O2	FALSE	FALSE	FALSE	TRUE	3	D	dasatinib	low	72	0.0067	-1.98
Lipids negative	678.56			[M+35Cl]-	Cer 42:4;O2	Cer 42:4;O2	FALSE	FALSE	FALSE	TRUE	3	D	fluorouracil	low	72	0.0015	-2.3
Lipids negative	702.605			[M+Acetate]-	Cer 42:4;O2	Cer 42:4;O2	FALSE	FALSE	FALSE	TRUE	3	D	mebendazole	high	48	0.0081	1.84
Lipids positive	662.645			[M+H]+	Cer 43:2;O2	Cer 43:2;O2	FALSE	FALSE	FALSE	TRUE	3	C	sunitinib	high	72	0.0013	-2.73
Lipids positive	662.645			[M+H]+	Cer 43:2;O2	Cer 43:2;O2	FALSE	FALSE	FALSE	TRUE	3	C	sunitinib	low	72	0.0008	-1.93
Lipids negative	721.655	(13C)		[M+Acetate]-	Cer 43:2;O2	Cer 43:2;O2	FALSE	FALSE	FALSE	TRUE	3	D	dasatinib	high	72	0.0062	-1.68
Lipids negative	696.607			[M+35Cl]-	Cer 43:2;O2	Cer 43:2;O2	FALSE	FALSE	FALSE	TRUE	3	D	dasatinib	low	72	0.0001	-3.02
Lipids negative	697.61	(13C)		[M+35Cl]-	Cer 43:2;O2	Cer 43:2;O2	FALSE	FALSE	FALSE	TRUE	3	D	dasatinib	low	72	0.0017	-1.98
Lipids negative	696.607			[M+35Cl]-	Cer 43:2;O2	Cer 43:2;O2	FALSE	FALSE	FALSE	TRUE	3	D	fluorouracil	low	72	<0.0001	-3.64
Lipids negative	697.61	(13C)		[M+35Cl]-	Cer 43:2;O2	Cer 43:2;O2	FALSE	FALSE	FALSE	TRUE	3	D	fluorouracil	low	72	0.0041	-2.18
Lipids negative	697.61	(13C)		[M+35Cl]-	Cer 43:2;O2	Cer 43:2;O2	FALSE	FALSE	FALSE	TRUE	3	C	idarubicin	low	6	0.0079	2.46
Lipids negative	720.651			[M+Acetate]-	Cer 43:2;O2	Cer 43:2;O2	FALSE	FALSE	FALSE	TRUE	3	B	lapatinib	high	72	0.0005	-3.27
Lipids negative	721.655	(13C)		[M+Acetate]-	Cer 43:2;O2	Cer 43:2;O2	FALSE	FALSE	FALSE	TRUE	3	B	lapatinib	high	72	0.0008	-3.38
Lipids negative	720.651			[M+Acetate]-	Cer 43:2;O2	Cer 43:2;O2	FALSE	FALSE	FALSE	TRUE	3	B	lapatinib	low	72	0.0008	-2.25
Lipids negative	721.655	(13C)		[M+Acetate]-	Cer 43:2;O2	Cer 43:2;O2	FALSE	FALSE	FALSE	TRUE	3	B	lapatinib	low	72	0.0038	-2.52
Lipids negative	696.588	(37Cl)		[M+35Cl]-	Cer 43:3;O2	Cer 43:3;O2	FALSE	FALSE	FALSE	TRUE	3	B	lapatinib	high	48	0.0099	-1.94
Lipids negative	718.636			[M+Acetate]-	Cer 43:3;O2	Cer 43:3;O2	FALSE	FALSE	FALSE	TRUE	3	B	lapatinib	high	48	0.0061	-1.8
Lipids negative	696.588	(37Cl)		[M+35Cl]-	Cer 43:3;O2	Cer 43:3;O2	FALSE	FALSE	FALSE	TRUE	3	B	lapatinib	high	72	0.0042	-2.72
Lipids negative	718.636			[M+Acetate]-	Cer 43:3;O2	Cer 43:3;O2	FALSE	FALSE	FALSE	TRUE	3	B	lapatinib	high	72	0.002	-1.99
Lipids negative	696.588	(37Cl)		[M+35Cl]-	Cer 43:3;O2	Cer 43:3;O2	FALSE	FALSE	FALSE	TRUE	3	B	lapatinib	low	6	0.01	-1.63
Polar negative	568.495		C2H4	[M+Acetate]-	Ceramide (d18:1/16:0)	HMDB0004949	FALSE	FALSE	TRUE	FALSE	3	A	acyclovir	high	6	0.0054	-3.16
Polar negative	569.499	(13C)	C2H4	[M+Acetate]-	Ceramide (d18:1/16:0)	HMDB0004949	FALSE	FALSE	TRUE	FALSE	3	A	acyclovir	low	6	0.0073	-2.05
Polar negative	568.495		C2H4	[M+Acetate]-	Ceramide (d18:1/16:0)	HMDB0004949	FALSE	FALSE	TRUE	FALSE	3	A	clozapine	low	6	0.0027	-4.32
Polar negative	544.451		C2H4	[M+35Cl]-	Ceramide (d18:1/16:0)	HMDB0004949	FALSE	FALSE	TRUE	FALSE	3	C	erlotinib	high	6	0.0003	-15.07
Polar negative	568.495		C2H4	[M+Acetate]-	Ceramide (d18:1/16:0)	HMDB0004949	FALSE	FALSE	TRUE	FALSE	3	C	erlotinib	high	6	<0.0001	-6.88
Polar negative	569.499	(13C)	C2H4	[M+Acetate]-	Ceramide (d18:1/16:0)	HMDB0004949	FALSE	FALSE	TRUE	FALSE	3	C	erlotinib	high	6	<0.0001	-6.12
Polar negative	572.482			[M+35Cl]-	Ceramide (d18:1/16:0)	HMDB0004949	FALSE	FALSE	TRUE	FALSE	3	C	erlotinib	high	6	0.0001	-23.15
Polar negative	573.485	(13C)		[M+35Cl]-	Ceramide (d18:1/16:0)	HMDB0004949	FALSE	FALSE	TRUE	FALSE	3	C	erlotinib	high	6	0.0001	-24.01
Polar negative	574.479	(37Cl)		[M+35Cl]-	Ceramide (d18:1/16:0)	HMDB0004949	FALSE	FALSE	TRUE	FALSE	3	C	erlotinib	high	6	0.0001	-24.64
Polar negative	574.489	(2x13C)		[M+35Cl]-	Ceramide (d18:1/16:0)	HMDB0004949	FALSE	FALSE	TRUE	FALSE	3	C	erlotinib	high	6	0.0001	-18.77
Polar negative	596.527			[M+Acetate]-	Ceramide (d18:1/16:0)	HMDB0004949	FALSE	TRUE	TRUE	FALSE	2	C	erlotinib	high	6	<0.0001	-6.51
Polar negative	597.53	(13C)	C2H4	[M+Acetate]-	Ceramide (d18:1/16:0)	HMDB0004949	FALSE	FALSE	TRUE	FALSE	3	C	erlotinib	high	6	<0.0001	-6.73
Polar negative	598.533	(2x13C)		[M+Acetate]-	Ceramide (d18:1/16:0)	HMDB0004949	FALSE	FALSE	TRUE	FALSE	3	C	erlotinib	high	6	<0.0001	-6.79
Polar negative	544.451		C2H4	[M+35Cl]-	Ceramide (d18:1/16:0)	HMDB0004949	FALSE	FALSE	TRUE	FALSE	3	C	erlotinib	high	72	0.0005	-8.61
Polar negative	572.482			[M+35Cl]-	Ceramide (d18:1/16:0)	HMDB0004949	FALSE	FALSE	TRUE	FALSE	3	C	erlotinib	high	72	0.0004	-8.83
Polar negative	573.485	(13C)		[M+35Cl]-	Ceramide (d18:1/16:0)	HMDB0004949	FALSE	FALSE	TRUE	FALSE	3	C	erlotinib	high	72	0.0004	-9.25
Polar negative	574.479	(37Cl)		[M+35Cl]-	Ceramide (d18:1/16:0)	HMDB0004949	FALSE	FALSE	TRUE	FALSE	3	C	erlotinib	high	72	0.0004	-9.39
Polar negative	574.489	(2x13C)		[M+35Cl]-	Ceramide (d18:1/16:0)	HMDB0004949	FALSE	FALSE	TRUE	FALSE	3	C	erlotinib	high	72	0.0005	-9.37
Polar negative	544.451		C2H4	[M+35Cl]-	Ceramide (d18:1/16:0)	HMDB0004949	FALSE	FALSE	TRUE	FALSE	3	C	erlotinib	low	6	0.0004	-6.83
Polar negative	546.448	(37Cl)	C2H2	[M+35Cl]-	Ceramide (d18:1/16:0)	HMDB0004949	FALSE	FALSE	TRUE	FALSE	3	C	erlotinib	low	6	0.0007	-4.39
Polar negative	568.495		C2H4	[M+Acetate]-	Ceramide (d18:1/16:0)	HMDB0004949	FALSE	FALSE	TRUE	FALSE	3	C	erlotinib	low	6	<0.0001	-4.14
Polar negative	569.499	(13C)	C2H4	[M+Acetate]-	Ceramide (d18:1/16:0)	HMDB0004949	FALSE	FALSE	TRUE	FALSE	3	C	erlotinib	low	6	0.0001	-3.25
Polar negative	572.482			[M+35Cl]-	Ceramide (d18:1/16:0)	HMDB0004949	FALSE	FALSE	TRUE	FALSE	3	C	erlotinib	low	6	<0.0001	-8.55
Polar negative	573.485	(13C)		[M+35Cl]-	Ceramide (d18:1/16:0)	HMDB0004949	FALSE	FALSE	TRUE	FALSE	3	C	erlotinib	low	6	<0.0001	-8.63
Polar negative	574.479	(37Cl)		[M+35Cl]-	Ceramide (d18:1/16:0)	HMDB0004949	FALSE	FALSE	TRUE	FALSE	3	C	erlotinib	low	6	<0.0001	-8.39
Polar negative	574.489	(2x13C)		[M+35Cl]-	Ceramide (d18:1/16:0)	HMDB0004949	FALSE	FALSE	TRUE	FALSE	3	C	erlotinib	low	6	<0.0001	-10.07
Polar negative	596.527			[M+Acetate]-	Ceramide (d18:1/16:0)	HMDB0004949	FALSE	TRUE	TRUE	FALSE	2	C	erlotinib	low	6	<0.0001	-4.44
Polar negative	597.53	(13C)	C2H4	[M+Acetate]-	Ceramide (d18:1/16:0)	HMDB0004949	FALSE	FALSE	TRUE	FALSE	3	C	erlotinib	low	6	<0.0001	-4.38
Polar negative	598.533	(2x13C)		[M+Acetate]-	Ceramide (d18:1/16:0)	HMDB0004949	FALSE	FALSE	TRUE	FALSE	3	C	erlotinib	low	6	<0.0001	-4.74
Polar negative	569.499	(13C)	C2H4	[M+Acetate]-	Ceramide (d18:1/16:0)	HMDB0004949	FALSE	FALSE	TRUE	FALSE	3	D	fluorouracil	low	6	0.0079	-2.09
Polar negative	574.489	(2x13C)		[M+35Cl]-	Ceramide (d18:1/16:0)	HMDB0004949	FALSE	FALSE	TRUE	FALSE	3	D	fluorouracil	low	6	0.0079	-1.96
Polar negative	544.451		C2H4	[M+35Cl]-	Ceramide (d18:1/16:0)	HMDB0004949	FALSE	FALSE	TRUE	FALSE	3	D	fluorouracil	low	72	0.0039	-2.24
Polar negative	546.448	(37Cl)	C2H2	[M+35Cl]-	Ceramide (d18:1/16:0)	HMDB0004949	FALSE	FALSE	TRUE	FALSE	3	D	fluorouracil	low	72	0.0034	-2.14
Polar negative	568.495		C2H4	[M+Acetate]-	Ceramide (d18:1/16:0)	HMDB0004949	FALSE	FALSE	TRUE	FALSE	3	C	idarubicin	low	6	0.0028	-1.69
Polar negative	596.527			[M+Acetate]-	Ceramide (d18:1/16:0)	HMDB0004949	FALSE	TRUE	TRUE	FALSE	2	C	idarubicin	low	6	0.0052	-1.51
Polar negative	597.53	(13C)	C2H4	[M+Acetate]-	Ceramide (d18:1/16:0)	HMDB0004949	FALSE	FALSE	TRUE	FALSE	3	C	idarubicin	low	6	0.0039	-1.51
Polar negative	598.533	(2x13C)		[M+Acetate]-	Ceramide (d18:1/16:0)	HMDB0004949	FALSE	FALSE	TRUE	FALSE	3	C	idarubicin	low	6	0.0056	-1.43
Polar negative	572.482			[M+35Cl]-	Ceramide (d18:1/16:0)	HMDB0004949	FALSE	FALSE	TRUE	FALSE	3	B	lapatinib	high	48	0.0025	-2.48
Polar negative	573.485	(13C)		[M+35Cl]-	Ceramide (d18:1/16:0)	HMDB0004949	FALSE	FALSE	TRUE	FALSE	3	B	lapatinib	high	48	0.0022	-2.61
Polar negative	574.479	(37Cl)		[M+35Cl]-	Ceramide (d18:1/16:0)	HMDB0004949	FALSE	FALSE	TRUE	FALSE	3	B	lapatinib	high	48	0.002	-2.54
Polar negative	574.489	(2x13C)		[M+35Cl]-	Ceramide (d18:1/16:0)	HMDB0004949	FALSE	FALSE	TRUE	FALSE	3	B	lapatinib	high	48	0.0029	-2.65
Polar negative	596.527			[M+Acetate]-	Ceramide (d18:1/16:0)	HMDB0004949	FALSE	TRUE	TRUE	FALSE	2	B	lapatinib	high	48	0.0045	-2.03
Polar negative	597.53	(13C)		[M+Acetate]-	Ceramide (d18:1/16:0)	HMDB0004949	FALSE	FALSE	TRUE	FALSE	3	B	lapatinib	high	48	0.0053	-1.95
Polar negative	598.533	(2x13C)		[M+Acetate]-	Ceramide (d18:1/16:0)	HMDB0004949	FALSE	FALSE	TRUE	FALSE	3	B	lapatinib	high	48	0.0026	-1.95
Polar negative	544.451		C2H4	[M+35Cl]-	Ceramide (d18:1/16:0)	HMDB0004949	FALSE	FALSE	TRUE	FALSE	3	B	lapatinib	high	72	0.0078	-4.3
Polar negative	545.454	(13C)	C2H4	[M+35Cl]-	Ceramide (d18:1/16:0)	HMDB0004949	FALSE	FALSE	TRUE	FALSE	3	B	lapatinib	high	72	0.0054	-4.58
Polar negative	546.448	(37Cl)	C2H2	[M+35Cl]-	Ceramide (d18:1/16:0)	HMDB0004949	FALSE	FALSE	TRUE	FALSE	3	B	lapatinib	high	72	0.0081	-3.64
Polar negative	572.482			[M+35Cl]-	Ceramide (d18:1/16:0)	HMDB0004949	FALSE	FALSE	TRUE	FALSE	3	B	lapatinib	high	72	0.0017	-4.62
Polar negative	573.485	(13C)		[M+35Cl]-	Ceramide (d18:1/16:0)	HMDB0004949	FALSE	FALSE	TRUE	FALSE	3	B	lapatinib	high	72	0.0018	-4.76
Polar negative	574.479	(37Cl)		[M+35Cl]-	Ceramide (d18:1/16:0)	HMDB0004949	FALSE	FALSE	TRUE	FALSE	3	B	lapatinib	high	72	0.0018	-4.63
Polar negative	574.489	(2x13C)		[M+35Cl]-	Ceramide (d18:1/16:0)	HMDB0004949	FALSE	FALSE	TRUE	FALSE	3	B	lapatinib	high	72	0.0015	-4.35
Polar negative	546.448	(37Cl)	C2H2	[M+35Cl]-	Ceramide (d18:1/16:0)	HMDB0004949	FALSE	FALSE	TRUE	FALSE	3	D	mebendazole	high	72	0.0077	1.66
Polar negative	568.495		C2H4	[M+Acetate]-	Ceramide (d18:1/16:0)	HMDB0004949	FALSE	FALSE	TRUE	FALSE	3	C	sunitinib	high	6	0.0058	-1.72
Polar negative	596.527			[M+Acetate]-	Ceramide (d18:1/16:0)	HMDB0004949	FALSE	TRUE	TRUE	FALSE	2	C	sunitinib	high	6	0.0023	-1.89
Polar negative	597.53	(13C)	C2H4	[M+Acetate]-	Ceramide (d18:1/16:0)	HMDB0004949	FALSE	FALSE	TRUE	FALSE	3	C	sunitinib	high	6	0.002	-1.94
Polar negative	598.533	(2x13C)		[M+Acetate]-	Ceramide (d18:1/16:0)	HMDB0004949	FALSE	FALSE	TRUE	FALSE	3	C	sunitinib	high	6	0.0016	-1.86
Polar negative	544.451		C2H4	[M+35Cl]-	Ceramide (d18:1/16:0)	HMDB0004949	FALSE	FALSE	TRUE	FALSE	3	C	sunitinib	high	72	0.0044	-2
Polar negative	545.454	(13C)	C2H4	[M+35Cl]-	Ceramide (d18:1/16:0)	HMDB0004949	FALSE	FALSE	TRUE	FALSE	3	C	sunitinib	high	72	0.0059	-2.35
Polar negative	546.448	(37Cl)	C2H2	[M+35Cl]-	Ceramide (d18:1/16:0)	HMDB0004949	FALSE	FALSE	TRUE	FALSE	3	C	sunitinib	high	72	0.0046	-2.06
Polar negative	568.495		C2H4	[M+Acetate]-	Ceramide (d18:1/16:0)	HMDB0004949	FALSE	FALSE	TRUE	FALSE	3	C	sunitinib	high	72	0.0019	-2.59
Polar negative	569.499	(13C)	C2H4	[M+Acetate]-	Ceramide (d18:1/16:0)	HMDB0004949	FALSE	FALSE	TRUE	FALSE	3	C	sunitinib	high	72	0.006	-2.18
Polar negative	596.527			[M+Acetate]-	Ceramide (d18:1/16:0)	HMDB0004949	FALSE	TRUE	TRUE	FALSE	2	C	sunitinib	high	72	0.001	-2.48
Polar negative	597.53	(13C)	C2H4	[M+Acetate]-	Ceramide (d18:1/16:0)	HMDB0004949	FALSE	FALSE	TRUE	FALSE	3	C	sunitinib	high	72	0.0009	-2.59
Polar negative	598.533	(2x13C)		[M+Acetate]-	Ceramide (d18:1/16:0)	HMDB0004949	FALSE	FALSE	TRUE	FALSE	3	C	sunitinib	high	72	0.0013	-2.59
Polar negative	544.451		C2H4	[M+35Cl]-	Ceramide (d18:1/16:0)	HMDB0004949	FALSE	FALSE	TRUE	FALSE	3	C	sunitinib	low	72	0.0009	-2.92
Polar negative	545.454	(13C)	C2H4	[M+35Cl]-	Ceramide (d18:1/16:0)	HMDB0004949	FALSE	FALSE	TRUE	FALSE	3	C	sunitinib	low	72	0.0016	-4.61
Polar negative	546.448	(37Cl)	C2H2	[M+35Cl]-	Ceramide (d18:1/16:0)	HMDB0004949	FALSE	FALSE	TRUE	FALSE	3	C	sunitinib	low	72	0.001	-2.98
Polar negative	568.495		C2H4	[M+Acetate]-	Ceramide (d18:1/16:0)	HMDB0004949	FALSE	FALSE	TRUE	FALSE	3	C	sunitinib	low	72	0.0023	-2.25
Polar negative	569.499	(13C)	C2H4	[M+Acetate]-	Ceramide (d18:1/16:0)	HMDB0004949	FALSE	FALSE	TRUE	FALSE	3	C	sunitinib	low	72	0.0052	-2.5
Polar negative	572.482			[M+35Cl]-	Ceramide (d18:1/16:0)	HMDB0004949	FALSE	FALSE	TRUE	FALSE	3	C	sunitinib	low	72	0.0026	-1.82
Polar negative	573.485	(13C)		[M+35Cl]-	Ceramide (d18:1/16:0)	HMDB0004949	FALSE	FALSE	TRUE	FALSE	3	C	sunitinib	low	72	0.0021	-1.81
Polar negative	574.479	(37Cl)		[M+35Cl]-	Ceramide (d18:1/16:0)	HMDB0004949	FALSE	FALSE	TRUE	FALSE	3	C	sunitinib	low	72	0.0024	-1.81
Polar negative	574.489	(2x13C)		[M+35Cl]-	Ceramide (d18:1/16:0)	HMDB0004949	FALSE	FALSE	TRUE	FALSE	3	C	sunitinib	low	72	0.0039	-1.78
Polar negative	596.527			[M+Acetate]-	Ceramide (d18:1/16:0)	HMDB0004949	FALSE	TRUE	TRUE	FALSE	2	C	sunitinib	low	72	0.0019	-1.93
Polar negative	597.53	(13C)	C2H4	[M+Acetate]-	Ceramide (d18:1/16:0)	HMDB0004949	FALSE	FALSE	TRUE	FALSE	3	C	sunitinib	low	72	0.0021	-1.91
Polar negative	598.533	(2x13C)		[M+Acetate]-	Ceramide (d18:1/16:0)	HMDB0004949	FALSE	FALSE	TRUE	FALSE	3	C	sunitinib	low	72	0.003	-1.9
Polar positive	472.302			[M+Na]+	Chenodeoxycholic acid glycine conjugate||Deoxycholic acid glycine conjugate||Glycoursodeoxycholic acid	HMDB0000637||HMDB0000631||HMDB0000708	FALSE	FALSE	TRUE	FALSE	3	B	buspirone	low	6	0.0065	2.25
Polar positive	371.256		C2H4O	[M+Na]+	Chenodeoxycholic acid||Deoxycholic acid||Hyodeoxycholic acid||Isodeoxycholic acid	HMDB0000518||HMDB0000626||HMDB0000733||HMDB0002536	FALSE	FALSE	TRUE	FALSE	3	B	buspirone	high	72	0.0094	-1.59
Polar positive	415.282			[M+Na]+	Chenodeoxycholic acid||Deoxycholic acid||Hyodeoxycholic acid||Isodeoxycholic acid	HMDB0000518||HMDB0000626||HMDB0000733||HMDB0002536	FALSE	FALSE	TRUE	FALSE	3	B	doxorubicin	high	72	0.0086	2.62
Lipids negative	451.307			[M+Acetate]-	Chenodeoxycholic acid||Deoxycholic acid||Hyodeoxycholic acid||Isodeoxycholic acid	HMDB0000518||HMDB0000626||HMDB0000733||HMDB0002536	FALSE	FALSE	TRUE	FALSE	3	B	buspirone	low	6	0.0074	1.9
Lipids negative	451.307			[M+Acetate]-	Chenodeoxycholic acid||Deoxycholic acid||Hyodeoxycholic acid||Isodeoxycholic acid	HMDB0000518||HMDB0000626||HMDB0000733||HMDB0002536	FALSE	FALSE	TRUE	FALSE	3	B	buspirone	low	72	0.0083	1.97
Lipids negative	451.307			[M+Acetate]-	Chenodeoxycholic acid||Deoxycholic acid||Hyodeoxycholic acid||Isodeoxycholic acid	HMDB0000518||HMDB0000626||HMDB0000733||HMDB0002536	FALSE	FALSE	TRUE	FALSE	3	D	dasatinib	low	72	0.0049	4.63
Lipids positive	404.389			[M+NH4]+	Cholesterol	Cholesterol	FALSE	FALSE	TRUE	TRUE	3	C	idarubicin	high	6	0.0068	1.44
Polar negative	139.077			[M+35Cl]-	Choline	HMDB0000097	FALSE	FALSE	TRUE	FALSE	3	C	erlotinib	high	72	0.001	3.4
Lipids positive	228.063			[M+Na]+	Cinnamoylglycine||Indolelactic acid	HMDB0011621||HMDB0000671	TRUE	FALSE	TRUE	FALSE	1	C	erlotinib	high	6	0.0021	-1.54
Polar negative	191.02			[M-H]-||[M-H]-	Citric acid||Isocitric acid	HMDB0000094||HMDB0000193	TRUE	TRUE	TRUE	TRUE	1	D	fluorouracil	high	72	0.0021	-1.5
Polar negative	192.023	(13C)		[M-H]-	Citric acid||Isocitric acid	HMDB0000094||HMDB0000193	FALSE	FALSE	TRUE	TRUE	3	D	fluorouracil	high	72	0.0061	-1.45
Lipids negative	191.02			[M-H]-||[M+Acetate]-	Citric acid||Oxalacetic acid	HMDB0000094||HMDB0000223	FALSE	FALSE	TRUE	FALSE	3	B	buspirone	low	48	0.0038	1.63
Lipids negative	191.02			[M-H]-||[M+Acetate]-	Citric acid||Oxalacetic acid	HMDB0000094||HMDB0000223	FALSE	FALSE	TRUE	FALSE	3	D	fluorouracil	high	72	0.0094	-1.45
Lipids negative	192.023	(13C)		[M-H]-||[M+Acetate]-	Citric acid||Oxalacetic acid	HMDB0000094||HMDB0000223	FALSE	FALSE	TRUE	FALSE	3	D	fluorouracil	high	72	0.0095	-1.48
Lipids positive	880.717			[M+NH4]+	CoQ10	CoQ10	FALSE	FALSE	FALSE	TRUE	3	C	erlotinib	high	48	0.0037	-2.21
Lipids positive	881.721	(13C)		[M+NH4]+	CoQ10	CoQ10	FALSE	FALSE	FALSE	TRUE	3	C	erlotinib	high	48	0.0098	-2.39
Lipids positive	882.724	(2x13C)		[M+NH4]+	CoQ10	CoQ10	FALSE	FALSE	FALSE	TRUE	3	C	erlotinib	high	48	0.01	-2.19
Lipids positive	880.717			[M+NH4]+	CoQ10	CoQ10	FALSE	FALSE	FALSE	TRUE	3	C	erlotinib	high	6	0.0002	-1.81
Lipids positive	881.721	(13C)		[M+NH4]+	CoQ10	CoQ10	FALSE	FALSE	FALSE	TRUE	3	C	erlotinib	high	6	0.001	-1.78
Lipids positive	882.724	(2x13C)		[M+NH4]+	CoQ10	CoQ10	FALSE	FALSE	FALSE	TRUE	3	C	erlotinib	high	6	0.0033	-1.55
Lipids positive	880.717			[M+NH4]+	CoQ10	CoQ10	FALSE	FALSE	FALSE	TRUE	3	C	erlotinib	high	72	0.0001	-1.99
Lipids positive	881.721	(13C)		[M+NH4]+	CoQ10	CoQ10	FALSE	FALSE	FALSE	TRUE	3	C	erlotinib	high	72	0.0001	-1.99
Lipids positive	882.724	(2x13C)		[M+NH4]+	CoQ10	CoQ10	FALSE	FALSE	FALSE	TRUE	3	C	erlotinib	high	72	0.0002	-2.1
Lipids positive	880.717			[M+NH4]+	CoQ10	CoQ10	FALSE	FALSE	FALSE	TRUE	3	C	erlotinib	low	48	0.0024	-1.34
Lipids positive	881.721	(13C)		[M+NH4]+	CoQ10	CoQ10	FALSE	FALSE	FALSE	TRUE	3	C	idarubicin	low	48	0.0078	1.29
Lipids positive	880.717			[M+NH4]+	CoQ10	CoQ10	FALSE	FALSE	FALSE	TRUE	3	B	lapatinib	high	6	0.0079	1.24
Lipids positive	880.717			[M+NH4]+	CoQ10	CoQ10	FALSE	FALSE	FALSE	TRUE	3	B	lapatinib	low	6	0.0094	1.25
Lipids positive	881.721	(13C)		[M+NH4]+	CoQ10	CoQ10	FALSE	FALSE	FALSE	TRUE	3	B	lapatinib	low	6	0.0081	1.23
Lipids positive	880.717			[M+NH4]+	CoQ10	CoQ10	FALSE	FALSE	FALSE	TRUE	3	C	sunitinib	low	48	0.0083	-1.27
Lipids positive	885.673			[M+Na]+	CoQ10	CoQ10	FALSE	FALSE	FALSE	TRUE	3	C	sunitinib	low	48	0.0041	-1.36
Polar positive	347.222			[M+H]+	Corticosterone	HMDB0001547	FALSE	FALSE	TRUE	FALSE	3	A	sorafenib	low	48	0.0098	-1.77
Polar negative	401.21			[M+35Cl]-	Cortolone||Tetrahydrocortisol	HMDB0003128||HMDB0000949	FALSE	FALSE	TRUE	FALSE	3	D	dasatinib	high	72	0.003	-1.41
Polar negative	401.21			[M+35Cl]-	Cortolone||Tetrahydrocortisol	HMDB0003128||HMDB0000949	FALSE	FALSE	TRUE	FALSE	3	D	dasatinib	low	72	0.0096	1.96
Polar negative	401.21			[M+35Cl]-	Cortolone||Tetrahydrocortisol	HMDB0003128||HMDB0000949	FALSE	FALSE	TRUE	FALSE	3	D	mebendazole	low	72	0.0084	1.42
Polar positive	132.077			[M+H]+	Creatine	HMDB0000064	TRUE	TRUE	TRUE	TRUE	1	D	dasatinib	high	48	0.0042	-1.91
Polar positive	133.08	(13C)		[M+H]+	Creatine	HMDB0000064	FALSE	FALSE	TRUE	TRUE	3	D	dasatinib	high	48	0.0047	-2.03
Polar positive	132.077			[M+H]+	Creatine	HMDB0000064	TRUE	TRUE	TRUE	TRUE	1	D	dasatinib	low	48	0.0056	-1.59
Polar positive	133.08	(13C)		[M+H]+	Creatine	HMDB0000064	FALSE	FALSE	TRUE	TRUE	3	D	dasatinib	low	48	0.0067	-1.65
Polar positive	132.077			[M+H]+	Creatine	HMDB0000064	TRUE	TRUE	TRUE	TRUE	1	C	erlotinib	low	48	0.0078	1.27
Polar positive	133.08	(13C)		[M+H]+	Creatine	HMDB0000064	FALSE	FALSE	TRUE	TRUE	3	C	erlotinib	low	48	0.0073	1.28
Polar positive	132.077			[M+H]+	Creatine	HMDB0000064	TRUE	TRUE	TRUE	TRUE	1	C	sunitinib	high	72	0.0002	-1.52
Polar positive	133.08	(13C)		[M+H]+	Creatine	HMDB0000064	FALSE	FALSE	TRUE	TRUE	3	C	sunitinib	high	72	0.0006	-1.59
Polar positive	132.077			[M+H]+	Creatine	HMDB0000064	TRUE	TRUE	TRUE	TRUE	1	C	sunitinib	low	72	0.002	-1.21
Polar positive	133.08	(13C)		[M+H]+	Creatine	HMDB0000064	FALSE	FALSE	TRUE	TRUE	3	C	sunitinib	low	72	0.0032	-1.21
Polar negative	130.062			[M-H]-	Creatine	HMDB0000064	FALSE	FALSE	TRUE	TRUE	3	B	buspirone	high	72	0.0082	-1.66
Polar negative	130.062			[M-H]-	Creatine	HMDB0000064	FALSE	FALSE	TRUE	TRUE	3	A	clozapine	high	48	0.0045	-2.35
Polar negative	166.039			[M+35Cl]-	Creatine	HMDB0000064	FALSE	FALSE	TRUE	TRUE	3	A	clozapine	high	72	0.005	-2.81
Polar negative	130.062			[M-H]-	Creatine	HMDB0000064	FALSE	FALSE	TRUE	TRUE	3	A	clozapine	low	48	0.0052	-2.44
Polar negative	166.039			[M+35Cl]-	Creatine	HMDB0000064	FALSE	FALSE	TRUE	TRUE	3	D	dasatinib	high	48	0.0058	-2.05
Polar negative	166.039			[M+35Cl]-	Creatine	HMDB0000064	FALSE	FALSE	TRUE	TRUE	3	D	dasatinib	low	72	0.0065	-1.37
Polar negative	166.039			[M+35Cl]-	Creatine	HMDB0000064	FALSE	FALSE	TRUE	TRUE	3	C	erlotinib	high	6	0.0023	1.91
Polar negative	130.062			[M-H]-	Creatine	HMDB0000064	FALSE	FALSE	TRUE	TRUE	3	C	erlotinib	high	72	0.0015	1.64
Polar negative	166.039			[M+35Cl]-	Creatine	HMDB0000064	FALSE	FALSE	TRUE	TRUE	3	D	fluorouracil	high	48	0.0061	1.54
Polar negative	130.062			[M-H]-	Creatine	HMDB0000064	FALSE	FALSE	TRUE	TRUE	3	C	idarubicin	high	48	0.0053	2.78
Polar negative	130.062			[M-H]-	Creatine	HMDB0000064	FALSE	FALSE	TRUE	TRUE	3	C	idarubicin	high	6	0.0042	-1.47
Polar negative	130.062			[M-H]-	Creatine	HMDB0000064	FALSE	FALSE	TRUE	TRUE	3	C	idarubicin	high	72	0.0075	1.52
Polar negative	130.062			[M-H]-	Creatine	HMDB0000064	FALSE	FALSE	TRUE	TRUE	3	C	idarubicin	low	72	0.0039	1.62
Polar negative	130.062			[M-H]-	Creatine	HMDB0000064	FALSE	FALSE	TRUE	TRUE	3	B	lapatinib	high	72	0.0043	-2.25
Polar negative	130.062			[M-H]-	Creatine	HMDB0000064	FALSE	FALSE	TRUE	TRUE	3	B	lapatinib	low	72	0.0028	-1.86
Polar negative	130.062			[M-H]-	Creatine	HMDB0000064	FALSE	FALSE	TRUE	TRUE	3	A	sorafenib	high	48	0.0032	-2.31
Polar negative	166.039			[M+35Cl]-	Creatine	HMDB0000064	FALSE	FALSE	TRUE	TRUE	3	A	sorafenib	high	72	0.0025	-2.79
Polar negative	130.062			[M-H]-	Creatine	HMDB0000064	FALSE	FALSE	TRUE	TRUE	3	A	sorafenib	low	48	0.0044	-2.52
Polar negative	166.039			[M+35Cl]-	Creatine	HMDB0000064	FALSE	FALSE	TRUE	TRUE	3	A	sorafenib	low	6	0.0089	1.52
Polar negative	130.062			[M-H]-	Creatine	HMDB0000064	FALSE	FALSE	TRUE	TRUE	3	C	sunitinib	high	72	0.002	-1.64
Polar negative	388.068			[M+Acetate]-	Cyclic AMP	HMDB0000058	FALSE	FALSE	TRUE	FALSE	3	D	fluorouracil	high	72	0.0027	-1.82
Polar negative	388.068			[M+Acetate]-	Cyclic AMP	HMDB0000058	FALSE	FALSE	TRUE	FALSE	3	D	fluorouracil	low	6	0.007	1.67
Polar negative	388.068			[M+Acetate]-	Cyclic AMP	HMDB0000058	FALSE	FALSE	TRUE	FALSE	3	D	fluorouracil	low	72	0.0007	1.95
Polar negative	388.068			[M+Acetate]-	Cyclic AMP	HMDB0000058	FALSE	FALSE	TRUE	FALSE	3	C	idarubicin	high	6	0.0026	-1.8
Polar positive	223.075			[M+H]+	Cystathionine	HMDB0000099	FALSE	TRUE	TRUE	TRUE	2	C	erlotinib	high	72	0.0004	3.38
Polar positive	223.075			[M+H]+	Cystathionine	HMDB0000099	FALSE	TRUE	TRUE	TRUE	2	C	erlotinib	low	48	0.0001	7.23
Polar positive	223.075			[M+H]+	Cystathionine	HMDB0000099	FALSE	TRUE	TRUE	TRUE	2	D	fluorouracil	high	72	0.0055	-2.55
Polar negative	281.08			[M+Acetate]-	Cystathionine	HMDB0000099	FALSE	FALSE	TRUE	TRUE	3	C	sunitinib	high	72	0.0049	1.53
Polar positive	266.075			[M+Na]+	Cytidine	HMDB0000089	FALSE	FALSE	TRUE	TRUE	3	B	buspirone	high	48	0.0036	-1.58
Polar positive	244.093			[M+H]+	Cytidine	HMDB0000089	FALSE	FALSE	TRUE	TRUE	3	B	buspirone	low	6	0.0072	1.89
Polar positive	244.093			[M+H]+	Cytidine	HMDB0000089	FALSE	FALSE	TRUE	TRUE	3	D	dasatinib	high	48	0.0038	6.14
Polar positive	244.093			[M+H]+	Cytidine	HMDB0000089	FALSE	FALSE	TRUE	TRUE	3	D	dasatinib	high	6	0.0071	2.57
Polar positive	244.093			[M+H]+	Cytidine	HMDB0000089	FALSE	FALSE	TRUE	TRUE	3	D	dasatinib	high	72	0.0022	5.66
Polar positive	266.075			[M+Na]+	Cytidine	HMDB0000089	FALSE	FALSE	TRUE	TRUE	3	D	dasatinib	high	72	0.0007	3.92
Polar positive	244.093			[M+H]+	Cytidine	HMDB0000089	FALSE	FALSE	TRUE	TRUE	3	C	erlotinib	high	48	0.0019	2.99
Polar positive	266.075			[M+Na]+	Cytidine	HMDB0000089	FALSE	FALSE	TRUE	TRUE	3	C	erlotinib	high	48	0.0009	3.92
Polar positive	244.093			[M+H]+	Cytidine	HMDB0000089	FALSE	FALSE	TRUE	TRUE	3	C	erlotinib	high	6	0.0027	3.89
Polar positive	244.093			[M+H]+	Cytidine	HMDB0000089	FALSE	FALSE	TRUE	TRUE	3	C	erlotinib	high	72	0.0024	3.59
Polar positive	244.093			[M+H]+	Cytidine	HMDB0000089	FALSE	FALSE	TRUE	TRUE	3	C	erlotinib	low	48	0.0002	3.48
Polar positive	266.075			[M+Na]+	Cytidine	HMDB0000089	FALSE	FALSE	TRUE	TRUE	3	C	erlotinib	low	48	0.0089	2.21
Polar positive	244.093			[M+H]+	Cytidine	HMDB0000089	FALSE	FALSE	TRUE	TRUE	3	C	erlotinib	low	6	0.0003	3.21
Polar positive	244.093			[M+H]+	Cytidine	HMDB0000089	FALSE	FALSE	TRUE	TRUE	3	C	erlotinib	low	72	0.0006	2.84
Polar positive	266.075			[M+Na]+	Cytidine	HMDB0000089	FALSE	FALSE	TRUE	TRUE	3	C	erlotinib	low	72	0.0087	6.88
Polar positive	244.093			[M+H]+	Cytidine	HMDB0000089	FALSE	FALSE	TRUE	TRUE	3	C	idarubicin	low	48	0.008	2.02
Polar positive	266.075			[M+Na]+	Cytidine	HMDB0000089	FALSE	FALSE	TRUE	TRUE	3	B	lapatinib	high	72	0.0014	4.12
Polar positive	244.093			[M+H]+	Cytidine	HMDB0000089	FALSE	FALSE	TRUE	TRUE	3	D	mebendazole	high	48	0.0026	3.23
Polar positive	244.093			[M+H]+	Cytidine	HMDB0000089	FALSE	FALSE	TRUE	TRUE	3	D	mebendazole	low	48	0.0008	2.11
Polar negative	278.055			[M+35Cl]-	Cytidine	HMDB0000089	FALSE	FALSE	TRUE	TRUE	3	D	dasatinib	high	48	0.0005	3.21
Polar negative	302.099			[M+Acetate]-	Cytidine	HMDB0000089	FALSE	FALSE	TRUE	TRUE	3	D	dasatinib	high	48	0.0001	2.37
Polar negative	302.099			[M+Acetate]-	Cytidine	HMDB0000089	FALSE	FALSE	TRUE	TRUE	3	D	dasatinib	high	6	<0.0001	1.95
Polar negative	278.055			[M+35Cl]-	Cytidine	HMDB0000089	FALSE	FALSE	TRUE	TRUE	3	D	dasatinib	high	72	<0.0001	4.16
Polar negative	302.099			[M+Acetate]-	Cytidine	HMDB0000089	FALSE	FALSE	TRUE	TRUE	3	D	dasatinib	high	72	<0.0001	3.15
Polar negative	302.099			[M+Acetate]-	Cytidine	HMDB0000089	FALSE	FALSE	TRUE	TRUE	3	D	dasatinib	low	48	0.0082	1.7
Polar negative	278.055			[M+35Cl]-	Cytidine	HMDB0000089	FALSE	FALSE	TRUE	TRUE	3	D	dasatinib	low	6	0.0038	1.82
Polar negative	302.099			[M+Acetate]-	Cytidine	HMDB0000089	FALSE	FALSE	TRUE	TRUE	3	D	dasatinib	low	6	0.0027	1.48
Polar negative	278.055			[M+35Cl]-	Cytidine	HMDB0000089	FALSE	FALSE	TRUE	TRUE	3	D	dasatinib	low	72	0.0054	1.63
Polar negative	302.099			[M+Acetate]-	Cytidine	HMDB0000089	FALSE	FALSE	TRUE	TRUE	3	D	dasatinib	low	72	0.0002	1.8
Polar negative	278.055			[M+35Cl]-	Cytidine	HMDB0000089	FALSE	FALSE	TRUE	TRUE	3	C	erlotinib	high	48	0.0083	1.81
Polar negative	302.099			[M+Acetate]-	Cytidine	HMDB0000089	FALSE	FALSE	TRUE	TRUE	3	C	erlotinib	high	48	0.0002	2.6
Polar negative	278.055			[M+35Cl]-	Cytidine	HMDB0000089	FALSE	FALSE	TRUE	TRUE	3	C	erlotinib	high	6	0.0013	2.41
Polar negative	302.099			[M+Acetate]-	Cytidine	HMDB0000089	FALSE	FALSE	TRUE	TRUE	3	C	erlotinib	high	6	0.0001	2.06
Polar negative	278.055			[M+35Cl]-	Cytidine	HMDB0000089	FALSE	FALSE	TRUE	TRUE	3	C	erlotinib	high	72	<0.0001	2.36
Polar negative	302.099			[M+Acetate]-	Cytidine	HMDB0000089	FALSE	FALSE	TRUE	TRUE	3	C	erlotinib	high	72	<0.0001	4.08
Polar negative	278.055			[M+35Cl]-	Cytidine	HMDB0000089	FALSE	FALSE	TRUE	TRUE	3	C	erlotinib	low	48	0.004	2.14
Polar negative	302.099			[M+Acetate]-	Cytidine	HMDB0000089	FALSE	FALSE	TRUE	TRUE	3	C	erlotinib	low	48	0.0002	2.48
Polar negative	278.055			[M+35Cl]-	Cytidine	HMDB0000089	FALSE	FALSE	TRUE	TRUE	3	C	erlotinib	low	6	0.0008	2.66
Polar negative	302.099			[M+Acetate]-	Cytidine	HMDB0000089	FALSE	FALSE	TRUE	TRUE	3	C	erlotinib	low	6	0.0001	1.87
Polar negative	278.055			[M+35Cl]-	Cytidine	HMDB0000089	FALSE	FALSE	TRUE	TRUE	3	C	erlotinib	low	72	<0.0001	2.53
Polar negative	302.099			[M+Acetate]-	Cytidine	HMDB0000089	FALSE	FALSE	TRUE	TRUE	3	C	erlotinib	low	72	0.0004	2.38
Polar negative	302.099			[M+Acetate]-	Cytidine	HMDB0000089	FALSE	FALSE	TRUE	TRUE	3	C	idarubicin	high	72	0.0057	1.39
Polar negative	278.055			[M+35Cl]-	Cytidine	HMDB0000089	FALSE	FALSE	TRUE	TRUE	3	B	lapatinib	high	48	0.0029	2.26
Polar negative	302.099			[M+Acetate]-	Cytidine	HMDB0000089	FALSE	FALSE	TRUE	TRUE	3	B	lapatinib	high	48	0.0002	2.25
Polar negative	278.055			[M+35Cl]-	Cytidine	HMDB0000089	FALSE	FALSE	TRUE	TRUE	3	B	lapatinib	high	72	0.0053	2.92
Polar negative	302.099			[M+Acetate]-	Cytidine	HMDB0000089	FALSE	FALSE	TRUE	TRUE	3	B	lapatinib	high	72	0.0049	1.93
Polar negative	278.055			[M+35Cl]-	Cytidine	HMDB0000089	FALSE	FALSE	TRUE	TRUE	3	B	lapatinib	low	72	<0.0001	2.45
Polar negative	302.099			[M+Acetate]-	Cytidine	HMDB0000089	FALSE	FALSE	TRUE	TRUE	3	D	mebendazole	high	48	0.0006	1.77
Polar negative	278.055			[M+35Cl]-	Cytidine	HMDB0000089	FALSE	FALSE	TRUE	TRUE	3	D	mebendazole	high	72	0.0029	2.15
Polar negative	302.099			[M+Acetate]-	Cytidine	HMDB0000089	FALSE	FALSE	TRUE	TRUE	3	D	mebendazole	high	72	<0.0001	2
Polar negative	278.055			[M+35Cl]-	Cytidine	HMDB0000089	FALSE	FALSE	TRUE	TRUE	3	D	mebendazole	low	72	0.0041	1.63
Polar negative	302.099			[M+Acetate]-	Cytidine	HMDB0000089	FALSE	FALSE	TRUE	TRUE	3	D	mebendazole	low	72	0.0016	1.56
Polar negative	302.099			[M+Acetate]-	Cytidine	HMDB0000089	FALSE	FALSE	TRUE	TRUE	3	C	sunitinib	high	6	0.0038	1.17
Polar negative	302.099			[M+Acetate]-	Cytidine	HMDB0000089	FALSE	FALSE	TRUE	TRUE	3	C	sunitinib	low	72	0.0053	-1.39
Lipids positive	266.075			[M+Na]+	Cytidine	HMDB0000089	FALSE	FALSE	TRUE	FALSE	3	D	dasatinib	high	48	0.0003	5.97
Lipids positive	266.075			[M+Na]+	Cytidine	HMDB0000089	FALSE	FALSE	TRUE	FALSE	3	D	dasatinib	high	6	<0.0001	3.39
Lipids positive	266.075			[M+Na]+	Cytidine	HMDB0000089	FALSE	FALSE	TRUE	FALSE	3	D	dasatinib	high	72	0.0003	5.05
Lipids positive	266.075			[M+Na]+	Cytidine	HMDB0000089	FALSE	FALSE	TRUE	FALSE	3	D	dasatinib	low	48	<0.0001	3.73
Lipids positive	266.075			[M+Na]+	Cytidine	HMDB0000089	FALSE	FALSE	TRUE	FALSE	3	D	dasatinib	low	6	<0.0001	2.48
Lipids positive	266.075			[M+Na]+	Cytidine	HMDB0000089	FALSE	FALSE	TRUE	FALSE	3	C	erlotinib	high	48	0.0015	4.05
Lipids positive	266.075			[M+Na]+	Cytidine	HMDB0000089	FALSE	FALSE	TRUE	FALSE	3	C	erlotinib	high	6	<0.0001	3.87
Lipids positive	266.075			[M+Na]+	Cytidine	HMDB0000089	FALSE	FALSE	TRUE	FALSE	3	C	erlotinib	high	72	<0.0001	5.86
Lipids positive	266.075			[M+Na]+	Cytidine	HMDB0000089	FALSE	FALSE	TRUE	FALSE	3	C	erlotinib	low	48	0.0001	2.82
Lipids positive	266.075			[M+Na]+	Cytidine	HMDB0000089	FALSE	FALSE	TRUE	FALSE	3	C	erlotinib	low	6	0.0056	3.91
Lipids positive	266.075			[M+Na]+	Cytidine	HMDB0000089	FALSE	FALSE	TRUE	FALSE	3	C	erlotinib	low	72	<0.0001	3.17
Lipids positive	266.075			[M+Na]+	Cytidine	HMDB0000089	FALSE	FALSE	TRUE	FALSE	3	C	idarubicin	high	48	0.0007	1.69
Lipids positive	266.075			[M+Na]+	Cytidine	HMDB0000089	FALSE	FALSE	TRUE	FALSE	3	C	idarubicin	low	48	0.0003	1.53
Lipids positive	266.075			[M+Na]+	Cytidine	HMDB0000089	FALSE	FALSE	TRUE	FALSE	3	B	lapatinib	high	48	0.0008	2.5
Lipids positive	266.075			[M+Na]+	Cytidine	HMDB0000089	FALSE	FALSE	TRUE	FALSE	3	B	lapatinib	high	72	0.0018	2.97
Lipids positive	266.075			[M+Na]+	Cytidine	HMDB0000089	FALSE	FALSE	TRUE	FALSE	3	B	lapatinib	low	72	0.0075	1.51
Lipids positive	266.075			[M+Na]+	Cytidine	HMDB0000089	FALSE	FALSE	TRUE	FALSE	3	D	mebendazole	high	48	0.0001	2.92
Lipids positive	266.075			[M+Na]+	Cytidine	HMDB0000089	FALSE	FALSE	TRUE	FALSE	3	D	mebendazole	high	72	0.0004	3.61
Lipids positive	266.075			[M+Na]+	Cytidine	HMDB0000089	FALSE	FALSE	TRUE	FALSE	3	D	mebendazole	low	48	0.0006	1.9
Lipids negative	302.099			[M+Acetate]-	Cytidine	HMDB0000089	FALSE	FALSE	TRUE	FALSE	3	B	buspirone	low	48	0.0033	1.28
Lipids negative	302.099			[M+Acetate]-	Cytidine	HMDB0000089	FALSE	FALSE	TRUE	FALSE	3	B	lapatinib	high	48	0.0034	1.35
Polar positive	511.096			[M+Na]+	Cytidine diphosphocholine	HMDB0260340	FALSE	FALSE	FALSE	TRUE	3	B	buspirone	high	48	0.0029	-1.31
Polar positive	511.096			[M+Na]+	Cytidine diphosphocholine	HMDB0260340	FALSE	FALSE	FALSE	TRUE	3	C	erlotinib	high	48	0.0043	2.8
Polar positive	511.096			[M+Na]+	Cytidine diphosphocholine	HMDB0260340	FALSE	FALSE	FALSE	TRUE	3	C	erlotinib	low	72	0.003	4.69
Polar positive	511.096			[M+Na]+	Cytidine diphosphocholine	HMDB0260340	FALSE	FALSE	FALSE	TRUE	3	B	lapatinib	high	6	0.0085	1.74
Polar positive	511.096			[M+Na]+	Cytidine diphosphocholine	HMDB0260340	FALSE	FALSE	FALSE	TRUE	3	A	sorafenib	low	48	0.0044	1.84
Polar positive	324.059			[M+H]+	Cytidine monophosphate	HMDB0000095	FALSE	FALSE	FALSE	TRUE	3	C	erlotinib	high	72	0.0032	1.85
Polar positive	324.059			[M+H]+	Cytidine monophosphate	HMDB0000095	FALSE	FALSE	FALSE	TRUE	3	C	erlotinib	low	48	0.0072	1.83
Polar positive	324.059			[M+H]+	Cytidine monophosphate	HMDB0000095	FALSE	FALSE	FALSE	TRUE	3	C	idarubicin	low	48	0.0041	1.95
Lipids negative	211.083			[M+Acetate]-	D-Arabitol||D-Xylitol||Ribitol	HMDB0000568||HMDB0002917||HMDB0000508	FALSE	FALSE	TRUE	FALSE	3	D	mebendazole	low	72	0.0023	1.44
Lipids negative	230.016	(13C)		[M+35Cl]-||[M+Acetate]-	D-Glucuronic acid||Dihydroxyacetone phosphate	HMDB0000127||HMDB0001473	FALSE	FALSE	TRUE	FALSE	3	B	lapatinib	high	48	0.0004	1.76
Lipids negative	229.012			[M+35Cl]-||[M+Acetate]-	D-Glucuronic acid||Dihydroxyacetone phosphate	HMDB0000127||HMDB0001473	FALSE	FALSE	TRUE	FALSE	3	A	sorafenib	high	6	0.0051	2.5
Polar negative	114.056			[M-H]-	D-Proline||L-Proline	HMDB0003411||HMDB0000162	TRUE	TRUE	TRUE	FALSE	1	D	dasatinib	low	6	0.0052	1.25
Polar negative	114.056			[M-H]-	D-Proline||L-Proline	HMDB0003411||HMDB0000162	TRUE	TRUE	TRUE	FALSE	1	C	erlotinib	high	6	0.0043	1.61
Polar negative	114.056			[M-H]-	D-Proline||L-Proline	HMDB0003411||HMDB0000162	TRUE	TRUE	TRUE	FALSE	1	D	mebendazole	high	48	0.0075	1.5
Polar negative	114.056			[M-H]-	D-Proline||L-Proline	HMDB0003411||HMDB0000162	TRUE	TRUE	TRUE	FALSE	1	D	mebendazole	high	72	0.0001	1.83
Lipids positive	467.997			[M+H]+	dCTP	HMDB0000998	FALSE	FALSE	TRUE	FALSE	3	C	erlotinib	low	72	0.0091	2.07
Polar negative	311.118	(13C)		[M+Acetate]-	Deoxyadenosine	HMDB0000101	FALSE	FALSE	TRUE	FALSE	3	C	erlotinib	high	6	0.0002	-1.88
Polar negative	310.115			[M+Acetate]-	Deoxyadenosine	HMDB0000101	FALSE	FALSE	TRUE	FALSE	3	C	erlotinib	high	72	0.0002	-3.57
Polar negative	311.118	(13C)		[M+Acetate]-	Deoxyadenosine	HMDB0000101	FALSE	FALSE	TRUE	FALSE	3	C	erlotinib	high	72	0.0004	-3.72
Polar negative	310.115			[M+Acetate]-	Deoxyadenosine	HMDB0000101	FALSE	FALSE	TRUE	FALSE	3	C	erlotinib	low	6	0.0022	-1.75
Polar negative	311.118	(13C)		[M+Acetate]-	Deoxyadenosine	HMDB0000101	FALSE	FALSE	TRUE	FALSE	3	C	erlotinib	low	6	0.002	-1.73
Polar negative	311.118	(13C)		[M+Acetate]-	Deoxyadenosine	HMDB0000101	FALSE	FALSE	TRUE	FALSE	3	D	mebendazole	high	72	0.0001	-1.66
Polar negative	310.115			[M+Acetate]-	Deoxyadenosine	HMDB0000101	FALSE	FALSE	TRUE	FALSE	3	C	erlotinib	low	72	0.0004	-2.55
Polar negative	311.118	(13C)		[M+Acetate]-	Deoxyadenosine	HMDB0000101	FALSE	FALSE	TRUE	FALSE	3	C	erlotinib	low	72	0.0008	-2.69
Polar negative	310.115			[M+Acetate]-	Deoxyadenosine	HMDB0000101	FALSE	FALSE	TRUE	FALSE	3	D	fluorouracil	high	48	0.0032	-3.33
Polar negative	311.118	(13C)		[M+Acetate]-	Deoxyadenosine	HMDB0000101	FALSE	FALSE	TRUE	FALSE	3	D	fluorouracil	high	48	0.0041	-3.14
Polar negative	310.115			[M+Acetate]-	Deoxyadenosine	HMDB0000101	FALSE	FALSE	TRUE	FALSE	3	D	fluorouracil	high	72	0.0056	-1.88
Polar negative	311.118	(13C)		[M+Acetate]-	Deoxyadenosine	HMDB0000101	FALSE	FALSE	TRUE	FALSE	3	D	fluorouracil	high	72	0.0018	-1.83
Polar negative	310.115			[M+Acetate]-	Deoxyadenosine	HMDB0000101	FALSE	FALSE	TRUE	FALSE	3	D	fluorouracil	low	6	0.0098	1.27
Polar negative	310.115			[M+Acetate]-	Deoxyadenosine	HMDB0000101	FALSE	FALSE	TRUE	FALSE	3	D	fluorouracil	low	72	<0.0001	1.45
Polar negative	310.115			[M+Acetate]-	Deoxyadenosine	HMDB0000101	FALSE	FALSE	TRUE	FALSE	3	C	erlotinib	high	6	0.0001	-1.82
Polar negative	311.118	(13C)		[M+Acetate]-	Deoxyadenosine	HMDB0000101	FALSE	FALSE	TRUE	FALSE	3	D	fluorouracil	low	72	0.0001	1.52
Polar negative	310.115			[M+Acetate]-	Deoxyadenosine	HMDB0000101	FALSE	FALSE	TRUE	FALSE	3	D	mebendazole	high	48	0.0046	-2.72
Polar negative	311.118	(13C)		[M+Acetate]-	Deoxyadenosine	HMDB0000101	FALSE	FALSE	TRUE	FALSE	3	D	mebendazole	high	48	0.0054	-2.58
Polar negative	310.115			[M+Acetate]-	Deoxyadenosine	HMDB0000101	FALSE	FALSE	TRUE	FALSE	3	D	mebendazole	high	72	0.0001	-1.64
Polar negative	260.089		C2H2	[M+Acetate]-	Deoxycytidine	HMDB0000014	FALSE	FALSE	TRUE	FALSE	3	B	buspirone	high	72	0.0086	-1.33
Polar negative	286.104			[M+Acetate]-	Deoxycytidine	HMDB0000014	FALSE	FALSE	TRUE	FALSE	3	D	dasatinib	high	72	<0.0001	3.24
Polar negative	286.104			[M+Acetate]-	Deoxycytidine	HMDB0000014	FALSE	FALSE	TRUE	FALSE	3	D	dasatinib	low	72	0.0021	1.81
Polar negative	260.089		C2H2	[M+Acetate]-	Deoxycytidine	HMDB0000014	FALSE	FALSE	TRUE	FALSE	3	C	erlotinib	high	72	0.0001	1.99
Polar negative	286.104			[M+Acetate]-	Deoxycytidine	HMDB0000014	FALSE	FALSE	TRUE	FALSE	3	D	fluorouracil	high	72	0.0018	1.53
Polar negative	260.089		C2H2	[M+Acetate]-	Deoxycytidine	HMDB0000014	FALSE	FALSE	TRUE	FALSE	3	C	idarubicin	high	72	0.0046	1.26
Polar negative	260.089		C2H2	[M+Acetate]-	Deoxycytidine	HMDB0000014	FALSE	FALSE	TRUE	FALSE	3	C	idarubicin	low	72	0.0028	1.3
Polar negative	260.089		C2H2	[M+Acetate]-	Deoxycytidine	HMDB0000014	FALSE	FALSE	TRUE	FALSE	3	B	lapatinib	high	48	0.0079	1.45
Polar negative	286.104			[M+Acetate]-	Deoxycytidine	HMDB0000014	FALSE	FALSE	TRUE	FALSE	3	D	mebendazole	high	72	<0.0001	4.29
Polar negative	286.104			[M+Acetate]-	Deoxycytidine	HMDB0000014	FALSE	FALSE	TRUE	FALSE	3	D	mebendazole	low	72	<0.0001	2.73
Lipids negative	226.084			[M-H]-	Deoxycytidine	HMDB0000014	FALSE	FALSE	TRUE	FALSE	3	D	dasatinib	high	48	0.0003	2.03
Lipids negative	226.084			[M-H]-	Deoxycytidine	HMDB0000014	FALSE	FALSE	TRUE	FALSE	3	D	dasatinib	high	72	0.0004	2.68
Lipids negative	226.084			[M-H]-	Deoxycytidine	HMDB0000014	FALSE	FALSE	TRUE	FALSE	3	D	dasatinib	low	48	0.0002	1.93
Lipids negative	226.084			[M-H]-	Deoxycytidine	HMDB0000014	FALSE	FALSE	TRUE	FALSE	3	D	dasatinib	low	72	0.0006	1.76
Lipids negative	226.084			[M-H]-	Deoxycytidine	HMDB0000014	FALSE	FALSE	TRUE	FALSE	3	D	mebendazole	high	48	0.0005	2.08
Lipids negative	226.084			[M-H]-	Deoxycytidine	HMDB0000014	FALSE	FALSE	TRUE	FALSE	3	D	mebendazole	high	72	0.0073	3.96
Lipids negative	226.084			[M-H]-	Deoxycytidine	HMDB0000014	FALSE	FALSE	TRUE	FALSE	3	D	mebendazole	low	48	<0.0001	2.41
Lipids negative	226.084			[M-H]-	Deoxycytidine	HMDB0000014	FALSE	FALSE	TRUE	FALSE	3	D	mebendazole	low	72	0.0029	2.9
Polar negative	260.089		C2H2	[M+Acetate]-||[M+Acetate]-	Deoxycytidine||Guanidinosuccinic acid	HMDB0000014||HMDB0003157	FALSE	FALSE	TRUE	FALSE	3	D	dasatinib	high	72	0.0002	1.42
Polar negative	260.089		C2H2	[M+Acetate]-||[M+Acetate]-	Deoxycytidine||Guanidinosuccinic acid	HMDB0000014||HMDB0003157	FALSE	FALSE	TRUE	FALSE	3	D	mebendazole	high	72	0.0008	1.43
Polar negative	260.089		C2H2	[M+Acetate]-||[M+Acetate]-	Deoxycytidine||Guanidinosuccinic acid	HMDB0000014||HMDB0003157	FALSE	FALSE	TRUE	FALSE	3	D	mebendazole	low	72	0.0011	1.4
Lipids positive	617.512			[M+Na]+	DG 34:1||TG O-34:1||TG P-34:0||DG 34:1	DG 34:1||TG O-34:1||TG P-34:0||DG 34:1	FALSE	FALSE	FALSE	TRUE	3	C	erlotinib	high	72	0.0001	2.37
Lipids positive	618.515	(13C)		[M+Na]+	DG 34:1||TG O-34:1||TG P-34:0||DG 34:1	DG 34:1||TG O-34:1||TG P-34:0||DG 34:1	FALSE	FALSE	FALSE	TRUE	3	C	erlotinib	high	72	0.0003	2.17
Lipids positive	619.518	(2x13C)		[M+Na]+	DG 34:1||TG O-34:1||TG P-34:0||DG 34:1	DG 34:1||TG O-34:1||TG P-34:0||DG 34:1	FALSE	FALSE	FALSE	TRUE	3	C	erlotinib	high	72	0.0007	2.16
Lipids positive	617.512			[M+Na]+	DG 34:1||TG O-34:1||TG P-34:0||DG 34:1	DG 34:1||TG O-34:1||TG P-34:0||DG 34:1	FALSE	FALSE	FALSE	TRUE	3	C	erlotinib	low	72	0.0016	1.85
Lipids positive	618.515	(13C)		[M+Na]+	DG 34:1||TG O-34:1||TG P-34:0||DG 34:1	DG 34:1||TG O-34:1||TG P-34:0||DG 34:1	FALSE	FALSE	FALSE	TRUE	3	C	erlotinib	low	72	0.001	1.85
Lipids positive	619.518	(2x13C)		[M+Na]+	DG 34:1||TG O-34:1||TG P-34:0||DG 34:1	DG 34:1||TG O-34:1||TG P-34:0||DG 34:1	FALSE	FALSE	FALSE	TRUE	3	C	erlotinib	low	72	0.003	1.74
Lipids positive	618.515	(13C)		[M+Na]+	DG 34:1||TG O-34:1||TG P-34:0||DG 34:1	DG 34:1||TG O-34:1||TG P-34:0||DG 34:1	FALSE	FALSE	FALSE	TRUE	3	D	fluorouracil	high	48	0.0074	1.53
Lipids positive	617.512			[M+Na]+	DG 34:1||TG O-34:1||TG P-34:0||DG 34:1	DG 34:1||TG O-34:1||TG P-34:0||DG 34:1	FALSE	FALSE	FALSE	TRUE	3	C	idarubicin	high	48	0.0009	1.52
Lipids positive	618.515	(13C)		[M+Na]+	DG 34:1||TG O-34:1||TG P-34:0||DG 34:1	DG 34:1||TG O-34:1||TG P-34:0||DG 34:1	FALSE	FALSE	FALSE	TRUE	3	C	idarubicin	high	48	0.0017	1.5
Lipids positive	646.547	(13C)		[M+Na]+	DG 36:1||TG O-36:1||TG P-36:0	DG 36:1||TG O-36:1||TG P-36:0	FALSE	FALSE	FALSE	TRUE	3	B	buspirone	low	72	0.0083	-1.84
Lipids positive	645.543			[M+Na]+	DG 36:1||TG O-36:1||TG P-36:0	DG 36:1||TG O-36:1||TG P-36:0	FALSE	FALSE	FALSE	TRUE	3	A	clozapine	high	6	0.0096	-1.58
Lipids positive	645.543			[M+Na]+	DG 36:1||TG O-36:1||TG P-36:0	DG 36:1||TG O-36:1||TG P-36:0	FALSE	FALSE	FALSE	TRUE	3	C	erlotinib	high	72	0.0004	2.25
Lipids positive	646.547	(13C)		[M+Na]+	DG 36:1||TG O-36:1||TG P-36:0	DG 36:1||TG O-36:1||TG P-36:0	FALSE	FALSE	FALSE	TRUE	3	C	erlotinib	high	72	0.0005	2.41
Lipids positive	646.547	(13C)		[M+Na]+	DG 36:1||TG O-36:1||TG P-36:0	DG 36:1||TG O-36:1||TG P-36:0	FALSE	FALSE	FALSE	TRUE	3	C	erlotinib	low	48	0.0062	1.51
Lipids positive	645.543			[M+Na]+	DG 36:1||TG O-36:1||TG P-36:0	DG 36:1||TG O-36:1||TG P-36:0	FALSE	FALSE	FALSE	TRUE	3	C	erlotinib	low	72	0.0028	1.79
Lipids positive	646.547	(13C)		[M+Na]+	DG 36:1||TG O-36:1||TG P-36:0	DG 36:1||TG O-36:1||TG P-36:0	FALSE	FALSE	FALSE	TRUE	3	C	erlotinib	low	72	0.0021	2.03
Lipids positive	638.572			[M+NH4]+	DG 36:2	HMDB0007218||HMDB0056197	TRUE	FALSE	TRUE	TRUE	1	A	clozapine	high	72	0.0073	-1.6
Lipids positive	639.575	(13C)		[M+NH4]+	DG 36:2	HMDB0007218||HMDB0056197	FALSE	FALSE	TRUE	TRUE	3	A	clozapine	low	48	0.0066	-1.6
Lipids positive	639.575	(13C)		[M+NH4]+	DG 36:2	HMDB0007218||HMDB0056197	FALSE	FALSE	TRUE	TRUE	3	D	dasatinib	low	48	0.0011	1.44
Lipids positive	643.527			[M+Na]+	DG 36:2	HMDB0007218||HMDB0056197	FALSE	FALSE	TRUE	TRUE	3	C	erlotinib	high	72	0.0018	2.13
Lipids positive	644.531	(13C)		[M+Na]+	DG 36:2	HMDB0007218||HMDB0056197	FALSE	FALSE	TRUE	TRUE	3	C	erlotinib	high	72	0.0004	1.99
Lipids positive	643.527			[M+Na]+	DG 36:2	HMDB0007218||HMDB0056197	FALSE	FALSE	TRUE	TRUE	3	C	erlotinib	low	72	0.0045	1.87
Lipids positive	644.531	(13C)		[M+Na]+	DG 36:2	HMDB0007218||HMDB0056197	FALSE	FALSE	TRUE	TRUE	3	C	erlotinib	low	72	0.0088	1.56
Lipids positive	641.512			[M+Na]+	DG 36:3	HMDB0007190||HMDB0007219	FALSE	FALSE	TRUE	TRUE	3	C	erlotinib	low	48	0.0019	1.91
Lipids positive	641.512			[M+Na]+	DG 36:3	HMDB0007190||HMDB0007219	FALSE	FALSE	TRUE	TRUE	3	C	erlotinib	low	72	0.0047	2.02
Lipids positive	639.496			[M+Na]+	DG 36:4	DG 36:4	FALSE	FALSE	FALSE	TRUE	3	C	erlotinib	high	48	0.0051	1.77
Lipids positive	639.496			[M+Na]+	DG 36:4	DG 36:4	FALSE	FALSE	FALSE	TRUE	3	C	erlotinib	high	72	0.0003	2.27
Lipids positive	639.496			[M+Na]+	DG 36:4	DG 36:4	FALSE	FALSE	FALSE	TRUE	3	C	erlotinib	low	48	0.004	1.98
Lipids positive	639.496			[M+Na]+	DG 36:4	DG 36:4	FALSE	FALSE	FALSE	TRUE	3	C	erlotinib	low	72	0.0009	2.43
Lipids positive	639.496			[M+Na]+	DG 36:4	DG 36:4	FALSE	FALSE	FALSE	TRUE	3	C	sunitinib	low	72	0.0012	1.73
Lipids positive	669.543			[M+Na]+	DG 38:3||TG O-38:3||TG P-38:2	DG 38:3||TG O-38:3||TG P-38:2	FALSE	FALSE	FALSE	TRUE	3	C	erlotinib	high	72	0.0075	1.93
Lipids positive	662.572			[M+NH4]+	DG 38:4||TG O-38:4||TG P-38:3	DG 38:4||TG O-38:4||TG P-38:3	FALSE	FALSE	FALSE	TRUE	3	A	clozapine	high	48	0.0095	-1.33
Lipids positive	663.575	(13C)		[M+NH4]+	DG 38:4||TG O-38:4||TG P-38:3	DG 38:4||TG O-38:4||TG P-38:3	FALSE	FALSE	FALSE	TRUE	3	A	clozapine	high	48	0.005	-1.34
Lipids positive	664.578	(2x13C)		[M+NH4]+	DG 38:4||TG O-38:4||TG P-38:3	DG 38:4||TG O-38:4||TG P-38:3	FALSE	FALSE	FALSE	TRUE	3	D	dasatinib	high	72	0.0076	1.2
Lipids positive	667.527			[M+Na]+	DG 38:4||TG O-38:4||TG P-38:3	DG 38:4||TG O-38:4||TG P-38:3	FALSE	FALSE	FALSE	TRUE	3	C	erlotinib	high	72	0.0001	2.96
Lipids positive	668.531	(13C)		[M+Na]+	DG 38:4||TG O-38:4||TG P-38:3	DG 38:4||TG O-38:4||TG P-38:3	FALSE	FALSE	FALSE	TRUE	3	C	erlotinib	high	72	0.0003	2.5
Lipids positive	667.527			[M+Na]+	DG 38:4||TG O-38:4||TG P-38:3	DG 38:4||TG O-38:4||TG P-38:3	FALSE	FALSE	FALSE	TRUE	3	C	erlotinib	low	72	0.0098	2.13
Lipids positive	664.578	(2x13C)		[M+NH4]+	DG 38:4||TG O-38:4||TG P-38:3	DG 38:4||TG O-38:4||TG P-38:3	FALSE	FALSE	FALSE	TRUE	3	B	lapatinib	high	48	0.0075	1.66
Lipids positive	668.531	(13C)		[M+Na]+	DG 38:4||TG O-38:4||TG P-38:3	DG 38:4||TG O-38:4||TG P-38:3	FALSE	FALSE	FALSE	TRUE	3	A	sorafenib	low	72	0.0063	1.73
Lipids positive	662.572			[M+NH4]+	DG 38:4||TG O-38:4||TG P-38:3	DG 38:4||TG O-38:4||TG P-38:3	FALSE	FALSE	FALSE	TRUE	3	C	sunitinib	high	48	0.0034	1.49
Lipids positive	663.575	(13C)		[M+NH4]+	DG 38:4||TG O-38:4||TG P-38:3	DG 38:4||TG O-38:4||TG P-38:3	FALSE	FALSE	FALSE	TRUE	3	C	sunitinib	high	48	0.0034	1.54
Lipids positive	664.578	(2x13C)		[M+NH4]+	DG 38:4||TG O-38:4||TG P-38:3	DG 38:4||TG O-38:4||TG P-38:3	FALSE	FALSE	FALSE	TRUE	3	C	sunitinib	high	48	0.0013	1.68
Lipids positive	666.515	(13C)		[M+Na]+	DG 38:5	DG 38:5	FALSE	FALSE	FALSE	TRUE	3	A	clozapine	low	48	0.0033	1.59
Lipids positive	666.515	(13C)		[M+Na]+	DG 38:5	DG 38:5	FALSE	FALSE	FALSE	TRUE	3	C	erlotinib	high	48	0.0033	2.11
Lipids positive	661.56	(13C)		[M+NH4]+	DG 38:5	DG 38:5	FALSE	FALSE	FALSE	TRUE	3	C	erlotinib	high	72	0.0037	1.65
Lipids positive	665.512			[M+Na]+	DG 38:5	DG 38:5	FALSE	FALSE	FALSE	TRUE	3	C	erlotinib	high	72	0.0003	2.68
Lipids positive	666.515	(13C)		[M+Na]+	DG 38:5	DG 38:5	FALSE	FALSE	FALSE	TRUE	3	C	erlotinib	high	72	0.0005	3.06
Lipids positive	665.512			[M+Na]+	DG 38:5	DG 38:5	FALSE	FALSE	FALSE	TRUE	3	C	erlotinib	low	72	0.0076	1.89
Lipids positive	666.515	(13C)		[M+Na]+	DG 38:5	DG 38:5	FALSE	FALSE	FALSE	TRUE	3	C	erlotinib	low	72	0.0051	2.3
Lipids positive	666.515	(13C)		[M+Na]+	DG 38:5	DG 38:5	FALSE	FALSE	FALSE	TRUE	3	C	idarubicin	high	72	0.0089	1.87
Lipids positive	661.56	(13C)		[M+NH4]+	DG 38:5	DG 38:5	FALSE	FALSE	FALSE	TRUE	3	B	lapatinib	high	48	0.0077	1.99
Lipids positive	661.56	(13C)		[M+NH4]+	DG 38:5	DG 38:5	FALSE	FALSE	FALSE	TRUE	3	B	lapatinib	high	6	0.0075	1.38
Lipids positive	660.556			[M+NH4]+	DG 38:5	DG 38:5	FALSE	FALSE	FALSE	TRUE	3	C	sunitinib	high	48	0.0043	1.41
Lipids positive	661.56	(13C)		[M+NH4]+	DG 38:5	DG 38:5	FALSE	FALSE	FALSE	TRUE	3	C	sunitinib	high	48	0.0037	1.49
Lipids positive	666.515	(13C)		[M+Na]+	DG 38:5	DG 38:5	FALSE	FALSE	FALSE	TRUE	3	C	sunitinib	high	72	0.0002	2.21
Lipids positive	658.54			[M+NH4]+	DG 38:6	DG 38:6	FALSE	FALSE	FALSE	TRUE	3	A	sorafenib	low	6	0.0083	-1.55
Lipids positive	658.54			[M+NH4]+	DG 38:6	DG 38:6	FALSE	FALSE	FALSE	TRUE	3	C	sunitinib	high	48	0.0073	1.5
Lipids positive	695.558			[M+Na]+	DG 40:4||TG O-40:4||TG P-40:3	DG 40:4||TG O-40:4||TG P-40:3	FALSE	FALSE	FALSE	TRUE	3	C	erlotinib	high	48	0.0071	3.01
Lipids positive	695.558			[M+Na]+	DG 40:4||TG O-40:4||TG P-40:3	DG 40:4||TG O-40:4||TG P-40:3	FALSE	FALSE	FALSE	TRUE	3	C	erlotinib	high	72	0.0004	4.14
Lipids positive	695.558			[M+Na]+	DG 40:4||TG O-40:4||TG P-40:3	DG 40:4||TG O-40:4||TG P-40:3	FALSE	FALSE	FALSE	TRUE	3	C	erlotinib	low	48	0.0002	2.65
Lipids positive	695.558			[M+Na]+	DG 40:4||TG O-40:4||TG P-40:3	DG 40:4||TG O-40:4||TG P-40:3	FALSE	FALSE	FALSE	TRUE	3	C	erlotinib	low	72	0.0002	3.51
Lipids positive	695.558			[M+Na]+	DG 40:4||TG O-40:4||TG P-40:3	DG 40:4||TG O-40:4||TG P-40:3	FALSE	FALSE	FALSE	TRUE	3	C	sunitinib	high	72	0.0019	1.91
Lipids positive	689.591	(13C)		[M+NH4]+	DG 40:5||TG O-40:5||TG P-40:4	DG 40:5||TG O-40:5||TG P-40:4	FALSE	FALSE	FALSE	TRUE	3	A	acyclovir	high	6	0.0044	1.24
Lipids positive	688.587			[M+NH4]+	DG 40:5||TG O-40:5||TG P-40:4	DG 40:5||TG O-40:5||TG P-40:4	FALSE	FALSE	FALSE	TRUE	3	C	erlotinib	high	48	0.0022	1.98
Lipids positive	689.591	(13C)		[M+NH4]+	DG 40:5||TG O-40:5||TG P-40:4	DG 40:5||TG O-40:5||TG P-40:4	FALSE	FALSE	FALSE	TRUE	3	C	erlotinib	high	48	0.0045	2.16
Lipids positive	693.543			[M+Na]+	DG 40:5||TG O-40:5||TG P-40:4	DG 40:5||TG O-40:5||TG P-40:4	FALSE	FALSE	FALSE	TRUE	3	C	erlotinib	high	48	0.0087	2.76
Lipids positive	688.587			[M+NH4]+	DG 40:5||TG O-40:5||TG P-40:4	DG 40:5||TG O-40:5||TG P-40:4	FALSE	FALSE	FALSE	TRUE	3	C	erlotinib	high	72	0.0023	2.25
Lipids positive	689.591	(13C)		[M+NH4]+	DG 40:5||TG O-40:5||TG P-40:4	DG 40:5||TG O-40:5||TG P-40:4	FALSE	FALSE	FALSE	TRUE	3	C	erlotinib	high	72	0.0028	2.61
Lipids positive	693.543			[M+Na]+	DG 40:5||TG O-40:5||TG P-40:4	DG 40:5||TG O-40:5||TG P-40:4	FALSE	FALSE	FALSE	TRUE	3	C	erlotinib	high	72	0.0002	3.08
Lipids positive	688.587			[M+NH4]+	DG 40:5||TG O-40:5||TG P-40:4	DG 40:5||TG O-40:5||TG P-40:4	FALSE	FALSE	FALSE	TRUE	3	C	erlotinib	low	48	0.0028	2.38
Lipids positive	689.591	(13C)		[M+NH4]+	DG 40:5||TG O-40:5||TG P-40:4	DG 40:5||TG O-40:5||TG P-40:4	FALSE	FALSE	FALSE	TRUE	3	C	erlotinib	low	48	0.0035	2.55
Lipids positive	693.543			[M+Na]+	DG 40:5||TG O-40:5||TG P-40:4	DG 40:5||TG O-40:5||TG P-40:4	FALSE	FALSE	FALSE	TRUE	3	C	erlotinib	low	48	<0.0001	2.29
Lipids positive	688.587			[M+NH4]+	DG 40:5||TG O-40:5||TG P-40:4	DG 40:5||TG O-40:5||TG P-40:4	FALSE	FALSE	FALSE	TRUE	3	C	erlotinib	low	72	0.0039	1.9
Lipids positive	689.591	(13C)		[M+NH4]+	DG 40:5||TG O-40:5||TG P-40:4	DG 40:5||TG O-40:5||TG P-40:4	FALSE	FALSE	FALSE	TRUE	3	C	erlotinib	low	72	0.002	1.83
Lipids positive	693.543			[M+Na]+	DG 40:5||TG O-40:5||TG P-40:4	DG 40:5||TG O-40:5||TG P-40:4	FALSE	FALSE	FALSE	TRUE	3	C	erlotinib	low	72	0.0001	2.6
Lipids positive	693.543			[M+Na]+	DG 40:5||TG O-40:5||TG P-40:4	DG 40:5||TG O-40:5||TG P-40:4	FALSE	FALSE	FALSE	TRUE	3	D	fluorouracil	high	72	0.0066	1.53
Lipids positive	688.587			[M+NH4]+	DG 40:5||TG O-40:5||TG P-40:4	DG 40:5||TG O-40:5||TG P-40:4	FALSE	FALSE	FALSE	TRUE	3	C	idarubicin	high	48	0.0058	1.27
Lipids positive	688.587			[M+NH4]+	DG 40:5||TG O-40:5||TG P-40:4	DG 40:5||TG O-40:5||TG P-40:4	FALSE	FALSE	FALSE	TRUE	3	B	lapatinib	high	48	0.0065	1.88
Lipids positive	689.591	(13C)		[M+NH4]+	DG 40:5||TG O-40:5||TG P-40:4	DG 40:5||TG O-40:5||TG P-40:4	FALSE	FALSE	FALSE	TRUE	3	B	lapatinib	high	48	0.0059	2.09
Lipids positive	689.591	(13C)		[M+NH4]+	DG 40:5||TG O-40:5||TG P-40:4	DG 40:5||TG O-40:5||TG P-40:4	FALSE	FALSE	FALSE	TRUE	3	A	sorafenib	high	6	0.0025	1.45
Lipids positive	688.587			[M+NH4]+	DG 40:5||TG O-40:5||TG P-40:4	DG 40:5||TG O-40:5||TG P-40:4	FALSE	FALSE	FALSE	TRUE	3	A	sorafenib	high	72	0.0067	-1.35
Lipids positive	688.587			[M+NH4]+	DG 40:5||TG O-40:5||TG P-40:4	DG 40:5||TG O-40:5||TG P-40:4	FALSE	FALSE	FALSE	TRUE	3	C	sunitinib	high	48	0.0003	1.6
Lipids positive	689.591	(13C)		[M+NH4]+	DG 40:5||TG O-40:5||TG P-40:4	DG 40:5||TG O-40:5||TG P-40:4	FALSE	FALSE	FALSE	TRUE	3	C	sunitinib	high	48	0.0066	1.57
Lipids positive	686.572			[M+NH4]+	DG 40:6||TG O-40:6||TG P-40:5	DG 40:6||TG O-40:6||TG P-40:5	FALSE	FALSE	FALSE	TRUE	3	B	buspirone	high	48	0.002	2.11
Lipids positive	686.572			[M+NH4]+	DG 40:6||TG O-40:6||TG P-40:5	DG 40:6||TG O-40:6||TG P-40:5	FALSE	FALSE	FALSE	TRUE	3	C	erlotinib	high	48	0.0059	2.77
Lipids positive	691.527			[M+Na]+	DG 40:6||TG O-40:6||TG P-40:5	DG 40:6||TG O-40:6||TG P-40:5	FALSE	FALSE	FALSE	TRUE	3	C	erlotinib	high	48	0.0051	3.38
Lipids positive	686.572			[M+NH4]+	DG 40:6||TG O-40:6||TG P-40:5	DG 40:6||TG O-40:6||TG P-40:5	FALSE	FALSE	FALSE	TRUE	3	C	erlotinib	high	6	0.0088	-1.48
Lipids positive	686.572			[M+NH4]+	DG 40:6||TG O-40:6||TG P-40:5	DG 40:6||TG O-40:6||TG P-40:5	FALSE	FALSE	FALSE	TRUE	3	C	erlotinib	high	72	0.0024	3.12
Lipids positive	691.527			[M+Na]+	DG 40:6||TG O-40:6||TG P-40:5	DG 40:6||TG O-40:6||TG P-40:5	FALSE	FALSE	FALSE	TRUE	3	C	erlotinib	high	72	0.0035	2.86
Lipids positive	686.572			[M+NH4]+	DG 40:6||TG O-40:6||TG P-40:5	DG 40:6||TG O-40:6||TG P-40:5	FALSE	FALSE	FALSE	TRUE	3	C	erlotinib	low	48	0.0009	3.32
Lipids positive	691.527			[M+Na]+	DG 40:6||TG O-40:6||TG P-40:5	DG 40:6||TG O-40:6||TG P-40:5	FALSE	FALSE	FALSE	TRUE	3	C	erlotinib	low	48	0.0008	3.45
Lipids positive	686.572			[M+NH4]+	DG 40:6||TG O-40:6||TG P-40:5	DG 40:6||TG O-40:6||TG P-40:5	FALSE	FALSE	FALSE	TRUE	3	C	erlotinib	low	72	0.0026	2.05
Lipids positive	691.527			[M+Na]+	DG 40:6||TG O-40:6||TG P-40:5	DG 40:6||TG O-40:6||TG P-40:5	FALSE	FALSE	FALSE	TRUE	3	C	erlotinib	low	72	0.0005	2.47
Lipids positive	686.572			[M+NH4]+	DG 40:6||TG O-40:6||TG P-40:5	DG 40:6||TG O-40:6||TG P-40:5	FALSE	FALSE	FALSE	TRUE	3	C	idarubicin	high	48	0.01	1.41
Lipids positive	686.572			[M+NH4]+	DG 40:6||TG O-40:6||TG P-40:5	DG 40:6||TG O-40:6||TG P-40:5	FALSE	FALSE	FALSE	TRUE	3	B	lapatinib	high	48	0.0057	3.34
Lipids positive	686.572			[M+NH4]+	DG 40:6||TG O-40:6||TG P-40:5	DG 40:6||TG O-40:6||TG P-40:5	FALSE	FALSE	FALSE	TRUE	3	C	sunitinib	high	48	0.0074	1.43
Lipids positive	570.546			[M+NH4]+	DG O-32:1||DG P-32:0	DG O-32:1||DG P-32:0	FALSE	FALSE	FALSE	TRUE	3	C	erlotinib	low	48	0.0052	1.42
Lipids positive	570.546			[M+NH4]+	DG O-32:1||DG P-32:0	DG O-32:1||DG P-32:0	FALSE	FALSE	FALSE	TRUE	3	C	sunitinib	low	48	0.0059	1.38
Lipids positive	698.608			[M+NH4]+	DG O-42:7||DG P-42:6	DG O-42:7||DG P-42:6	FALSE	FALSE	FALSE	TRUE	3	A	acyclovir	high	48	0.006	-1.31
Lipids positive	698.608			[M+NH4]+	DG O-42:7||DG P-42:6	DG O-42:7||DG P-42:6	FALSE	FALSE	FALSE	TRUE	3	A	clozapine	high	6	0.004	-1.56
Lipids positive	706.584	(2x13C)		[M+H]+	DG O-44:9||DG P-44:8	DG O-44:9||DG P-44:8	FALSE	FALSE	FALSE	TRUE	3	C	erlotinib	high	6	0.0055	1.3
Lipids positive	706.584	(2x13C)		[M+H]+	DG O-44:9||DG P-44:8	DG O-44:9||DG P-44:8	FALSE	FALSE	FALSE	TRUE	3	C	idarubicin	high	6	0.0014	1.39
Lipids positive	706.584	(2x13C)		[M+H]+	DG O-44:9||DG P-44:8	DG O-44:9||DG P-44:8	FALSE	FALSE	FALSE	TRUE	3	A	sorafenib	high	6	0.0048	-1.33
Lipids negative	656.511	(13C)		[M+35Cl]-	DG(18:1(9Z)/18:1(9Z)/0:0)||DG(18:1n9/0:0/18:1n9)	HMDB0007218||HMDB0056197	FALSE	FALSE	TRUE	FALSE	3	D	dasatinib	low	72	0.0067	-1.45
Lipids negative	655.508			[M+35Cl]-	DG(18:1(9Z)/18:1(9Z)/0:0)||DG(18:1n9/0:0/18:1n9)	HMDB0007218||HMDB0056197	FALSE	FALSE	TRUE	FALSE	3	D	fluorouracil	low	72	<0.0001	-2.98
Lipids negative	656.511	(13C)		[M+35Cl]-	DG(18:1(9Z)/18:1(9Z)/0:0)||DG(18:1n9/0:0/18:1n9)	HMDB0007218||HMDB0056197	FALSE	FALSE	TRUE	FALSE	3	D	fluorouracil	low	72	<0.0001	-2.12
Polar negative	502.168			[M+Acetate]-	Dihydrofolic acid	HMDB0001056	FALSE	FALSE	TRUE	FALSE	3	C	idarubicin	high	72	0.0068	1.55
Polar negative	338.989			[2M-H]-	Dihydroxyacetone phosphate||Glyceraldehyde phosphate||Dihydroxyacetone phosphate	HMDB0001473||HMDB0252837||HMDB0001473	FALSE	FALSE	TRUE	TRUE	3	B	doxorubicin	high	72	0.0078	2.04
Polar negative	339.992	(13C)		[2M-H]-	Dihydroxyacetone phosphate||Glyceraldehyde phosphate||Dihydroxyacetone phosphate	HMDB0001473||HMDB0252837||HMDB0001473	FALSE	FALSE	TRUE	TRUE	3	B	doxorubicin	high	72	0.0058	2.08
Polar negative	338.989			[2M-H]-	Dihydroxyacetone phosphate||Glyceraldehyde phosphate||Dihydroxyacetone phosphate	HMDB0001473||HMDB0252837||HMDB0001473	FALSE	FALSE	TRUE	TRUE	3	C	erlotinib	low	6	0.0066	-1.79
Polar negative	339.992	(13C)		[2M-H]-	Dihydroxyacetone phosphate||Glyceraldehyde phosphate||Dihydroxyacetone phosphate	HMDB0001473||HMDB0252837||HMDB0001473	FALSE	FALSE	TRUE	TRUE	3	C	erlotinib	low	6	0.0053	-1.89
Polar negative	229.012			[M+Acetate]-	Dihydroxyacetone phosphate||Glyceraldehyde phosphate||Dihydroxyacetone phosphate	HMDB0001473||HMDB0252837||HMDB0001473	FALSE	FALSE	TRUE	TRUE	3	D	fluorouracil	low	72	0.0008	1.33
Polar negative	229.012			[M+Acetate]-	Dihydroxyacetone phosphate||Glyceraldehyde phosphate||Dihydroxyacetone phosphate	HMDB0001473||HMDB0252837||HMDB0001473	FALSE	FALSE	TRUE	TRUE	3	B	lapatinib	low	72	0.003	-2.46
Lipids positive	346.274			[M+NH4]+	Docosahexaenoic acid	HMDB0002183	FALSE	FALSE	TRUE	FALSE	3	C	erlotinib	high	72	0.0077	1.38
Lipids positive	346.274			[M+NH4]+	Docosahexaenoic acid	HMDB0002183	FALSE	FALSE	TRUE	FALSE	3	C	erlotinib	low	48	0.0015	2.13
Lipids positive	346.274			[M+NH4]+	Docosahexaenoic acid	HMDB0002183	FALSE	FALSE	TRUE	FALSE	3	B	lapatinib	low	72	0.0093	1.39
Lipids negative	363.209			[M+35Cl]-	Docosahexaenoic acid	HMDB0002183	FALSE	FALSE	TRUE	FALSE	3	D	mebendazole	low	72	0.0059	-1.75
Polar negative	333.28			[M-H]-	Docosatrienoic acid	HMDB0002823	FALSE	FALSE	TRUE	FALSE	3	B	buspirone	high	48	0.0087	1.95
Polar negative	333.28			[M-H]-	Docosatrienoic acid	HMDB0002823	FALSE	FALSE	TRUE	FALSE	3	D	dasatinib	high	72	0.0089	-1.3
Lipids positive	335.295			[M+H]+	Docosatrienoic acid	HMDB0002823	FALSE	FALSE	TRUE	FALSE	3	B	buspirone	low	48	0.0054	-1.68
Polar positive	295.094		C2H2	[M+Na]+	Enterolactone	HMDB0006101	FALSE	FALSE	TRUE	FALSE	3	B	buspirone	high	72	0.0086	-1.73
Polar positive	295.094		C2H2	[M+Na]+	Enterolactone	HMDB0006101	FALSE	FALSE	TRUE	FALSE	3	C	erlotinib	high	6	0.0067	-1.75
Lipids positive	271.169			[M+H]+	Estrone	HMDB0000145	FALSE	FALSE	TRUE	FALSE	3	C	erlotinib	low	48	0.0082	1.46
Polar negative	105.019			[M+Acetate]-||[M-H]-	Formic acid||Glyceric acid	HMDB0000142||HMDB0000139	FALSE	FALSE	TRUE	FALSE	3	B	lapatinib	low	6	0.0088	-2.01
Polar negative	319.044			[M+Acetate]-	Fructose 6-phosphate||Galactose 1-phosphate||Glucose 1-phosphate||Glucose 6-phosphate||Myo-inositol 1-phosphate	HMDB0000124||HMDB0000645||HMDB0001076||HMDB0001401||HMDB0001586||HMDB0000213	FALSE	FALSE	TRUE	TRUE	3	B	buspirone	high	72	0.0084	-1.41
Polar negative	319.044			[M+Acetate]-	Fructose 6-phosphate||Galactose 1-phosphate||Glucose 1-phosphate||Glucose 6-phosphate||Myo-inositol 1-phosphate	HMDB0000124||HMDB0000645||HMDB0001076||HMDB0001401||HMDB0001586||HMDB0000213	FALSE	FALSE	TRUE	TRUE	3	D	dasatinib	high	48	0.0023	1.28
Polar negative	319.044			[M+Acetate]-	Fructose 6-phosphate||Galactose 1-phosphate||Glucose 1-phosphate||Glucose 6-phosphate||Myo-inositol 1-phosphate	HMDB0000124||HMDB0000645||HMDB0001076||HMDB0001401||HMDB0001586||HMDB0000213	FALSE	FALSE	TRUE	TRUE	3	D	dasatinib	low	72	0.0057	1.29
Polar negative	294.999			[M+35Cl]-	Fructose 6-phosphate||Galactose 1-phosphate||Glucose 1-phosphate||Glucose 6-phosphate||Myo-inositol 1-phosphate	HMDB0000124||HMDB0000645||HMDB0001076||HMDB0001401||HMDB0001586||HMDB0000213	FALSE	FALSE	TRUE	TRUE	3	C	erlotinib	high	48	0.0016	2.25
Polar negative	519.051			[2M-H]-	Fructose 6-phosphate||Galactose 1-phosphate||Glucose 1-phosphate||Glucose 6-phosphate||Myo-inositol 1-phosphate	HMDB0000124||HMDB0000645||HMDB0001076||HMDB0001401||HMDB0001586||HMDB0000213	FALSE	FALSE	TRUE	TRUE	3	C	erlotinib	high	48	0.0089	-2.96
Polar negative	259.022			[M-H]-	Fructose 6-phosphate||Galactose 1-phosphate||Glucose 1-phosphate||Glucose 6-phosphate||Myo-inositol 1-phosphate	HMDB0000124||HMDB0000645||HMDB0001076||HMDB0001401||HMDB0001586||HMDB0000213	TRUE	TRUE	TRUE	TRUE	2	C	erlotinib	high	72	0.0001	1.66
Polar negative	260.026	(13C)		[M-H]-	Fructose 6-phosphate||Galactose 1-phosphate||Glucose 1-phosphate||Glucose 6-phosphate||Myo-inositol 1-phosphate	HMDB0000124||HMDB0000645||HMDB0001076||HMDB0001401||HMDB0001586||HMDB0000213	FALSE	FALSE	TRUE	TRUE	3	C	erlotinib	high	72	0.0003	1.55
Polar negative	294.999			[M+35Cl]-	Fructose 6-phosphate||Galactose 1-phosphate||Glucose 1-phosphate||Glucose 6-phosphate||Myo-inositol 1-phosphate	HMDB0000124||HMDB0000645||HMDB0001076||HMDB0001401||HMDB0001586||HMDB0000213	FALSE	FALSE	TRUE	TRUE	3	C	erlotinib	high	72	0.0016	2.88
Polar negative	319.044			[M+Acetate]-	Fructose 6-phosphate||Galactose 1-phosphate||Glucose 1-phosphate||Glucose 6-phosphate||Myo-inositol 1-phosphate	HMDB0000124||HMDB0000645||HMDB0001076||HMDB0001401||HMDB0001586||HMDB0000213	FALSE	FALSE	TRUE	TRUE	3	C	erlotinib	high	72	0.0033	1.65
Polar negative	519.051			[2M-H]-	Fructose 6-phosphate||Galactose 1-phosphate||Glucose 1-phosphate||Glucose 6-phosphate||Myo-inositol 1-phosphate	HMDB0000124||HMDB0000645||HMDB0001076||HMDB0001401||HMDB0001586||HMDB0000213	FALSE	FALSE	TRUE	TRUE	3	C	erlotinib	high	72	0.0013	-5.75
Polar negative	294.999			[M+35Cl]-	Fructose 6-phosphate||Galactose 1-phosphate||Glucose 1-phosphate||Glucose 6-phosphate||Myo-inositol 1-phosphate	HMDB0000124||HMDB0000645||HMDB0001076||HMDB0001401||HMDB0001586||HMDB0000213	FALSE	FALSE	TRUE	TRUE	3	C	erlotinib	low	48	0.0006	2.65
Polar negative	294.999			[M+35Cl]-	Fructose 6-phosphate||Galactose 1-phosphate||Glucose 1-phosphate||Glucose 6-phosphate||Myo-inositol 1-phosphate	HMDB0000124||HMDB0000645||HMDB0001076||HMDB0001401||HMDB0001586||HMDB0000213	FALSE	FALSE	TRUE	TRUE	3	C	erlotinib	low	72	0.0013	3.14
Polar negative	519.051			[2M-H]-	Fructose 6-phosphate||Galactose 1-phosphate||Glucose 1-phosphate||Glucose 6-phosphate||Myo-inositol 1-phosphate	HMDB0000124||HMDB0000645||HMDB0001076||HMDB0001401||HMDB0001586||HMDB0000213	FALSE	FALSE	TRUE	TRUE	3	C	erlotinib	low	72	0.0011	-4.69
Polar negative	519.051			[2M-H]-	Fructose 6-phosphate||Galactose 1-phosphate||Glucose 1-phosphate||Glucose 6-phosphate||Myo-inositol 1-phosphate	HMDB0000124||HMDB0000645||HMDB0001076||HMDB0001401||HMDB0001586||HMDB0000213	FALSE	FALSE	TRUE	TRUE	3	D	fluorouracil	high	72	0.0074	-1.92
Polar negative	519.051			[2M-H]-	Fructose 6-phosphate||Galactose 1-phosphate||Glucose 1-phosphate||Glucose 6-phosphate||Myo-inositol 1-phosphate	HMDB0000124||HMDB0000645||HMDB0001076||HMDB0001401||HMDB0001586||HMDB0000213	FALSE	FALSE	TRUE	TRUE	3	D	fluorouracil	low	72	0.0005	1.31
Polar negative	520.054	(13C)		[2M-H]-	Fructose 6-phosphate||Galactose 1-phosphate||Glucose 1-phosphate||Glucose 6-phosphate||Myo-inositol 1-phosphate	HMDB0000124||HMDB0000645||HMDB0001076||HMDB0001401||HMDB0001586||HMDB0000213	FALSE	FALSE	TRUE	TRUE	3	D	fluorouracil	low	72	0.0012	1.4
Polar negative	520.054	(13C)		[2M-H]-	Fructose 6-phosphate||Galactose 1-phosphate||Glucose 1-phosphate||Glucose 6-phosphate||Myo-inositol 1-phosphate	HMDB0000124||HMDB0000645||HMDB0001076||HMDB0001401||HMDB0001586||HMDB0000213	FALSE	FALSE	TRUE	TRUE	3	C	idarubicin	high	48	0.0035	1.53
Polar negative	260.026	(13C)		[M-H]-	Fructose 6-phosphate||Galactose 1-phosphate||Glucose 1-phosphate||Glucose 6-phosphate||Myo-inositol 1-phosphate	HMDB0000124||HMDB0000645||HMDB0001076||HMDB0001401||HMDB0001586||HMDB0000213	FALSE	FALSE	TRUE	TRUE	3	B	lapatinib	high	48	0.0059	1.42
Polar negative	319.044			[M+Acetate]-	Fructose 6-phosphate||Galactose 1-phosphate||Glucose 1-phosphate||Glucose 6-phosphate||Myo-inositol 1-phosphate	HMDB0000124||HMDB0000645||HMDB0001076||HMDB0001401||HMDB0001586||HMDB0000213	FALSE	FALSE	TRUE	TRUE	3	B	lapatinib	high	48	0.0064	1.48
Polar negative	520.054	(13C)		[2M-H]-	Fructose 6-phosphate||Galactose 1-phosphate||Glucose 1-phosphate||Glucose 6-phosphate||Myo-inositol 1-phosphate	HMDB0000124||HMDB0000645||HMDB0001076||HMDB0001401||HMDB0001586||HMDB0000213	FALSE	FALSE	TRUE	TRUE	3	D	mebendazole	high	48	0.0016	-2.41
Polar negative	294.999			[M+35Cl]-	Fructose 6-phosphate||Galactose 1-phosphate||Glucose 1-phosphate||Glucose 6-phosphate||Myo-inositol 1-phosphate	HMDB0000124||HMDB0000645||HMDB0001076||HMDB0001401||HMDB0001586||HMDB0000213	FALSE	FALSE	TRUE	TRUE	3	D	mebendazole	high	6	0.0044	1.8
Polar negative	519.051			[2M-H]-	Fructose 6-phosphate||Galactose 1-phosphate||Glucose 1-phosphate||Glucose 6-phosphate||Myo-inositol 1-phosphate	HMDB0000124||HMDB0000645||HMDB0001076||HMDB0001401||HMDB0001586||HMDB0000213	FALSE	FALSE	TRUE	TRUE	3	D	mebendazole	high	72	0.0001	-2.16
Polar negative	520.054	(13C)		[2M-H]-	Fructose 6-phosphate||Galactose 1-phosphate||Glucose 1-phosphate||Glucose 6-phosphate||Myo-inositol 1-phosphate	HMDB0000124||HMDB0000645||HMDB0001076||HMDB0001401||HMDB0001586||HMDB0000213	FALSE	FALSE	TRUE	TRUE	3	D	mebendazole	high	72	0.0002	-2.16
Polar negative	294.999			[M+35Cl]-	Fructose 6-phosphate||Galactose 1-phosphate||Glucose 1-phosphate||Glucose 6-phosphate||Myo-inositol 1-phosphate	HMDB0000124||HMDB0000645||HMDB0001076||HMDB0001401||HMDB0001586||HMDB0000213	FALSE	FALSE	TRUE	TRUE	3	D	mebendazole	low	72	0.0018	1.59
Polar negative	519.051			[2M-H]-	Fructose 6-phosphate||Galactose 1-phosphate||Glucose 1-phosphate||Glucose 6-phosphate||Myo-inositol 1-phosphate	HMDB0000124||HMDB0000645||HMDB0001076||HMDB0001401||HMDB0001586||HMDB0000213	FALSE	FALSE	TRUE	TRUE	3	D	mebendazole	low	72	0.0066	-1.34
Polar negative	519.051			[2M-H]-	Fructose 6-phosphate||Galactose 1-phosphate||Glucose 1-phosphate||Glucose 6-phosphate||Myo-inositol 1-phosphate	HMDB0000124||HMDB0000645||HMDB0001076||HMDB0001401||HMDB0001586||HMDB0000213	FALSE	FALSE	TRUE	TRUE	3	C	sunitinib	high	48	0.0039	1.93
Polar negative	520.054	(13C)		[2M-H]-	Fructose 6-phosphate||Galactose 1-phosphate||Glucose 1-phosphate||Glucose 6-phosphate||Myo-inositol 1-phosphate	HMDB0000124||HMDB0000645||HMDB0001076||HMDB0001401||HMDB0001586||HMDB0000213	FALSE	FALSE	TRUE	TRUE	3	C	sunitinib	high	48	0.0001	1.96
Polar negative	519.051			[2M-H]-	Fructose 6-phosphate||Galactose 1-phosphate||Glucose 1-phosphate||Glucose 6-phosphate||Myo-inositol 1-phosphate	HMDB0000124||HMDB0000645||HMDB0001076||HMDB0001401||HMDB0001586||HMDB0000213	FALSE	FALSE	TRUE	TRUE	3	C	sunitinib	low	48	0.0022	1.82
Polar negative	520.054	(13C)		[2M-H]-	Fructose 6-phosphate||Galactose 1-phosphate||Glucose 1-phosphate||Glucose 6-phosphate||Myo-inositol 1-phosphate	HMDB0000124||HMDB0000645||HMDB0001076||HMDB0001401||HMDB0001586||HMDB0000213	FALSE	FALSE	TRUE	TRUE	3	C	sunitinib	low	48	<0.0001	1.85
Polar positive	245.042			[M+H]+	Fucose 1-phosphate	HMDB0001265	FALSE	FALSE	TRUE	FALSE	3	D	fluorouracil	low	72	0.0047	1.48
Polar positive	201.016		C2H4O	[M+H]+	Fucose 1-phosphate	HMDB0001265	FALSE	FALSE	TRUE	FALSE	3	A	sorafenib	low	48	0.005	-1.41
Lipids positive	245.042			[M+H]+	Fucose 1-phosphate	HMDB0001265	FALSE	FALSE	TRUE	FALSE	3	C	erlotinib	high	48	0.0025	-2.6
Polar positive	207.075	(2x13C)		[M+Na]+	Galactitol||Sorbitol	HMDB0000107||HMDB0000247	FALSE	FALSE	TRUE	FALSE	3	C	erlotinib	high	72	0.0059	-2.31
Polar positive	205.068			[M+Na]+	Galactitol||Sorbitol	HMDB0000107||HMDB0000247	TRUE	FALSE	TRUE	FALSE	2	D	fluorouracil	low	72	<0.0001	-1.74
Polar positive	206.072	(13C)		[M+Na]+	Galactitol||Sorbitol	HMDB0000107||HMDB0000247	FALSE	FALSE	TRUE	FALSE	3	D	fluorouracil	low	72	<0.0001	-1.78
Polar positive	207.075	(2x13C)		[M+Na]+	Galactitol||Sorbitol	HMDB0000107||HMDB0000247	FALSE	FALSE	TRUE	FALSE	3	D	fluorouracil	low	72	<0.0001	-1.64
Polar positive	205.068			[M+Na]+	Galactitol||Sorbitol	HMDB0000107||HMDB0000247	TRUE	FALSE	TRUE	FALSE	2	C	idarubicin	high	72	0.0045	-2.03
Polar positive	206.072	(13C)		[M+Na]+	Galactitol||Sorbitol	HMDB0000107||HMDB0000247	FALSE	FALSE	TRUE	FALSE	3	C	idarubicin	high	72	0.0043	-2.01
Polar positive	207.075	(2x13C)		[M+Na]+	Galactitol||Sorbitol	HMDB0000107||HMDB0000247	FALSE	FALSE	TRUE	FALSE	3	C	idarubicin	high	72	0.0034	-1.92
Polar positive	207.075	(2x13C)		[M+Na]+	Galactitol||Sorbitol	HMDB0000107||HMDB0000247	FALSE	FALSE	TRUE	FALSE	3	C	idarubicin	low	72	0.0049	-1.9
Polar positive	205.068			[M+Na]+	Galactitol||Sorbitol	HMDB0000107||HMDB0000247	TRUE	FALSE	TRUE	FALSE	2	D	mebendazole	high	72	0.0001	-2.09
Polar positive	206.072	(13C)		[M+Na]+	Galactitol||Sorbitol	HMDB0000107||HMDB0000247	FALSE	FALSE	TRUE	FALSE	3	D	mebendazole	high	72	<0.0001	-2.2
Polar positive	207.075	(2x13C)		[M+Na]+	Galactitol||Sorbitol	HMDB0000107||HMDB0000247	FALSE	FALSE	TRUE	FALSE	3	D	mebendazole	high	72	<0.0001	-1.86
Polar positive	205.068			[M+Na]+	Galactitol||Sorbitol	HMDB0000107||HMDB0000247	TRUE	FALSE	TRUE	FALSE	2	D	mebendazole	low	72	0.0001	-1.66
Polar positive	206.072	(13C)		[M+Na]+	Galactitol||Sorbitol	HMDB0000107||HMDB0000247	FALSE	FALSE	TRUE	FALSE	3	D	mebendazole	low	72	0.0001	-1.69
Polar positive	207.075	(2x13C)		[M+Na]+	Galactitol||Sorbitol	HMDB0000107||HMDB0000247	FALSE	FALSE	TRUE	FALSE	3	D	mebendazole	low	72	0.0001	-1.55
Polar negative	183.078	(2x13C)		[M-H]-	Galactitol||Sorbitol	HMDB0000107||HMDB0000247	FALSE	FALSE	TRUE	TRUE	3	A	acyclovir	high	48	0.0088	-1.26
Polar negative	241.093			[M+Acetate]-	Galactitol||Sorbitol	HMDB0000107||HMDB0000247	TRUE	FALSE	TRUE	TRUE	2	A	acyclovir	high	48	0.0032	-1.32
Polar negative	242.096	(13C)		[M+Acetate]-	Galactitol||Sorbitol	HMDB0000107||HMDB0000247	FALSE	FALSE	TRUE	TRUE	3	A	acyclovir	high	48	0.0029	-1.33
Polar negative	243.1	(2x13C)		[M+Acetate]-	Galactitol||Sorbitol	HMDB0000107||HMDB0000247	FALSE	FALSE	TRUE	TRUE	3	A	acyclovir	high	48	0.0013	-1.48
Polar negative	183.078	(2x13C)		[M-H]-	Galactitol||Sorbitol	HMDB0000107||HMDB0000247	FALSE	FALSE	TRUE	TRUE	3	B	buspirone	high	48	0.0014	1.3
Polar negative	181.072			[M-H]-	Galactitol||Sorbitol	HMDB0000107||HMDB0000247	TRUE	TRUE	TRUE	TRUE	2	A	clozapine	low	48	0.0027	-1.59
Polar negative	182.075	(13C)		[M-H]-	Galactitol||Sorbitol	HMDB0000107||HMDB0000247	FALSE	FALSE	TRUE	TRUE	3	A	clozapine	low	48	0.0021	-1.59
Polar negative	241.093			[M+Acetate]-	Galactitol||Sorbitol	HMDB0000107||HMDB0000247	TRUE	FALSE	TRUE	TRUE	2	A	clozapine	low	48	0.0029	-1.75
Polar negative	217.048			[M+35Cl]-	Galactitol||Sorbitol	HMDB0000107||HMDB0000247	TRUE	FALSE	TRUE	TRUE	2	D	dasatinib	high	72	0.0006	-1.18
Polar negative	218.052	(13C)		[M+35Cl]-	Galactitol||Sorbitol	HMDB0000107||HMDB0000247	FALSE	FALSE	TRUE	TRUE	3	D	dasatinib	high	72	0.0006	-1.17
Polar negative	219.046	(37Cl)		[M+35Cl]-	Galactitol||Sorbitol	HMDB0000107||HMDB0000247	FALSE	FALSE	TRUE	TRUE	3	D	dasatinib	high	72	0.0005	-1.18
Polar negative	217.048			[M+35Cl]-	Galactitol||Sorbitol	HMDB0000107||HMDB0000247	TRUE	FALSE	TRUE	TRUE	2	D	dasatinib	low	72	0.0012	-1.55
Polar negative	218.052	(13C)		[M+35Cl]-	Galactitol||Sorbitol	HMDB0000107||HMDB0000247	FALSE	FALSE	TRUE	TRUE	3	D	dasatinib	low	72	0.001	-1.55
Polar negative	219.046	(37Cl)		[M+35Cl]-	Galactitol||Sorbitol	HMDB0000107||HMDB0000247	FALSE	FALSE	TRUE	TRUE	3	D	dasatinib	low	72	0.0013	-1.55
Polar negative	181.072			[M-H]-	Galactitol||Sorbitol	HMDB0000107||HMDB0000247	TRUE	TRUE	TRUE	TRUE	2	B	doxorubicin	high	72	0.0002	1.32
Polar negative	182.075	(13C)		[M-H]-	Galactitol||Sorbitol	HMDB0000107||HMDB0000247	FALSE	FALSE	TRUE	TRUE	3	B	doxorubicin	high	72	0.0003	1.3
Polar negative	183.078	(2x13C)		[M-H]-	Galactitol||Sorbitol	HMDB0000107||HMDB0000247	FALSE	FALSE	TRUE	TRUE	3	B	doxorubicin	high	72	0.0034	1.37
Polar negative	363.151			[2M-H]-	Galactitol||Sorbitol	HMDB0000107||HMDB0000247	FALSE	FALSE	TRUE	TRUE	3	B	doxorubicin	high	72	0.007	2.42
Polar negative	364.154	(13C)		[2M-H]-	Galactitol||Sorbitol	HMDB0000107||HMDB0000247	FALSE	FALSE	TRUE	TRUE	3	B	doxorubicin	high	72	0.0076	2.23
Polar negative	183.078	(2x13C)		[M-H]-	Galactitol||Sorbitol	HMDB0000107||HMDB0000247	FALSE	FALSE	TRUE	TRUE	3	C	erlotinib	high	48	0.0033	-1.58
Polar negative	217.048			[M+35Cl]-	Galactitol||Sorbitol	HMDB0000107||HMDB0000247	TRUE	FALSE	TRUE	TRUE	2	C	erlotinib	high	6	<0.0001	-1.87
Polar negative	218.052	(13C)		[M+35Cl]-	Galactitol||Sorbitol	HMDB0000107||HMDB0000247	FALSE	FALSE	TRUE	TRUE	3	C	erlotinib	high	6	<0.0001	-1.88
Polar negative	219.046	(37Cl)		[M+35Cl]-	Galactitol||Sorbitol	HMDB0000107||HMDB0000247	FALSE	FALSE	TRUE	TRUE	3	C	erlotinib	high	6	<0.0001	-1.87
Polar negative	181.072			[M-H]-	Galactitol||Sorbitol	HMDB0000107||HMDB0000247	TRUE	TRUE	TRUE	TRUE	2	C	erlotinib	high	72	<0.0001	-1.66
Polar negative	182.075	(13C)		[M-H]-	Galactitol||Sorbitol	HMDB0000107||HMDB0000247	FALSE	FALSE	TRUE	TRUE	3	C	erlotinib	high	72	<0.0001	-1.63
Polar negative	183.078	(2x13C)		[M-H]-	Galactitol||Sorbitol	HMDB0000107||HMDB0000247	FALSE	FALSE	TRUE	TRUE	3	C	erlotinib	high	72	0.0003	-1.35
Polar negative	217.048			[M+35Cl]-	Galactitol||Sorbitol	HMDB0000107||HMDB0000247	TRUE	FALSE	TRUE	TRUE	2	C	erlotinib	high	72	<0.0001	-6.96
Polar negative	218.052	(13C)		[M+35Cl]-	Galactitol||Sorbitol	HMDB0000107||HMDB0000247	FALSE	FALSE	TRUE	TRUE	3	C	erlotinib	high	72	<0.0001	-7.4
Polar negative	219.046	(37Cl)		[M+35Cl]-	Galactitol||Sorbitol	HMDB0000107||HMDB0000247	FALSE	FALSE	TRUE	TRUE	3	C	erlotinib	high	72	<0.0001	-6.95
Polar negative	241.093			[M+Acetate]-	Galactitol||Sorbitol	HMDB0000107||HMDB0000247	TRUE	FALSE	TRUE	TRUE	2	C	erlotinib	high	72	0.0001	-1.69
Polar negative	242.096	(13C)		[M+Acetate]-	Galactitol||Sorbitol	HMDB0000107||HMDB0000247	FALSE	FALSE	TRUE	TRUE	3	C	erlotinib	high	72	0.0002	-1.72
Polar negative	243.1	(2x13C)		[M+Acetate]-	Galactitol||Sorbitol	HMDB0000107||HMDB0000247	FALSE	FALSE	TRUE	TRUE	3	C	erlotinib	high	72	0.0001	-2.24
Polar negative	363.151			[2M-H]-	Galactitol||Sorbitol	HMDB0000107||HMDB0000247	FALSE	FALSE	TRUE	TRUE	3	C	erlotinib	high	72	0.0031	-11.73
Polar negative	364.154	(13C)		[2M-H]-	Galactitol||Sorbitol	HMDB0000107||HMDB0000247	FALSE	FALSE	TRUE	TRUE	3	C	erlotinib	high	72	0.0042	-5.95
Polar negative	183.078	(2x13C)		[M-H]-	Galactitol||Sorbitol	HMDB0000107||HMDB0000247	FALSE	FALSE	TRUE	TRUE	3	C	erlotinib	low	48	0.0009	-1.6
Polar negative	217.048			[M+35Cl]-	Galactitol||Sorbitol	HMDB0000107||HMDB0000247	TRUE	FALSE	TRUE	TRUE	2	C	erlotinib	low	6	<0.0001	-1.52
Polar negative	218.052	(13C)		[M+35Cl]-	Galactitol||Sorbitol	HMDB0000107||HMDB0000247	FALSE	FALSE	TRUE	TRUE	3	C	erlotinib	low	6	<0.0001	-1.54
Polar negative	219.046	(37Cl)		[M+35Cl]-	Galactitol||Sorbitol	HMDB0000107||HMDB0000247	FALSE	FALSE	TRUE	TRUE	3	C	erlotinib	low	6	<0.0001	-1.53
Polar negative	181.072			[M-H]-	Galactitol||Sorbitol	HMDB0000107||HMDB0000247	TRUE	TRUE	TRUE	TRUE	2	C	erlotinib	low	72	0.0001	-1.8
Polar negative	182.075	(13C)		[M-H]-	Galactitol||Sorbitol	HMDB0000107||HMDB0000247	FALSE	FALSE	TRUE	TRUE	3	C	erlotinib	low	72	0.0002	-1.78
Polar negative	183.078	(2x13C)		[M-H]-	Galactitol||Sorbitol	HMDB0000107||HMDB0000247	FALSE	FALSE	TRUE	TRUE	3	C	erlotinib	low	72	0.0002	-1.41
Polar negative	217.048			[M+35Cl]-	Galactitol||Sorbitol	HMDB0000107||HMDB0000247	TRUE	FALSE	TRUE	TRUE	2	C	erlotinib	low	72	0.0005	-2.74
Polar negative	218.052	(13C)		[M+35Cl]-	Galactitol||Sorbitol	HMDB0000107||HMDB0000247	FALSE	FALSE	TRUE	TRUE	3	C	erlotinib	low	72	0.0005	-2.73
Polar negative	219.046	(37Cl)		[M+35Cl]-	Galactitol||Sorbitol	HMDB0000107||HMDB0000247	FALSE	FALSE	TRUE	TRUE	3	C	erlotinib	low	72	0.0005	-2.72
Polar negative	241.093			[M+Acetate]-	Galactitol||Sorbitol	HMDB0000107||HMDB0000247	TRUE	FALSE	TRUE	TRUE	2	C	erlotinib	low	72	0.0003	-1.98
Polar negative	242.096	(13C)		[M+Acetate]-	Galactitol||Sorbitol	HMDB0000107||HMDB0000247	FALSE	FALSE	TRUE	TRUE	3	C	erlotinib	low	72	0.0004	-2.04
Polar negative	363.151			[2M-H]-	Galactitol||Sorbitol	HMDB0000107||HMDB0000247	FALSE	FALSE	TRUE	TRUE	3	C	erlotinib	low	72	0.0027	-11.99
Polar negative	364.154	(13C)		[2M-H]-	Galactitol||Sorbitol	HMDB0000107||HMDB0000247	FALSE	FALSE	TRUE	TRUE	3	C	erlotinib	low	72	0.0037	-7.04
Polar negative	241.093			[M+Acetate]-	Galactitol||Sorbitol	HMDB0000107||HMDB0000247	TRUE	FALSE	TRUE	TRUE	2	D	fluorouracil	high	72	0.0057	-1.32
Polar negative	242.096	(13C)		[M+Acetate]-	Galactitol||Sorbitol	HMDB0000107||HMDB0000247	FALSE	FALSE	TRUE	TRUE	3	D	fluorouracil	high	72	0.007	-1.32
Polar negative	364.154	(13C)		[2M-H]-	Galactitol||Sorbitol	HMDB0000107||HMDB0000247	FALSE	FALSE	TRUE	TRUE	3	D	fluorouracil	low	6	0.0085	1.42
Polar negative	423.172			[2M+Acetate]-	Galactitol||Sorbitol	HMDB0000107||HMDB0000247	FALSE	FALSE	TRUE	TRUE	3	D	fluorouracil	low	6	0.0019	1.54
Polar negative	217.048			[M+35Cl]-	Galactitol||Sorbitol	HMDB0000107||HMDB0000247	TRUE	FALSE	TRUE	TRUE	2	D	fluorouracil	low	72	0.0004	-1.45
Polar negative	218.052	(13C)		[M+35Cl]-	Galactitol||Sorbitol	HMDB0000107||HMDB0000247	FALSE	FALSE	TRUE	TRUE	3	D	fluorouracil	low	72	0.0005	-1.45
Polar negative	219.046	(37Cl)		[M+35Cl]-	Galactitol||Sorbitol	HMDB0000107||HMDB0000247	FALSE	FALSE	TRUE	TRUE	3	D	fluorouracil	low	72	0.0004	-1.45
Polar negative	363.151			[2M-H]-	Galactitol||Sorbitol	HMDB0000107||HMDB0000247	FALSE	FALSE	TRUE	TRUE	3	D	fluorouracil	low	72	0.007	1.31
Polar negative	364.154	(13C)		[2M-H]-	Galactitol||Sorbitol	HMDB0000107||HMDB0000247	FALSE	FALSE	TRUE	TRUE	3	D	fluorouracil	low	72	0.0061	1.32
Polar negative	181.072			[M-H]-	Galactitol||Sorbitol	HMDB0000107||HMDB0000247	TRUE	TRUE	TRUE	TRUE	2	C	idarubicin	high	6	0.002	-1.23
Polar negative	182.075	(13C)		[M-H]-	Galactitol||Sorbitol	HMDB0000107||HMDB0000247	FALSE	FALSE	TRUE	TRUE	3	C	idarubicin	high	6	0.0031	-1.21
Polar negative	183.078	(2x13C)		[M-H]-	Galactitol||Sorbitol	HMDB0000107||HMDB0000247	FALSE	FALSE	TRUE	TRUE	3	C	idarubicin	high	6	0.0086	-1.24
Polar negative	241.093			[M+Acetate]-	Galactitol||Sorbitol	HMDB0000107||HMDB0000247	TRUE	FALSE	TRUE	TRUE	2	C	idarubicin	high	6	<0.0001	-1.57
Polar negative	242.096	(13C)		[M+Acetate]-	Galactitol||Sorbitol	HMDB0000107||HMDB0000247	FALSE	FALSE	TRUE	TRUE	3	C	idarubicin	high	6	0.0001	-1.57
Polar negative	243.1	(2x13C)		[M+Acetate]-	Galactitol||Sorbitol	HMDB0000107||HMDB0000247	FALSE	FALSE	TRUE	TRUE	3	C	idarubicin	high	6	<0.0001	-1.78
Polar negative	363.151			[2M-H]-	Galactitol||Sorbitol	HMDB0000107||HMDB0000247	FALSE	FALSE	TRUE	TRUE	3	C	idarubicin	high	6	<0.0001	-3.29
Polar negative	364.154	(13C)		[2M-H]-	Galactitol||Sorbitol	HMDB0000107||HMDB0000247	FALSE	FALSE	TRUE	TRUE	3	C	idarubicin	high	6	<0.0001	-3.75
Polar negative	217.048			[M+35Cl]-	Galactitol||Sorbitol	HMDB0000107||HMDB0000247	TRUE	FALSE	TRUE	TRUE	2	C	idarubicin	high	72	0.004	-1.31
Polar negative	218.052	(13C)		[M+35Cl]-	Galactitol||Sorbitol	HMDB0000107||HMDB0000247	FALSE	FALSE	TRUE	TRUE	3	C	idarubicin	high	72	0.0049	-1.31
Polar negative	219.046	(37Cl)		[M+35Cl]-	Galactitol||Sorbitol	HMDB0000107||HMDB0000247	FALSE	FALSE	TRUE	TRUE	3	C	idarubicin	high	72	0.0039	-1.32
Polar negative	217.048			[M+35Cl]-	Galactitol||Sorbitol	HMDB0000107||HMDB0000247	TRUE	FALSE	TRUE	TRUE	2	B	lapatinib	high	48	0.0006	-1.68
Polar negative	218.052	(13C)		[M+35Cl]-	Galactitol||Sorbitol	HMDB0000107||HMDB0000247	FALSE	FALSE	TRUE	TRUE	3	B	lapatinib	high	48	0.0007	-1.67
Polar negative	219.046	(37Cl)		[M+35Cl]-	Galactitol||Sorbitol	HMDB0000107||HMDB0000247	FALSE	FALSE	TRUE	TRUE	3	B	lapatinib	high	48	0.0006	-1.67
Polar negative	217.048			[M+35Cl]-	Galactitol||Sorbitol	HMDB0000107||HMDB0000247	TRUE	FALSE	TRUE	TRUE	1	B	lapatinib	high	72	0.0044	-1.4
Polar negative	218.052	(13C)		[M+35Cl]-	Galactitol||Sorbitol	HMDB0000107||HMDB0000247	FALSE	FALSE	TRUE	TRUE	3	B	lapatinib	high	72	0.0049	-1.4
Polar negative	219.046	(37Cl)		[M+35Cl]-	Galactitol||Sorbitol	HMDB0000107||HMDB0000247	FALSE	FALSE	TRUE	TRUE	3	B	lapatinib	high	72	0.0039	-1.4
Polar negative	181.072			[M-H]-	Galactitol||Sorbitol	HMDB0000107||HMDB0000247	TRUE	TRUE	TRUE	TRUE	1	D	mebendazole	high	48	0.0062	-1.81
Polar negative	182.075	(13C)		[M-H]-	Galactitol||Sorbitol	HMDB0000107||HMDB0000247	FALSE	FALSE	TRUE	TRUE	3	D	mebendazole	high	48	0.0067	-1.84
Polar negative	183.078	(2x13C)		[M-H]-	Galactitol||Sorbitol	HMDB0000107||HMDB0000247	FALSE	FALSE	TRUE	TRUE	3	D	mebendazole	high	48	0.0096	-1.39
Polar negative	241.093			[M+Acetate]-	Galactitol||Sorbitol	HMDB0000107||HMDB0000247	TRUE	FALSE	TRUE	TRUE	1	D	mebendazole	high	48	0.0043	-1.71
Polar negative	242.096	(13C)		[M+Acetate]-	Galactitol||Sorbitol	HMDB0000107||HMDB0000247	FALSE	FALSE	TRUE	TRUE	3	D	mebendazole	high	48	0.0062	-1.71
Polar negative	243.1	(2x13C)		[M+Acetate]-	Galactitol||Sorbitol	HMDB0000107||HMDB0000247	FALSE	FALSE	TRUE	TRUE	3	D	mebendazole	high	48	0.0025	-1.99
Polar negative	363.151			[2M-H]-	Galactitol||Sorbitol	HMDB0000107||HMDB0000247	FALSE	FALSE	TRUE	TRUE	3	D	mebendazole	high	6	0.0079	-1.78
Polar negative	181.072			[M-H]-	Galactitol||Sorbitol	HMDB0000107||HMDB0000247	TRUE	TRUE	TRUE	TRUE	1	D	mebendazole	high	72	<0.0001	-1.91
Polar negative	182.075	(13C)		[M-H]-	Galactitol||Sorbitol	HMDB0000107||HMDB0000247	FALSE	FALSE	TRUE	TRUE	3	D	mebendazole	high	72	<0.0001	-1.93
Polar negative	183.078	(2x13C)		[M-H]-	Galactitol||Sorbitol	HMDB0000107||HMDB0000247	FALSE	FALSE	TRUE	TRUE	3	D	mebendazole	high	72	0.0001	-1.63
Polar negative	217.048			[M+35Cl]-	Galactitol||Sorbitol	HMDB0000107||HMDB0000247	TRUE	FALSE	TRUE	TRUE	1	D	mebendazole	high	72	<0.0001	-1.76
Polar negative	218.052	(13C)		[M+35Cl]-	Galactitol||Sorbitol	HMDB0000107||HMDB0000247	FALSE	FALSE	TRUE	TRUE	3	D	mebendazole	high	72	<0.0001	-1.77
Polar negative	219.046	(37Cl)		[M+35Cl]-	Galactitol||Sorbitol	HMDB0000107||HMDB0000247	FALSE	FALSE	TRUE	TRUE	3	D	mebendazole	high	72	<0.0001	-1.75
Polar negative	241.093			[M+Acetate]-	Galactitol||Sorbitol	HMDB0000107||HMDB0000247	TRUE	FALSE	TRUE	TRUE	1	D	mebendazole	high	72	<0.0001	-1.89
Polar negative	242.096	(13C)		[M+Acetate]-	Galactitol||Sorbitol	HMDB0000107||HMDB0000247	FALSE	FALSE	TRUE	TRUE	3	D	mebendazole	high	72	<0.0001	-1.94
Polar negative	243.1	(2x13C)		[M+Acetate]-	Galactitol||Sorbitol	HMDB0000107||HMDB0000247	FALSE	FALSE	TRUE	TRUE	3	D	mebendazole	high	72	<0.0001	-2.06
Polar negative	363.151			[2M-H]-	Galactitol||Sorbitol	HMDB0000107||HMDB0000247	FALSE	FALSE	TRUE	TRUE	3	D	mebendazole	high	72	<0.0001	-5
Polar negative	364.154	(13C)		[2M-H]-	Galactitol||Sorbitol	HMDB0000107||HMDB0000247	FALSE	FALSE	TRUE	TRUE	3	D	mebendazole	high	72	0.0037	-2.38
Polar negative	423.172			[2M+Acetate]-	Galactitol||Sorbitol	HMDB0000107||HMDB0000247	FALSE	FALSE	TRUE	TRUE	3	D	mebendazole	high	72	0.0009	-3.05
Polar negative	181.072			[M-H]-	Galactitol||Sorbitol	HMDB0000107||HMDB0000247	TRUE	TRUE	TRUE	TRUE	1	D	mebendazole	low	72	<0.0001	-1.39
Polar negative	182.075	(13C)		[M-H]-	Galactitol||Sorbitol	HMDB0000107||HMDB0000247	FALSE	FALSE	TRUE	TRUE	3	D	mebendazole	low	72	0.0001	-1.38
Polar negative	217.048			[M+35Cl]-	Galactitol||Sorbitol	HMDB0000107||HMDB0000247	TRUE	FALSE	TRUE	TRUE	1	D	mebendazole	low	72	0.0001	-2.14
Polar negative	218.052	(13C)		[M+35Cl]-	Galactitol||Sorbitol	HMDB0000107||HMDB0000247	FALSE	FALSE	TRUE	TRUE	3	D	mebendazole	low	72	0.0001	-2.16
Polar negative	219.046	(37Cl)		[M+35Cl]-	Galactitol||Sorbitol	HMDB0000107||HMDB0000247	FALSE	FALSE	TRUE	TRUE	3	D	mebendazole	low	72	0.0001	-2.13
Polar negative	241.093			[M+Acetate]-	Galactitol||Sorbitol	HMDB0000107||HMDB0000247	TRUE	FALSE	TRUE	TRUE	1	D	mebendazole	low	72	<0.0001	-1.59
Polar negative	242.096	(13C)		[M+Acetate]-	Galactitol||Sorbitol	HMDB0000107||HMDB0000247	FALSE	FALSE	TRUE	TRUE	3	D	mebendazole	low	72	<0.0001	-1.61
Polar negative	243.1	(2x13C)		[M+Acetate]-	Galactitol||Sorbitol	HMDB0000107||HMDB0000247	FALSE	FALSE	TRUE	TRUE	3	D	mebendazole	low	72	0.0001	-1.87
Polar negative	363.151			[2M-H]-	Galactitol||Sorbitol	HMDB0000107||HMDB0000247	FALSE	FALSE	TRUE	TRUE	3	D	mebendazole	low	72	<0.0001	-2.32
Polar negative	364.154	(13C)		[2M-H]-	Galactitol||Sorbitol	HMDB0000107||HMDB0000247	FALSE	FALSE	TRUE	TRUE	3	D	mebendazole	low	72	<0.0001	-1.83
Polar negative	423.172			[2M+Acetate]-	Galactitol||Sorbitol	HMDB0000107||HMDB0000247	FALSE	FALSE	TRUE	TRUE	3	D	mebendazole	low	72	0.0014	-2.58
Polar negative	181.072			[M-H]-	Galactitol||Sorbitol	HMDB0000107||HMDB0000247	TRUE	TRUE	TRUE	TRUE	1	A	sorafenib	low	6	0.0079	-1.45
Polar negative	182.075	(13C)		[M-H]-	Galactitol||Sorbitol	HMDB0000107||HMDB0000247	FALSE	FALSE	TRUE	TRUE	3	A	sorafenib	low	6	0.0076	-1.41
Polar negative	183.078	(2x13C)		[M-H]-	Galactitol||Sorbitol	HMDB0000107||HMDB0000247	FALSE	FALSE	TRUE	TRUE	3	A	sorafenib	low	6	0.0077	-1.3
Polar negative	181.072			[M-H]-	Galactitol||Sorbitol	HMDB0000107||HMDB0000247	TRUE	TRUE	TRUE	TRUE	1	C	sunitinib	low	72	0.0019	1.17
Polar negative	182.075	(13C)		[M-H]-	Galactitol||Sorbitol	HMDB0000107||HMDB0000247	FALSE	FALSE	TRUE	TRUE	3	C	sunitinib	low	72	0.0017	1.18
Lipids positive	207.075	(2x13C)		[M+Na]+	Galactitol||Sorbitol	HMDB0000107||HMDB0000247	FALSE	FALSE	TRUE	FALSE	3	D	dasatinib	high	6	0.0036	1.33
Lipids positive	205.068			[M+Na]+	Galactitol||Sorbitol	HMDB0000107||HMDB0000247	FALSE	FALSE	TRUE	FALSE	3	D	dasatinib	high	72	0.0032	-1.17
Lipids positive	206.072	(13C)		[M+Na]+	Galactitol||Sorbitol	HMDB0000107||HMDB0000247	FALSE	FALSE	TRUE	FALSE	3	D	dasatinib	high	72	0.0066	-1.17
Lipids positive	387.148			[2M+Na]+	Galactitol||Sorbitol	HMDB0000107||HMDB0000247	FALSE	FALSE	TRUE	FALSE	3	D	dasatinib	high	72	0.0077	-1.57
Lipids positive	388.151	(13C)		[2M+Na]+	Galactitol||Sorbitol	HMDB0000107||HMDB0000247	FALSE	FALSE	TRUE	FALSE	3	D	dasatinib	high	72	0.0056	-1.58
Lipids positive	205.068			[M+Na]+	Galactitol||Sorbitol	HMDB0000107||HMDB0000247	FALSE	FALSE	TRUE	FALSE	3	B	doxorubicin	high	72	0.0052	-1.26
Lipids positive	206.072	(13C)		[M+Na]+	Galactitol||Sorbitol	HMDB0000107||HMDB0000247	FALSE	FALSE	TRUE	FALSE	3	B	doxorubicin	high	72	0.0069	-1.24
Lipids positive	207.075	(2x13C)		[M+Na]+	Galactitol||Sorbitol	HMDB0000107||HMDB0000247	FALSE	FALSE	TRUE	FALSE	3	B	doxorubicin	high	72	0.0023	-1.24
Lipids positive	200.113			[M+NH4]+	Galactitol||Sorbitol	HMDB0000107||HMDB0000247	FALSE	FALSE	TRUE	FALSE	3	C	erlotinib	high	48	0.0026	-4.22
Lipids positive	205.068			[M+Na]+	Galactitol||Sorbitol	HMDB0000107||HMDB0000247	FALSE	FALSE	TRUE	FALSE	3	C	erlotinib	high	48	0.0065	-1.51
Lipids positive	206.072	(13C)		[M+Na]+	Galactitol||Sorbitol	HMDB0000107||HMDB0000247	FALSE	FALSE	TRUE	FALSE	3	C	erlotinib	high	48	0.0053	-1.51
Lipids positive	207.075	(2x13C)		[M+Na]+	Galactitol||Sorbitol	HMDB0000107||HMDB0000247	FALSE	FALSE	TRUE	FALSE	3	C	erlotinib	high	48	0.0024	-1.71
Lipids positive	200.113			[M+NH4]+	Galactitol||Sorbitol	HMDB0000107||HMDB0000247	FALSE	FALSE	TRUE	FALSE	3	C	erlotinib	high	6	0.004	-1.78
Lipids positive	201.116	(13C)		[M+NH4]+	Galactitol||Sorbitol	HMDB0000107||HMDB0000247	FALSE	FALSE	TRUE	FALSE	3	C	erlotinib	high	6	0.0018	-1.86
Lipids positive	205.068			[M+Na]+	Galactitol||Sorbitol	HMDB0000107||HMDB0000247	FALSE	FALSE	TRUE	FALSE	3	C	erlotinib	high	6	0.0003	1.24
Lipids positive	206.072	(13C)		[M+Na]+	Galactitol||Sorbitol	HMDB0000107||HMDB0000247	FALSE	FALSE	TRUE	FALSE	3	C	erlotinib	high	6	0.0002	1.26
Lipids positive	387.148			[2M+Na]+	Galactitol||Sorbitol	HMDB0000107||HMDB0000247	FALSE	FALSE	TRUE	FALSE	3	C	erlotinib	high	6	0.0017	-2
Lipids positive	200.113			[M+NH4]+	Galactitol||Sorbitol	HMDB0000107||HMDB0000247	FALSE	FALSE	TRUE	FALSE	3	C	erlotinib	high	72	0.0006	-3.6
Lipids positive	200.113			[M+NH4]+	Galactitol||Sorbitol	HMDB0000107||HMDB0000247	FALSE	FALSE	TRUE	FALSE	3	C	erlotinib	low	48	0.0016	-3.34
Lipids positive	205.068			[M+Na]+	Galactitol||Sorbitol	HMDB0000107||HMDB0000247	FALSE	FALSE	TRUE	FALSE	3	C	erlotinib	low	48	0.0015	-1.83
Lipids positive	206.072	(13C)		[M+Na]+	Galactitol||Sorbitol	HMDB0000107||HMDB0000247	FALSE	FALSE	TRUE	FALSE	3	C	erlotinib	low	48	0.0013	-1.84
Lipids positive	207.075	(2x13C)		[M+Na]+	Galactitol||Sorbitol	HMDB0000107||HMDB0000247	FALSE	FALSE	TRUE	FALSE	3	C	erlotinib	low	48	0.0011	-2.03
Lipids positive	200.113			[M+NH4]+	Galactitol||Sorbitol	HMDB0000107||HMDB0000247	FALSE	FALSE	TRUE	FALSE	3	C	erlotinib	low	72	0.0008	-2.91
Lipids positive	387.148			[2M+Na]+	Galactitol||Sorbitol	HMDB0000107||HMDB0000247	FALSE	FALSE	TRUE	FALSE	3	C	erlotinib	low	72	0.0001	-9.79
Lipids positive	388.151	(13C)		[2M+Na]+	Galactitol||Sorbitol	HMDB0000107||HMDB0000247	FALSE	FALSE	TRUE	FALSE	3	C	erlotinib	low	72	0.0004	-4.59
Lipids positive	387.148			[2M+Na]+	Galactitol||Sorbitol	HMDB0000107||HMDB0000247	FALSE	FALSE	TRUE	FALSE	3	D	fluorouracil	high	48	0.0031	-1.61
Lipids positive	388.151	(13C)		[2M+Na]+	Galactitol||Sorbitol	HMDB0000107||HMDB0000247	FALSE	FALSE	TRUE	FALSE	3	D	fluorouracil	high	48	0.0029	-1.67
Lipids positive	207.075	(2x13C)		[M+Na]+	Galactitol||Sorbitol	HMDB0000107||HMDB0000247	FALSE	FALSE	TRUE	FALSE	3	D	fluorouracil	high	6	0.0087	1.2
Lipids positive	387.148			[2M+Na]+	Galactitol||Sorbitol	HMDB0000107||HMDB0000247	FALSE	FALSE	TRUE	FALSE	3	D	fluorouracil	high	72	0.0023	-1.96
Lipids positive	388.151	(13C)		[2M+Na]+	Galactitol||Sorbitol	HMDB0000107||HMDB0000247	FALSE	FALSE	TRUE	FALSE	3	D	fluorouracil	high	72	0.0011	-1.91
Lipids positive	387.148			[2M+Na]+	Galactitol||Sorbitol	HMDB0000107||HMDB0000247	FALSE	FALSE	TRUE	FALSE	3	D	fluorouracil	low	48	0.0071	-1.59
Lipids positive	388.151	(13C)		[2M+Na]+	Galactitol||Sorbitol	HMDB0000107||HMDB0000247	FALSE	FALSE	TRUE	FALSE	3	D	fluorouracil	low	48	0.0043	-1.69
Lipids positive	388.151	(13C)		[2M+Na]+	Galactitol||Sorbitol	HMDB0000107||HMDB0000247	FALSE	FALSE	TRUE	FALSE	3	D	fluorouracil	low	6	0.0043	1.47
Lipids positive	205.068			[M+Na]+	Galactitol||Sorbitol	HMDB0000107||HMDB0000247	FALSE	FALSE	TRUE	FALSE	3	C	idarubicin	high	6	0.0006	-1.32
Lipids positive	206.072	(13C)		[M+Na]+	Galactitol||Sorbitol	HMDB0000107||HMDB0000247	FALSE	FALSE	TRUE	FALSE	3	C	idarubicin	high	6	0.0007	-1.31
Lipids positive	207.075	(2x13C)		[M+Na]+	Galactitol||Sorbitol	HMDB0000107||HMDB0000247	FALSE	FALSE	TRUE	FALSE	3	C	idarubicin	high	6	0.0047	-1.35
Lipids positive	387.148			[2M+Na]+	Galactitol||Sorbitol	HMDB0000107||HMDB0000247	FALSE	FALSE	TRUE	FALSE	3	C	idarubicin	high	72	0.0013	-4.58
Lipids positive	388.151	(13C)		[2M+Na]+	Galactitol||Sorbitol	HMDB0000107||HMDB0000247	FALSE	FALSE	TRUE	FALSE	3	C	idarubicin	high	72	0.0012	-4.62
Lipids positive	200.113			[M+NH4]+	Galactitol||Sorbitol	HMDB0000107||HMDB0000247	FALSE	FALSE	TRUE	FALSE	3	C	idarubicin	low	72	0.0069	-1.73
Lipids positive	387.148			[2M+Na]+	Galactitol||Sorbitol	HMDB0000107||HMDB0000247	FALSE	FALSE	TRUE	FALSE	3	C	idarubicin	low	72	0.0085	-3.27
Lipids positive	205.068			[M+Na]+	Galactitol||Sorbitol	HMDB0000107||HMDB0000247	FALSE	FALSE	TRUE	FALSE	3	B	lapatinib	high	72	0.0014	-1.35
Lipids positive	206.072	(13C)		[M+Na]+	Galactitol||Sorbitol	HMDB0000107||HMDB0000247	FALSE	FALSE	TRUE	FALSE	3	B	lapatinib	high	72	0.0018	-1.34
Lipids positive	207.075	(2x13C)		[M+Na]+	Galactitol||Sorbitol	HMDB0000107||HMDB0000247	FALSE	FALSE	TRUE	FALSE	3	B	lapatinib	high	72	0.0007	-1.35
Lipids positive	200.113			[M+NH4]+	Galactitol||Sorbitol	HMDB0000107||HMDB0000247	FALSE	FALSE	TRUE	FALSE	3	D	mebendazole	high	48	0.0034	-1.81
Lipids positive	201.116	(13C)		[M+NH4]+	Galactitol||Sorbitol	HMDB0000107||HMDB0000247	FALSE	FALSE	TRUE	FALSE	3	D	mebendazole	high	48	0.0065	-1.85
Lipids positive	205.068			[M+Na]+	Galactitol||Sorbitol	HMDB0000107||HMDB0000247	FALSE	FALSE	TRUE	FALSE	3	D	mebendazole	high	48	<0.0001	-1.73
Lipids positive	206.072	(13C)		[M+Na]+	Galactitol||Sorbitol	HMDB0000107||HMDB0000247	FALSE	FALSE	TRUE	FALSE	3	D	mebendazole	high	48	<0.0001	-1.68
Lipids positive	207.075	(2x13C)		[M+Na]+	Galactitol||Sorbitol	HMDB0000107||HMDB0000247	FALSE	FALSE	TRUE	FALSE	3	D	mebendazole	high	48	<0.0001	-1.78
Lipids positive	387.148			[2M+Na]+	Galactitol||Sorbitol	HMDB0000107||HMDB0000247	FALSE	FALSE	TRUE	FALSE	3	D	mebendazole	high	48	0.0003	-3.21
Lipids positive	388.151	(13C)		[2M+Na]+	Galactitol||Sorbitol	HMDB0000107||HMDB0000247	FALSE	FALSE	TRUE	FALSE	3	D	mebendazole	high	48	0.0002	-3.25
Lipids positive	200.113			[M+NH4]+	Galactitol||Sorbitol	HMDB0000107||HMDB0000247	FALSE	FALSE	TRUE	FALSE	3	D	mebendazole	high	72	0.0096	-2.31
Lipids positive	201.116	(13C)		[M+NH4]+	Galactitol||Sorbitol	HMDB0000107||HMDB0000247	FALSE	FALSE	TRUE	FALSE	3	D	mebendazole	high	72	0.0065	-1.96
Lipids positive	205.068			[M+Na]+	Galactitol||Sorbitol	HMDB0000107||HMDB0000247	FALSE	FALSE	TRUE	FALSE	3	D	mebendazole	high	72	<0.0001	-1.95
Lipids positive	206.072	(13C)		[M+Na]+	Galactitol||Sorbitol	HMDB0000107||HMDB0000247	FALSE	FALSE	TRUE	FALSE	3	D	mebendazole	high	72	<0.0001	-2
Lipids positive	207.075	(2x13C)		[M+Na]+	Galactitol||Sorbitol	HMDB0000107||HMDB0000247	FALSE	FALSE	TRUE	FALSE	3	D	mebendazole	high	72	<0.0001	-2.11
Lipids positive	387.148			[2M+Na]+	Galactitol||Sorbitol	HMDB0000107||HMDB0000247	FALSE	FALSE	TRUE	FALSE	3	D	mebendazole	high	72	0.0002	-4.11
Lipids positive	388.151	(13C)		[2M+Na]+	Galactitol||Sorbitol	HMDB0000107||HMDB0000247	FALSE	FALSE	TRUE	FALSE	3	D	mebendazole	high	72	0.0001	-3.99
Lipids positive	205.068			[M+Na]+	Galactitol||Sorbitol	HMDB0000107||HMDB0000247	FALSE	FALSE	TRUE	FALSE	3	D	mebendazole	low	48	<0.0001	-1.58
Lipids positive	206.072	(13C)		[M+Na]+	Galactitol||Sorbitol	HMDB0000107||HMDB0000247	FALSE	FALSE	TRUE	FALSE	3	D	mebendazole	low	48	<0.0001	-1.56
Lipids positive	207.075	(2x13C)		[M+Na]+	Galactitol||Sorbitol	HMDB0000107||HMDB0000247	FALSE	FALSE	TRUE	FALSE	3	D	mebendazole	low	48	<0.0001	-1.6
Lipids positive	387.148			[2M+Na]+	Galactitol||Sorbitol	HMDB0000107||HMDB0000247	FALSE	FALSE	TRUE	FALSE	3	D	mebendazole	low	48	0.0011	-1.83
Lipids positive	388.151	(13C)		[2M+Na]+	Galactitol||Sorbitol	HMDB0000107||HMDB0000247	FALSE	FALSE	TRUE	FALSE	3	D	mebendazole	low	48	0.0013	-1.8
Lipids positive	205.068			[M+Na]+	Galactitol||Sorbitol	HMDB0000107||HMDB0000247	FALSE	FALSE	TRUE	FALSE	3	D	mebendazole	low	72	<0.0001	-1.74
Lipids positive	206.072	(13C)		[M+Na]+	Galactitol||Sorbitol	HMDB0000107||HMDB0000247	FALSE	FALSE	TRUE	FALSE	3	D	mebendazole	low	72	<0.0001	-1.82
Lipids positive	207.075	(2x13C)		[M+Na]+	Galactitol||Sorbitol	HMDB0000107||HMDB0000247	FALSE	FALSE	TRUE	FALSE	3	D	mebendazole	low	72	0.0001	-1.82
Lipids positive	387.148			[2M+Na]+	Galactitol||Sorbitol	HMDB0000107||HMDB0000247	FALSE	FALSE	TRUE	FALSE	3	D	mebendazole	low	72	0.0003	-2.41
Lipids positive	388.151	(13C)		[2M+Na]+	Galactitol||Sorbitol	HMDB0000107||HMDB0000247	FALSE	FALSE	TRUE	FALSE	3	D	mebendazole	low	72	0.0002	-2.4
Lipids positive	387.148			[2M+Na]+	Galactitol||Sorbitol	HMDB0000107||HMDB0000247	FALSE	FALSE	TRUE	FALSE	3	C	sunitinib	high	72	0.002	-2
Lipids positive	388.151	(13C)		[2M+Na]+	Galactitol||Sorbitol	HMDB0000107||HMDB0000247	FALSE	FALSE	TRUE	FALSE	3	C	sunitinib	high	72	0.0017	-2.11
Lipids negative	217.049			[M+35Cl]-	Galactitol||Sorbitol	HMDB0000107||HMDB0000247	TRUE	FALSE	TRUE	FALSE	1	D	fluorouracil	high	48	0.0068	-1.3
Lipids negative	218.052	(13C)		[M+35Cl]-	Galactitol||Sorbitol	HMDB0000107||HMDB0000247	FALSE	FALSE	TRUE	FALSE	3	D	fluorouracil	high	48	0.0062	-1.3
Lipids negative	219.046	(37Cl)		[M+35Cl]-	Galactitol||Sorbitol	HMDB0000107||HMDB0000247	FALSE	FALSE	TRUE	FALSE	3	D	fluorouracil	high	48	0.0071	-1.31
Lipids negative	217.049			[M+35Cl]-	Galactitol||Sorbitol	HMDB0000107||HMDB0000247	TRUE	FALSE	TRUE	FALSE	1	D	fluorouracil	high	72	0.0001	-1.54
Lipids negative	218.052	(13C)		[M+35Cl]-	Galactitol||Sorbitol	HMDB0000107||HMDB0000247	FALSE	FALSE	TRUE	FALSE	3	D	fluorouracil	high	72	0.0001	-1.55
Lipids negative	219.046	(37Cl)		[M+35Cl]-	Galactitol||Sorbitol	HMDB0000107||HMDB0000247	FALSE	FALSE	TRUE	FALSE	3	D	fluorouracil	high	72	0.0001	-1.54
Lipids negative	241.093			[M+Acetate]-	Galactitol||Sorbitol	HMDB0000107||HMDB0000247	TRUE	FALSE	TRUE	FALSE	1	D	fluorouracil	high	72	0.0035	-1.65
Lipids negative	242.097	(13C)		[M+Acetate]-	Galactitol||Sorbitol	HMDB0000107||HMDB0000247	FALSE	FALSE	TRUE	FALSE	3	D	fluorouracil	high	72	0.0003	-1.91
Lipids negative	217.049			[M+35Cl]-	Galactitol||Sorbitol	HMDB0000107||HMDB0000247	TRUE	FALSE	TRUE	FALSE	1	D	fluorouracil	low	48	0.0047	-1.49
Lipids negative	218.052	(13C)		[M+35Cl]-	Galactitol||Sorbitol	HMDB0000107||HMDB0000247	FALSE	FALSE	TRUE	FALSE	3	D	fluorouracil	low	48	0.0044	-1.49
Lipids negative	219.046	(37Cl)		[M+35Cl]-	Galactitol||Sorbitol	HMDB0000107||HMDB0000247	FALSE	FALSE	TRUE	FALSE	3	D	fluorouracil	low	48	0.0048	-1.49
Lipids negative	217.049			[M+35Cl]-	Galactitol||Sorbitol	HMDB0000107||HMDB0000247	TRUE	FALSE	TRUE	FALSE	2	D	mebendazole	high	48	0.0009	-1.65
Lipids negative	218.052	(13C)		[M+35Cl]-	Galactitol||Sorbitol	HMDB0000107||HMDB0000247	FALSE	FALSE	TRUE	FALSE	3	D	mebendazole	high	48	0.0007	-1.66
Lipids negative	219.046	(37Cl)		[M+35Cl]-	Galactitol||Sorbitol	HMDB0000107||HMDB0000247	FALSE	FALSE	TRUE	FALSE	3	D	mebendazole	high	48	0.0008	-1.69
Lipids negative	217.049			[M+35Cl]-	Galactitol||Sorbitol	HMDB0000107||HMDB0000247	TRUE	FALSE	TRUE	FALSE	2	D	mebendazole	high	72	<0.0001	-1.9
Lipids negative	218.052	(13C)		[M+35Cl]-	Galactitol||Sorbitol	HMDB0000107||HMDB0000247	FALSE	FALSE	TRUE	FALSE	3	D	mebendazole	high	72	<0.0001	-1.9
Lipids negative	219.046	(37Cl)		[M+35Cl]-	Galactitol||Sorbitol	HMDB0000107||HMDB0000247	FALSE	FALSE	TRUE	FALSE	3	D	mebendazole	high	72	<0.0001	-1.92
Lipids negative	217.049			[M+35Cl]-	Galactitol||Sorbitol	HMDB0000107||HMDB0000247	TRUE	FALSE	TRUE	FALSE	2	D	mebendazole	low	48	0.0009	-1.61
Lipids negative	218.052	(13C)		[M+35Cl]-	Galactitol||Sorbitol	HMDB0000107||HMDB0000247	FALSE	FALSE	TRUE	FALSE	3	D	mebendazole	low	48	0.0009	-1.61
Lipids negative	219.046	(37Cl)		[M+35Cl]-	Galactitol||Sorbitol	HMDB0000107||HMDB0000247	FALSE	FALSE	TRUE	FALSE	3	D	mebendazole	low	48	0.0009	-1.62
Lipids negative	217.049			[M+35Cl]-	Galactitol||Sorbitol	HMDB0000107||HMDB0000247	TRUE	FALSE	TRUE	FALSE	2	D	mebendazole	low	72	<0.0001	-2
Lipids negative	218.052	(13C)		[M+35Cl]-	Galactitol||Sorbitol	HMDB0000107||HMDB0000247	FALSE	FALSE	TRUE	FALSE	3	D	mebendazole	low	72	<0.0001	-2
Lipids negative	219.046	(37Cl)		[M+35Cl]-	Galactitol||Sorbitol	HMDB0000107||HMDB0000247	FALSE	FALSE	TRUE	FALSE	3	D	mebendazole	low	72	<0.0001	-2.01
Polar negative	231.028			[M+35Cl]-	Galactonic acid||Gluconic acid||Gulonic acid	HMDB0000565||HMDB0000625||HMDB0003290	FALSE	FALSE	TRUE	TRUE	3	D	dasatinib	high	72	<0.0001	-1.62
Polar negative	231.028			[M+35Cl]-	Galactonic acid||Gluconic acid||Gulonic acid	HMDB0000565||HMDB0000625||HMDB0003290	FALSE	FALSE	TRUE	TRUE	3	D	dasatinib	low	72	0.0001	-1.45
Polar negative	231.028			[M+35Cl]-	Galactonic acid||Gluconic acid||Gulonic acid	HMDB0000565||HMDB0000625||HMDB0003290	FALSE	FALSE	TRUE	TRUE	3	B	doxorubicin	high	72	0.009	1.16
Polar negative	231.028			[M+35Cl]-	Galactonic acid||Gluconic acid||Gulonic acid	HMDB0000565||HMDB0000625||HMDB0003290	FALSE	FALSE	TRUE	TRUE	3	C	erlotinib	high	72	0.0001	-1.39
Polar negative	231.028			[M+35Cl]-	Galactonic acid||Gluconic acid||Gulonic acid	HMDB0000565||HMDB0000625||HMDB0003290	FALSE	FALSE	TRUE	TRUE	3	C	idarubicin	high	6	<0.0001	-1.83
Polar negative	231.028			[M+35Cl]-	Galactonic acid||Gluconic acid||Gulonic acid	HMDB0000565||HMDB0000625||HMDB0003290	FALSE	FALSE	TRUE	TRUE	3	C	idarubicin	low	72	0.0072	1.15
Lipids negative	231.028			[M+35Cl]-||[M+35Cl]-||[M+35Cl]-||[M+Acetate]-	Galactonic acid||Gluconic acid||Gulonic acid||Glycerol 3-phosphate	HMDB0000565||HMDB0000625||HMDB0003290||HMDB0000126	FALSE	FALSE	TRUE	FALSE	3	B	buspirone	low	72	0.0059	1.67
Lipids negative	231.028			[M+35Cl]-||[M+35Cl]-||[M+35Cl]-||[M+Acetate]-	Galactonic acid||Gluconic acid||Gulonic acid||Glycerol 3-phosphate	HMDB0000565||HMDB0000625||HMDB0003290||HMDB0000126	FALSE	FALSE	TRUE	FALSE	3	D	dasatinib	high	72	0.0097	-1.63
Lipids negative	231.028			[M+35Cl]-||[M+35Cl]-||[M+35Cl]-||[M+Acetate]-	Galactonic acid||Gluconic acid||Gulonic acid||Glycerol 3-phosphate	HMDB0000565||HMDB0000625||HMDB0003290||HMDB0000126	FALSE	FALSE	TRUE	FALSE	3	B	doxorubicin	high	72	0.0086	1.72
Polar negative	102.056			[M-H]-	gamma-Aminobutyric acid	HMDB0000112	FALSE	FALSE	TRUE	FALSE	3	B	doxorubicin	high	72	0.0075	1.61
Lipids positive	283.127			[M+Na]+	gamma-Glutamylisoleucine||gamma-Glutamylleucine	HMDB0011170||HMDB0011171	FALSE	FALSE	TRUE	FALSE	3	A	acyclovir	low	72	0.0069	-1.85
Lipids negative	259.13			[M-H]-	gamma-Glutamylisoleucine||gamma-Glutamylleucine	HMDB0011170||HMDB0011171	FALSE	FALSE	TRUE	FALSE	3	D	dasatinib	high	72	0.0042	2.06
Lipids negative	259.13			[M-H]-	gamma-Glutamylisoleucine||gamma-Glutamylleucine	HMDB0011170||HMDB0011171	FALSE	FALSE	TRUE	FALSE	3	D	dasatinib	low	48	0.0041	1.44
Lipids negative	259.13			[M-H]-	gamma-Glutamylisoleucine||gamma-Glutamylleucine	HMDB0011170||HMDB0011171	FALSE	FALSE	TRUE	FALSE	3	D	dasatinib	low	72	<0.0001	2.51
Lipids negative	259.13			[M-H]-	gamma-Glutamylisoleucine||gamma-Glutamylleucine	HMDB0011170||HMDB0011171	FALSE	FALSE	TRUE	FALSE	3	D	fluorouracil	high	72	0.0017	1.43
Lipids negative	259.13			[M-H]-	gamma-Glutamylisoleucine||gamma-Glutamylleucine	HMDB0011170||HMDB0011171	FALSE	FALSE	TRUE	FALSE	3	D	fluorouracil	low	72	0.0052	1.36
Lipids negative	259.13			[M-H]-	gamma-Glutamylisoleucine||gamma-Glutamylleucine	HMDB0011170||HMDB0011171	FALSE	FALSE	TRUE	FALSE	3	B	lapatinib	high	72	0.0009	1.49
Lipids negative	259.13			[M-H]-	gamma-Glutamylisoleucine||gamma-Glutamylleucine	HMDB0011170||HMDB0011171	FALSE	FALSE	TRUE	FALSE	3	D	mebendazole	high	72	0.0021	1.52
Lipids negative	259.13			[M-H]-	gamma-Glutamylisoleucine||gamma-Glutamylleucine	HMDB0011170||HMDB0011171	FALSE	FALSE	TRUE	FALSE	3	D	mebendazole	low	72	<0.0001	1.8
Polar positive	262.148	(13C)		[M+H]+	gamma-Glutamylleucine	HMDB0011171	FALSE	FALSE	TRUE	TRUE	3	A	clozapine	high	48	0.0084	1.71
Polar positive	261.144			[M+H]+	gamma-Glutamylleucine	HMDB0011171	FALSE	FALSE	TRUE	TRUE	3	D	dasatinib	high	72	0.0018	1.63
Polar positive	262.148	(13C)		[M+H]+	gamma-Glutamylleucine	HMDB0011171	FALSE	FALSE	TRUE	TRUE	3	D	dasatinib	high	72	0.0032	1.61
Polar positive	262.148	(13C)		[M+H]+	gamma-Glutamylleucine	HMDB0011171	FALSE	FALSE	TRUE	TRUE	3	D	dasatinib	low	72	0.0025	1.54
Polar positive	217.118		C2H4O	[M+H]+	gamma-Glutamylleucine	HMDB0011171	FALSE	FALSE	TRUE	TRUE	3	B	lapatinib	high	72	0.0085	2.17
Polar positive	262.148	(13C)		[M+H]+	gamma-Glutamylleucine	HMDB0011171	FALSE	FALSE	TRUE	TRUE	3	D	mebendazole	low	72	0.0079	1.52
Polar positive	298.137			[M+Na]+	gamma-Glutamyllysine	HMDB0029154	FALSE	FALSE	TRUE	FALSE	3	B	buspirone	high	48	0.0066	-1.35
Polar positive	276.156			[M+H]+	gamma-Glutamyllysine	HMDB0029154	FALSE	FALSE	TRUE	FALSE	3	B	buspirone	low	6	0.003	1.44
Polar positive	293.182			[M+NH4]+	gamma-Glutamyllysine	HMDB0029154	FALSE	FALSE	TRUE	FALSE	3	D	fluorouracil	low	6	0.0002	2.63
Polar negative	274.141			[M-H]-	gamma-Glutamyllysine	HMDB0029154	FALSE	FALSE	TRUE	FALSE	3	C	erlotinib	high	48	0.0078	1.76
Polar negative	274.141			[M-H]-	gamma-Glutamyllysine	HMDB0029154	FALSE	FALSE	TRUE	FALSE	3	C	erlotinib	high	72	0.0006	2.17
Polar negative	274.141			[M-H]-	gamma-Glutamyllysine	HMDB0029154	FALSE	FALSE	TRUE	FALSE	3	C	erlotinib	low	48	0.0014	1.53
Polar negative	274.141			[M-H]-	gamma-Glutamyllysine	HMDB0029154	FALSE	FALSE	TRUE	FALSE	3	B	lapatinib	high	48	0.0004	2.03
Polar negative	274.141			[M-H]-	gamma-Glutamyllysine	HMDB0029154	FALSE	FALSE	TRUE	FALSE	3	D	mebendazole	high	48	0.0074	1.51
Polar negative	274.141			[M-H]-	gamma-Glutamyllysine	HMDB0029154	FALSE	FALSE	TRUE	FALSE	3	D	mebendazole	high	72	0.0009	1.89
Polar negative	274.141			[M-H]-	gamma-Glutamyllysine	HMDB0029154	FALSE	FALSE	TRUE	FALSE	3	D	mebendazole	low	72	<0.0001	1.65
Lipids positive	298.137			[M+Na]+	gamma-Glutamyllysine	HMDB0029154	FALSE	FALSE	TRUE	FALSE	3	D	mebendazole	high	72	0.0035	1.77
Lipids positive	298.137			[M+Na]+	gamma-Glutamyllysine	HMDB0029154	FALSE	FALSE	TRUE	FALSE	3	D	mebendazole	low	72	0.0008	1.75
Lipids negative	274.141			[M-H]-	gamma-Glutamyllysine	HMDB0029154	FALSE	FALSE	TRUE	FALSE	3	B	lapatinib	high	48	0.0015	1.63
Lipids negative	274.141			[M-H]-	gamma-Glutamyllysine	HMDB0029154	FALSE	FALSE	TRUE	FALSE	3	D	mebendazole	high	72	0.0003	1.79
Lipids negative	274.141			[M-H]-	gamma-Glutamyllysine	HMDB0029154	FALSE	FALSE	TRUE	FALSE	3	D	mebendazole	low	72	0.0081	1.56
Polar positive	219.098		C2H4	[M+H]+	gamma-Glutamylvaline	HMDB0011172	FALSE	FALSE	TRUE	FALSE	3	B	buspirone	low	6	0.0045	1.83
Polar positive	219.098		C2H4	[M+H]+	gamma-Glutamylvaline	HMDB0011172	FALSE	FALSE	TRUE	FALSE	3	D	dasatinib	low	48	0.0038	1.28
Polar positive	203.103		C2H4O	[M+H]+	gamma-Glutamylvaline	HMDB0011172	FALSE	FALSE	TRUE	FALSE	3	C	erlotinib	high	6	0.0074	-1.52
Polar positive	248.132	(13C)		[M+H]+	gamma-Glutamylvaline	HMDB0011172	FALSE	FALSE	TRUE	FALSE	3	B	lapatinib	high	72	0.0043	1.69
Polar negative	245.114			[M-H]-	gamma-Glutamylvaline	HMDB0011172	FALSE	FALSE	TRUE	FALSE	3	A	acyclovir	high	48	0.0099	-1.5
Polar negative	245.114			[M-H]-	gamma-Glutamylvaline	HMDB0011172	FALSE	FALSE	TRUE	FALSE	3	A	acyclovir	low	48	0.0074	-1.29
Polar negative	245.114			[M-H]-	gamma-Glutamylvaline	HMDB0011172	FALSE	FALSE	TRUE	FALSE	3	A	clozapine	high	48	0.003	1.73
Polar negative	245.114			[M-H]-	gamma-Glutamylvaline	HMDB0011172	FALSE	FALSE	TRUE	FALSE	3	D	dasatinib	high	72	<0.0001	2.21
Polar negative	245.114			[M-H]-	gamma-Glutamylvaline	HMDB0011172	FALSE	FALSE	TRUE	FALSE	3	D	dasatinib	low	72	<0.0001	1.78
Polar negative	245.114			[M-H]-	gamma-Glutamylvaline	HMDB0011172	FALSE	FALSE	TRUE	FALSE	3	C	erlotinib	high	72	<0.0001	2.27
Polar negative	245.114			[M-H]-	gamma-Glutamylvaline	HMDB0011172	FALSE	FALSE	TRUE	FALSE	3	C	erlotinib	low	72	0.0001	1.4
Polar negative	245.114			[M-H]-	gamma-Glutamylvaline	HMDB0011172	FALSE	FALSE	TRUE	FALSE	3	C	idarubicin	low	72	0.0008	1.4
Polar negative	245.114			[M-H]-	gamma-Glutamylvaline	HMDB0011172	FALSE	FALSE	TRUE	FALSE	3	B	lapatinib	high	48	0.0001	1.64
Polar negative	245.114			[M-H]-	gamma-Glutamylvaline	HMDB0011172	FALSE	FALSE	TRUE	FALSE	3	B	lapatinib	high	72	<0.0001	1.83
Lipids negative	245.115			[M-H]-	gamma-Glutamylvaline	HMDB0011172	FALSE	FALSE	TRUE	FALSE	3	D	dasatinib	high	72	0.0001	2.05
Lipids negative	245.115			[M-H]-	gamma-Glutamylvaline	HMDB0011172	FALSE	FALSE	TRUE	FALSE	3	D	dasatinib	low	72	0.0026	1.81
Lipids negative	245.115			[M-H]-	gamma-Glutamylvaline	HMDB0011172	FALSE	FALSE	TRUE	FALSE	3	B	lapatinib	high	48	0.0043	1.38
Lipids negative	245.115			[M-H]-	gamma-Glutamylvaline	HMDB0011172	FALSE	FALSE	TRUE	FALSE	3	B	lapatinib	high	72	0.0063	1.89
Lipids negative	245.115			[M-H]-	gamma-Glutamylvaline	HMDB0011172	FALSE	FALSE	TRUE	FALSE	3	D	mebendazole	low	72	0.0005	1.33
Polar negative	214.049			[M+35Cl]-	Glucosamine	HMDB0001514	FALSE	FALSE	TRUE	TRUE	3	D	dasatinib	high	48	0.0074	-1.48
Polar negative	215.052	(13C)		[M+35Cl]-	Glucosamine	HMDB0001514	FALSE	FALSE	TRUE	TRUE	3	D	dasatinib	high	6	0.0084	-1.26
Polar negative	214.049			[M+35Cl]-	Glucosamine	HMDB0001514	FALSE	FALSE	TRUE	TRUE	3	D	dasatinib	high	72	0.0001	-1.97
Polar negative	215.052	(13C)		[M+35Cl]-	Glucosamine	HMDB0001514	FALSE	FALSE	TRUE	TRUE	3	D	dasatinib	high	72	0.0001	-2
Polar negative	215.052	(13C)		[M+35Cl]-	Glucosamine	HMDB0001514	FALSE	FALSE	TRUE	TRUE	3	D	dasatinib	low	72	0.0046	-1.33
Polar negative	215.052	(13C)		[M+35Cl]-	Glucosamine	HMDB0001514	FALSE	FALSE	TRUE	TRUE	3	C	erlotinib	high	72	0.0002	1.48
Polar negative	186.018		C2H4	[M+35Cl]-	Glucosamine	HMDB0001514	FALSE	FALSE	TRUE	TRUE	3	D	fluorouracil	high	72	0.002	-1.81
Polar negative	214.049			[M+35Cl]-	Glucosamine	HMDB0001514	FALSE	FALSE	TRUE	TRUE	3	D	fluorouracil	high	72	0.001	-1.46
Polar negative	215.052	(13C)		[M+35Cl]-	Glucosamine	HMDB0001514	FALSE	FALSE	TRUE	TRUE	3	D	fluorouracil	high	72	0.0096	-1.48
Polar negative	215.052	(13C)		[M+35Cl]-	Glucosamine	HMDB0001514	FALSE	FALSE	TRUE	TRUE	3	D	fluorouracil	low	48	0.0004	-1.28
Polar negative	186.018		C2H4	[M+35Cl]-	Glucosamine	HMDB0001514	FALSE	FALSE	TRUE	TRUE	3	D	fluorouracil	low	72	0.0001	1.68
Polar negative	214.049			[M+35Cl]-	Glucosamine	HMDB0001514	FALSE	FALSE	TRUE	TRUE	3	D	fluorouracil	low	72	0.0066	1.31
Polar negative	214.049			[M+35Cl]-	Glucosamine	HMDB0001514	FALSE	FALSE	TRUE	TRUE	3	C	idarubicin	low	72	0.0065	1.34
Polar negative	215.052	(13C)		[M+35Cl]-	Glucosamine	HMDB0001514	FALSE	FALSE	TRUE	TRUE	3	C	idarubicin	low	72	0.0009	1.31
Polar negative	214.049			[M+35Cl]-	Glucosamine	HMDB0001514	FALSE	FALSE	TRUE	TRUE	3	B	lapatinib	low	72	0.0018	-1.51
Polar negative	215.052	(13C)		[M+35Cl]-	Glucosamine	HMDB0001514	FALSE	FALSE	TRUE	TRUE	3	D	mebendazole	high	6	0.0043	-1.21
Polar negative	214.049			[M+35Cl]-	Glucosamine	HMDB0001514	FALSE	FALSE	TRUE	TRUE	3	D	mebendazole	high	72	0.0019	1.62
Polar negative	215.052	(13C)		[M+35Cl]-	Glucosamine	HMDB0001514	FALSE	FALSE	TRUE	TRUE	3	D	mebendazole	high	72	0.007	1.38
Polar negative	186.018		C2H4	[M+35Cl]-	Glucosamine	HMDB0001514	FALSE	FALSE	TRUE	TRUE	3	D	mebendazole	low	72	0.0001	1.69
Polar negative	214.049			[M+35Cl]-	Glucosamine	HMDB0001514	FALSE	FALSE	TRUE	TRUE	3	D	mebendazole	low	72	<0.0001	1.58
Polar negative	186.018		C2H4	[M+35Cl]-	Glucosamine	HMDB0001514	FALSE	FALSE	TRUE	TRUE	3	C	sunitinib	high	48	0.0019	1.64
Lipids negative	214.049			[M+35Cl]-	Glucosamine	HMDB0001514	FALSE	FALSE	TRUE	FALSE	3	D	dasatinib	high	72	<0.0001	-1.54
Lipids negative	214.049			[M+35Cl]-	Glucosamine	HMDB0001514	FALSE	FALSE	TRUE	FALSE	3	D	fluorouracil	high	48	0.0031	-1.27
Lipids negative	214.049			[M+35Cl]-	Glucosamine	HMDB0001514	FALSE	FALSE	TRUE	FALSE	3	D	fluorouracil	high	72	<0.0001	-1.51
Lipids negative	214.049			[M+35Cl]-	Glucosamine	HMDB0001514	FALSE	FALSE	TRUE	FALSE	3	D	mebendazole	low	72	0.0026	1.52
Lipids negative	215.052	(13C)		[M+35Cl]-	Glucosamine	HMDB0001514	FALSE	FALSE	TRUE	FALSE	3	D	mebendazole	low	72	0.0073	2.32
Polar positive	242.043		H2O	[M+H]+	Glucosamine 6-phosphate	HMDB0001254	FALSE	FALSE	TRUE	TRUE	3	A	clozapine	high	6	0.0059	-1.7
Polar positive	242.043		H2O	[M+H]+	Glucosamine 6-phosphate	HMDB0001254	FALSE	FALSE	TRUE	TRUE	3	C	idarubicin	low	72	0.0088	1.23
Polar negative	258.038			[M-H]-	Glucosamine 6-phosphate	HMDB0001254	FALSE	FALSE	TRUE	FALSE	3	B	buspirone	high	72	0.0061	-1.28
Polar negative	258.038			[M-H]-	Glucosamine 6-phosphate	HMDB0001254	FALSE	FALSE	TRUE	FALSE	3	D	dasatinib	low	72	0.0076	1.21
Polar negative	258.038			[M-H]-	Glucosamine 6-phosphate	HMDB0001254	FALSE	FALSE	TRUE	FALSE	3	C	erlotinib	high	72	0.0008	1.6
Polar negative	258.038			[M-H]-	Glucosamine 6-phosphate	HMDB0001254	FALSE	FALSE	TRUE	FALSE	3	C	idarubicin	high	6	0.01	-1.28
Polar negative	258.038			[M-H]-	Glucosamine 6-phosphate	HMDB0001254	FALSE	FALSE	TRUE	FALSE	3	D	mebendazole	high	72	0.0036	1.35
Polar negative	258.038			[M-H]-	Glucosamine 6-phosphate	HMDB0001254	FALSE	FALSE	TRUE	FALSE	3	D	mebendazole	low	72	<0.0001	1.33
Polar positive	261.037			[M+H]+	Glucose 1-phosphate||Fructose 6-phosphate||Glucose 6-phosphate||myo-Inositol 1-phosphate	HMDB0001586||HMDB0000124||HMDB0001401||HMDB0000213	FALSE	FALSE	TRUE	TRUE	3	C	erlotinib	high	72	0.0045	1.87
Polar positive	283.019			[M+Na]+	Glucose 1-phosphate||Fructose 6-phosphate||Glucose 6-phosphate||myo-Inositol 1-phosphate	HMDB0001586||HMDB0000124||HMDB0001401||HMDB0000213	TRUE	FALSE	TRUE	TRUE	2	C	erlotinib	low	72	0.0021	2.2
Polar positive	284.022	(13C)		[M+Na]+	Glucose 1-phosphate||Fructose 6-phosphate||Glucose 6-phosphate||myo-Inositol 1-phosphate	HMDB0001586||HMDB0000124||HMDB0001401||HMDB0000213	FALSE	FALSE	TRUE	TRUE	3	C	erlotinib	low	72	0.0038	1.86
Polar positive	283.019			[M+Na]+	Glucose 1-phosphate||Fructose 6-phosphate||Glucose 6-phosphate||myo-Inositol 1-phosphate	HMDB0001586||HMDB0000124||HMDB0001401||HMDB0000213	TRUE	FALSE	TRUE	TRUE	2	D	fluorouracil	low	72	0.0003	-1.89
Polar positive	284.022	(13C)		[M+Na]+	Glucose 1-phosphate||Fructose 6-phosphate||Glucose 6-phosphate||myo-Inositol 1-phosphate	HMDB0001586||HMDB0000124||HMDB0001401||HMDB0000213	FALSE	FALSE	TRUE	TRUE	3	D	fluorouracil	low	72	0.0009	-1.88
Polar positive	283.019			[M+Na]+	Glucose 1-phosphate||Fructose 6-phosphate||Glucose 6-phosphate||myo-Inositol 1-phosphate	HMDB0001586||HMDB0000124||HMDB0001401||HMDB0000213	TRUE	FALSE	TRUE	TRUE	2	D	mebendazole	high	6	0.0034	1.8
Polar positive	284.022	(13C)		[M+Na]+	Glucose 1-phosphate||Fructose 6-phosphate||Glucose 6-phosphate||myo-Inositol 1-phosphate	HMDB0001586||HMDB0000124||HMDB0001401||HMDB0000213	FALSE	FALSE	TRUE	TRUE	3	D	mebendazole	high	6	0.0056	1.55
Polar positive	284.022	(13C)		[M+Na]+	Glucose 1-phosphate||Fructose 6-phosphate||Glucose 6-phosphate||myo-Inositol 1-phosphate	HMDB0001586||HMDB0000124||HMDB0001401||HMDB0000213	FALSE	FALSE	TRUE	TRUE	3	C	sunitinib	high	6	0.0007	-1.48
Polar positive	317.096			[2M+Na]+	Glutamic acid||N-Methyl-D-aspartic acid	HMDB0000148||HMDB0002393	FALSE	FALSE	TRUE	TRUE	3	A	acyclovir	high	48	0.0026	-1.49
Polar positive	345.091			[2M+Na]+	Glutamic acid||N-Methyl-D-aspartic acid	HMDB0000148||HMDB0002393 - HMDB0000812	FALSE	FALSE	TRUE	TRUE	3	A	acyclovir	low	6	0.0036	1.64
Polar positive	317.096			[2M+Na]+	Glutamic acid||N-Methyl-D-aspartic acid	HMDB0000148||HMDB0002393	FALSE	FALSE	TRUE	TRUE	3	B	buspirone	low	72	0.0005	-1.39
Polar positive	317.096			[2M+Na]+	Glutamic acid||N-Methyl-D-aspartic acid	HMDB0000148||HMDB0002393	FALSE	FALSE	TRUE	TRUE	3	A	clozapine	high	48	0.0003	-1.64
Polar positive	345.091			[2M+Na]+	Glutamic acid||N-Methyl-D-aspartic acid	HMDB0000148||HMDB0002393 - HMDB0000812	FALSE	FALSE	TRUE	TRUE	3	D	dasatinib	high	48	0.0013	1.44
Polar positive	295.113			[2M+H]+	Glutamic acid||N-Methyl-D-aspartic acid	HMDB0000148||HMDB0002393	FALSE	FALSE	TRUE	TRUE	3	D	dasatinib	high	72	0.0051	-1.62
Polar positive	317.096			[2M+Na]+	Glutamic acid||N-Methyl-D-aspartic acid	HMDB0000148||HMDB0002393	FALSE	FALSE	TRUE	TRUE	3	D	dasatinib	low	72	0.0004	-1.99
Polar positive	345.091			[2M+Na]+	Glutamic acid||N-Methyl-D-aspartic acid	HMDB0000148||HMDB0002393 - HMDB0000812	FALSE	FALSE	TRUE	TRUE	3	D	dasatinib	low	72	0.0091	-1.51
Polar positive	317.096			[2M+Na]+	Glutamic acid||N-Methyl-D-aspartic acid	HMDB0000148||HMDB0002393	FALSE	FALSE	TRUE	TRUE	3	B	doxorubicin	high	72	0.005	-1.22
Polar positive	317.096			[2M+Na]+	Glutamic acid||N-Methyl-D-aspartic acid	HMDB0000148||HMDB0002393	FALSE	FALSE	TRUE	TRUE	3	C	erlotinib	high	48	0.004	-1.92
Polar positive	345.091			[2M+Na]+	Glutamic acid||N-Methyl-D-aspartic acid	HMDB0000148||HMDB0002393 - HMDB0000812	FALSE	FALSE	TRUE	TRUE	3	C	erlotinib	high	48	0.0042	-1.81
Polar positive	148.06			[M+H]+	Glutamic acid||N-Methyl-D-aspartic acid	HMDB0000148||HMDB0002393	TRUE	TRUE	TRUE	TRUE	1	C	erlotinib	high	6	0.0035	1.32
Polar positive	149.064	(13C)		[M+H]+	Glutamic acid||N-Methyl-D-aspartic acid	HMDB0000148||HMDB0002393	FALSE	FALSE	TRUE	TRUE	3	C	erlotinib	high	6	0.003	1.36
Polar positive	171.046	(13C)		[M+Na]+	Glutamic acid||N-Methyl-D-aspartic acid	HMDB0000148||HMDB0002393	FALSE	FALSE	TRUE	TRUE	3	C	erlotinib	low	48	0.0022	-1.78
Polar positive	148.06			[M+H]+	Glutamic acid||N-Methyl-D-aspartic acid	HMDB0000148||HMDB0002393	TRUE	TRUE	TRUE	TRUE	1	C	erlotinib	low	72	0.0039	-1.53
Polar positive	149.064	(13C)		[M+H]+	Glutamic acid||N-Methyl-D-aspartic acid	HMDB0000148||HMDB0002393	FALSE	FALSE	TRUE	TRUE	3	C	erlotinib	low	72	0.0035	-1.58
Polar positive	150.067	(2x13C)		[M+H]+	Glutamic acid||N-Methyl-D-aspartic acid	HMDB0000148||HMDB0002393	FALSE	FALSE	TRUE	TRUE	3	C	erlotinib	low	72	0.0029	-1.53
Polar positive	317.096			[2M+Na]+	Glutamic acid||N-Methyl-D-aspartic acid	HMDB0000148||HMDB0002393	FALSE	FALSE	TRUE	TRUE	3	D	fluorouracil	low	48	0.0035	-2.47
Polar positive	171.046	(13C)		[M+Na]+	Glutamic acid||N-Methyl-D-aspartic acid	HMDB0000148||HMDB0002393	FALSE	FALSE	TRUE	TRUE	3	D	fluorouracil	low	72	0.0043	-2.19
Polar positive	317.096			[2M+Na]+	Glutamic acid||N-Methyl-D-aspartic acid	HMDB0000148||HMDB0002393	FALSE	FALSE	TRUE	TRUE	3	D	fluorouracil	low	72	0.0026	-1.92
Polar positive	345.091			[2M+Na]+	Glutamic acid||N-Methyl-D-aspartic acid	HMDB0000148||HMDB0002393 - HMDB0000812	FALSE	FALSE	TRUE	TRUE	3	D	fluorouracil	low	72	0.0001	-1.3
Polar positive	345.091			[2M+Na]+	Glutamic acid||N-Methyl-D-aspartic acid	HMDB0000148||HMDB0002393 - HMDB0000812	FALSE	FALSE	TRUE	TRUE	3	C	idarubicin	high	72	0.003	-1.84
Polar positive	171.046	(13C)		[M+Na]+	Glutamic acid||N-Methyl-D-aspartic acid	HMDB0000148||HMDB0002393	FALSE	FALSE	TRUE	TRUE	3	C	idarubicin	low	48	0.0038	-1.85
Polar positive	317.096			[2M+Na]+	Glutamic acid||N-Methyl-D-aspartic acid	HMDB0000148||HMDB0002393	FALSE	FALSE	TRUE	TRUE	3	D	mebendazole	high	6	0.0067	2.61
Polar positive	345.091			[2M+Na]+	Glutamic acid||N-Methyl-D-aspartic acid	HMDB0000148||HMDB0002393 - HMDB0000812	FALSE	FALSE	TRUE	TRUE	3	D	mebendazole	high	72	0.0007	-1.6
Polar positive	317.096			[2M+Na]+	Glutamic acid||N-Methyl-D-aspartic acid	HMDB0000148||HMDB0002393	FALSE	FALSE	TRUE	TRUE	3	A	sorafenib	high	48	0.0004	-1.52
Polar positive	171.046	(13C)		[M+Na]+	Glutamic acid||N-Methyl-D-aspartic acid	HMDB0000148||HMDB0002393	FALSE	FALSE	TRUE	TRUE	3	C	sunitinib	high	72	0.0051	2.27
Polar positive	317.096			[2M+Na]+	Glutamic acid||N-Methyl-D-aspartic acid	HMDB0000148||HMDB0002393	FALSE	FALSE	TRUE	TRUE	3	C	sunitinib	high	72	0.003	1.69
Polar positive	171.046	(13C)		[M+Na]+	Glutamic acid||N-Methyl-D-aspartic acid	HMDB0000148||HMDB0002393	FALSE	FALSE	TRUE	TRUE	3	C	sunitinib	low	48	0.0099	-1.6
Polar positive	251.124		CO2	[2M+H]+	Glutamic acid||N-Methyl-D-aspartic acid	HMDB0000148||HMDB0002393	FALSE	FALSE	TRUE	TRUE	3	C	sunitinib	low	48	0.0078	1.3
Polar positive	150.067	(2x13C)		[M+H]+	Glutamic acid||N-Methyl-D-aspartic acid	HMDB0000148||HMDB0002393	FALSE	FALSE	TRUE	TRUE	3	C	sunitinib	low	72	0.0096	1.21
Polar negative	146.046			[M-H]-	Glutamic acid||N-Methyl-D-aspartic acid	HMDB0000148||HMDB0002393	TRUE	TRUE	TRUE	TRUE	2	B	buspirone	high	72	0.0095	-1.16
Polar negative	148.053	(2x13C)		[M-H]-	Glutamic acid||N-Methyl-D-aspartic acid	HMDB0000148||HMDB0002393	FALSE	FALSE	TRUE	TRUE	3	B	doxorubicin	high	72	0.0002	1.17
Polar negative	146.046			[M-H]-	Glutamic acid||N-Methyl-D-aspartic acid	HMDB0000148||HMDB0002393	TRUE	TRUE	TRUE	TRUE	2	C	erlotinib	high	6	0.0047	1.16
Polar negative	147.049	(13C)		[M-H]-	Glutamic acid||N-Methyl-D-aspartic acid	HMDB0000148||HMDB0002393	FALSE	FALSE	TRUE	TRUE	3	C	erlotinib	high	6	0.0012	1.15
Polar negative	148.053	(2x13C)		[M-H]-	Glutamic acid||N-Methyl-D-aspartic acid	HMDB0000148||HMDB0002393	FALSE	FALSE	TRUE	TRUE	3	C	erlotinib	high	6	0.0044	1.2
Polar negative	146.046			[M-H]-	Glutamic acid||N-Methyl-D-aspartic acid	HMDB0000148||HMDB0002393	TRUE	TRUE	TRUE	TRUE	2	C	erlotinib	high	72	0.0073	-1.4
Polar negative	147.049	(13C)		[M-H]-	Glutamic acid||N-Methyl-D-aspartic acid	HMDB0000148||HMDB0002393	FALSE	FALSE	TRUE	TRUE	3	C	erlotinib	high	72	0.0076	-1.4
Polar negative	148.053	(2x13C)		[M-H]-	Glutamic acid||N-Methyl-D-aspartic acid	HMDB0000148||HMDB0002393	FALSE	FALSE	TRUE	TRUE	3	C	erlotinib	high	72	0.0023	-1.4
Polar negative	293.099			[2M-H]-	Glutamic acid||N-Methyl-D-aspartic acid	HMDB0000148||HMDB0002393	FALSE	FALSE	TRUE	TRUE	3	C	erlotinib	high	72	0.003	-2.22
Polar negative	293.099			[2M-H]-	Glutamic acid||N-Methyl-D-aspartic acid	HMDB0000148||HMDB0002393	FALSE	FALSE	TRUE	TRUE	3	C	erlotinib	low	48	0.0007	-1.77
Polar negative	146.046			[M-H]-	Glutamic acid||N-Methyl-D-aspartic acid	HMDB0000148||HMDB0002393	TRUE	TRUE	TRUE	TRUE	2	C	erlotinib	low	72	0.0004	-2.1
Polar negative	147.049	(13C)		[M-H]-	Glutamic acid||N-Methyl-D-aspartic acid	HMDB0000148||HMDB0002393	FALSE	FALSE	TRUE	TRUE	3	C	erlotinib	low	72	0.0004	-2.13
Polar negative	148.053	(2x13C)		[M-H]-	Glutamic acid||N-Methyl-D-aspartic acid	HMDB0000148||HMDB0002393	FALSE	FALSE	TRUE	TRUE	3	C	erlotinib	low	72	0.0014	-2.06
Polar negative	293.099			[2M-H]-	Glutamic acid||N-Methyl-D-aspartic acid	HMDB0000148||HMDB0002393	FALSE	FALSE	TRUE	TRUE	3	C	erlotinib	low	72	0.0043	-2.14
Polar negative	293.099			[2M-H]-	Glutamic acid||N-Methyl-D-aspartic acid	HMDB0000148||HMDB0002393	FALSE	FALSE	TRUE	TRUE	3	D	fluorouracil	low	72	0.0033	1.55
Polar negative	293.099			[2M-H]-	Glutamic acid||N-Methyl-D-aspartic acid	HMDB0000148||HMDB0002393	FALSE	FALSE	TRUE	TRUE	3	C	idarubicin	high	48	0.0058	2.14
Polar negative	293.099			[2M-H]-	Glutamic acid||N-Methyl-D-aspartic acid	HMDB0000148||HMDB0002393	FALSE	FALSE	TRUE	TRUE	3	D	mebendazole	high	6	0.0016	-1.54
Polar negative	293.099			[2M-H]-	Glutamic acid||N-Methyl-D-aspartic acid	HMDB0000148||HMDB0002393	FALSE	FALSE	TRUE	TRUE	3	C	sunitinib	high	48	0.0004	1.91
Polar negative	293.099			[2M-H]-	Glutamic acid||N-Methyl-D-aspartic acid	HMDB0000148||HMDB0002393	FALSE	FALSE	TRUE	TRUE	3	C	sunitinib	high	6	0.0001	1.66
Polar negative	146.046			[M-H]-	Glutamic acid||N-Methyl-D-aspartic acid	HMDB0000148||HMDB0002393	TRUE	TRUE	TRUE	TRUE	2	C	sunitinib	low	6	0.0058	1.2
Polar negative	147.049	(13C)		[M-H]-	Glutamic acid||N-Methyl-D-aspartic acid	HMDB0000148||HMDB0002393	FALSE	FALSE	TRUE	TRUE	3	C	sunitinib	low	6	0.0074	1.22
Polar negative	148.053	(2x13C)		[M-H]-	Glutamic acid||N-Methyl-D-aspartic acid	HMDB0000148||HMDB0002393	FALSE	FALSE	TRUE	TRUE	3	C	sunitinib	low	6	0.0015	1.3
Polar positive	345.091			[2M+Na]+	Glutamic acid||N-Methyl-D-aspartic acid - N-Acetyl-L-aspartic acid heterodimer	HMDB0000148||HMDB0002393 - HMDB0000812	FALSE	FALSE	TRUE	TRUE	3	A	acyclovir	high	48	0.0056	-1.53
Polar negative	181.039			[M+35Cl]-	Glutamine	HMDB0000641	FALSE	FALSE	TRUE	TRUE	3	C	erlotinib	high	48	0.0004	10.47
Polar negative	181.039			[M+35Cl]-	Glutamine	HMDB0000641	FALSE	FALSE	TRUE	TRUE	3	C	erlotinib	high	72	0.0001	9.02
Polar negative	181.039			[M+35Cl]-	Glutamine	HMDB0000641	FALSE	FALSE	TRUE	TRUE	3	C	erlotinib	low	48	<0.0001	9.93
Polar negative	181.039			[M+35Cl]-	Glutamine	HMDB0000641	FALSE	FALSE	TRUE	TRUE	3	D	mebendazole	high	48	0.0058	4.05
Polar negative	181.039			[M+35Cl]-	Glutamine	HMDB0000641	FALSE	FALSE	TRUE	TRUE	3	D	mebendazole	high	72	0.0017	4.11
Polar negative	181.039			[M+35Cl]-	Glutamine	HMDB0000641	FALSE	FALSE	TRUE	TRUE	3	D	mebendazole	low	72	0.0026	2.91
Polar positive	295.129			[M+H]+	Glutamylphenylalanine	HMDB0029156	FALSE	FALSE	TRUE	FALSE	3	D	mebendazole	high	6	0.0041	1.54
Polar positive	295.129			[M+H]+	Glutamylphenylalanine	HMDB0029156	FALSE	FALSE	TRUE	FALSE	3	D	mebendazole	high	72	0.0081	2.03
Polar positive	330.073			[M+Na]+	Glutathione	HMDB0000125	TRUE	FALSE	TRUE	TRUE	1	A	acyclovir	high	48	0.0082	-2.81
Polar positive	331.076	(13C)		[M+Na]+	Glutathione	HMDB0000125	FALSE	FALSE	TRUE	TRUE	3	A	acyclovir	high	48	0.0088	-2.74
Polar positive	330.073			[M+Na]+	Glutathione	HMDB0000125	TRUE	FALSE	TRUE	TRUE	1	A	clozapine	high	48	0.0052	-3.34
Polar positive	331.076	(13C)		[M+Na]+	Glutathione	HMDB0000125	FALSE	FALSE	TRUE	TRUE	3	A	clozapine	high	48	0.0083	-3.45
Polar positive	330.073			[M+Na]+	Glutathione	HMDB0000125	TRUE	FALSE	TRUE	TRUE	1	A	clozapine	low	48	0.0078	-3.24
Polar positive	310.098	(2x13C)		[M+H]+	Glutathione	HMDB0000125	FALSE	FALSE	TRUE	TRUE	3	D	dasatinib	high	72	0.0038	-1.59
Polar positive	330.073			[M+Na]+	Glutathione	HMDB0000125	TRUE	FALSE	TRUE	TRUE	1	D	dasatinib	high	72	<0.0001	-2.81
Polar positive	331.076	(13C)		[M+Na]+	Glutathione	HMDB0000125	FALSE	FALSE	TRUE	TRUE	3	D	dasatinib	high	72	<0.0001	-2.92
Polar positive	332.069	(34S)		[M+Na]+	Glutathione	HMDB0000125	FALSE	FALSE	TRUE	TRUE	3	D	dasatinib	high	72	<0.0001	-2.34
Polar positive	330.073			[M+Na]+	Glutathione	HMDB0000125	TRUE	FALSE	TRUE	TRUE	1	D	dasatinib	low	48	0.0038	-3.26
Polar positive	331.076	(13C)		[M+Na]+	Glutathione	HMDB0000125	FALSE	FALSE	TRUE	TRUE	3	D	dasatinib	low	48	0.0019	-3.54
Polar positive	310.098	(2x13C)		[M+H]+	Glutathione	HMDB0000125	FALSE	FALSE	TRUE	TRUE	3	D	dasatinib	low	72	0.0005	-2.09
Polar positive	330.073			[M+Na]+	Glutathione	HMDB0000125	TRUE	FALSE	TRUE	TRUE	1	D	dasatinib	low	72	<0.0001	-7.89
Polar positive	331.076	(13C)		[M+Na]+	Glutathione	HMDB0000125	FALSE	FALSE	TRUE	TRUE	3	D	dasatinib	low	72	0.0001	-7.92
Polar positive	332.069	(34S)		[M+Na]+	Glutathione	HMDB0000125	FALSE	FALSE	TRUE	TRUE	3	D	dasatinib	low	72	0.0012	-3.78
Polar positive	310.098	(2x13C)		[M+H]+	Glutathione	HMDB0000125	FALSE	FALSE	TRUE	TRUE	3	C	erlotinib	high	72	0.0003	-2.3
Polar positive	330.073			[M+Na]+	Glutathione	HMDB0000125	TRUE	FALSE	TRUE	TRUE	1	C	erlotinib	low	48	0.002	-2.06
Polar positive	332.069	(34S)		[M+Na]+	Glutathione	HMDB0000125	FALSE	FALSE	TRUE	TRUE	3	C	erlotinib	low	48	0.0009	-2.29
Polar positive	310.098	(2x13C)		[M+H]+	Glutathione	HMDB0000125	FALSE	FALSE	TRUE	TRUE	3	C	erlotinib	low	72	<0.0001	-2.26
Polar positive	332.069	(34S)		[M+Na]+	Glutathione	HMDB0000125	FALSE	FALSE	TRUE	TRUE	3	C	erlotinib	low	72	0.0039	-1.67
Polar positive	330.073			[M+Na]+	Glutathione	HMDB0000125	TRUE	FALSE	TRUE	TRUE	1	D	fluorouracil	high	72	0.0021	-1.74
Polar positive	331.076	(13C)		[M+Na]+	Glutathione	HMDB0000125	FALSE	FALSE	TRUE	TRUE	3	D	fluorouracil	high	72	0.0017	-1.74
Polar positive	332.069	(34S)		[M+Na]+	Glutathione	HMDB0000125	FALSE	FALSE	TRUE	TRUE	3	D	fluorouracil	high	72	0.0037	-1.4
[truncated: 4,538 more rows]

## Sheet: SuppTable10
Supplementary Table 10 Annotated extracellular polar metabolite m/z-RT features significantly perturbed by xenobiotic exposure. Annotated polar metabolite m/z-RT features measured at significantly different intensities in intracellular extracts of xenobiotic-exposed cardiac microtissues relative to batch and time matched controls are reported. The UHPLC-MS assay in which each feature was measured…
Assay	m/z	RT (seconds)	Neutral loss	Ion form	Compound name	HMDB ID	MS2: in-house spectral database	MS2: mzCloud	RT: in-house RT library	MS1: MTox	MSI Confidence Level	Batch	Xenobiotic	Exposure concentration	Exposure duration (hours)	p-value	Fold Change
HILIC positive	282.12	388.7		[M+H]+	1-Methyladenosine	HMDB0003331	FALSE	FALSE	TRUE	TRUE	1	A	acyclovir	low	48	0.0016	-1.2
HILIC positive	282.12	388.7		[M+H]+	1-Methyladenosine	HMDB0003331	FALSE	FALSE	TRUE	TRUE	1	D	dasatinib	high	72	0.0013	-1.37
HILIC positive	282.12	388.7		[M+H]+	1-Methyladenosine	HMDB0003331	FALSE	FALSE	TRUE	TRUE	1	C	erlotinib	high	72	0.0023	-1.42
HILIC positive	282.12	388.7		[M+H]+	1-Methyladenosine	HMDB0003331	FALSE	FALSE	TRUE	TRUE	1	D	fluorouracil	low	48	0.007	-1.19
HILIC positive	282.12	388.7		[M+H]+	1-Methyladenosine	HMDB0003331	FALSE	FALSE	TRUE	TRUE	1	C	sunitinib	low	6	0.005	1.66
HILIC positive	160.037	410.2		[M+Na]+	2-Aminobenzoic acid	HMDB0001123	FALSE	FALSE	TRUE	TRUE	1	C	erlotinib	low	48	0.006	-1.59
HILIC positive	160.037	410.2		[M+Na]+	2-Aminobenzoic acid	HMDB0001123	FALSE	FALSE	TRUE	TRUE	1	C	idarubicin	low	48	0.0039	-1.51
HILIC positive	160.037	410.2		[M+Na]+	2-Aminobenzoic acid	HMDB0001123	FALSE	FALSE	TRUE	TRUE	1	C	sunitinib	low	48	0.0003	-1.39
HILIC positive	188.176	507.2		[M+H]+	Acetylspermidine	HMDB0002189||HMDB0001276	TRUE	TRUE	TRUE	TRUE	1	A	acyclovir	low	48	0.0054	-1.58
HILIC positive	188.176	503.5		[M+H]+	Acetylspermidine	HMDB0002189||HMDB0001276	TRUE	TRUE	TRUE	TRUE	1	D	dasatinib	low	72	0.0004	-1.74
HILIC positive	188.176	503.5		[M+H]+	Acetylspermidine	HMDB0002189||HMDB0001276	TRUE	TRUE	TRUE	TRUE	1	D	dasatinib	high	48	0.007	1.33
HILIC positive	188.176	507.2		[M+H]+	Acetylspermidine	HMDB0002189||HMDB0001276	TRUE	TRUE	TRUE	TRUE	1	C	idarubicin	low	72	0.0005	2.55
HILIC positive	188.176	503.5		[M+H]+	Acetylspermidine	HMDB0002189||HMDB0001276	TRUE	TRUE	TRUE	TRUE	1	D	mebendazole	high	72	0.0022	1.87
HILIC positive	266.075	339.6		[M+Na]+	Cytarabine	HMDB0015122	TRUE	FALSE	FALSE	FALSE	1	B	doxorubicin	low	6	0.0021	1.47
HILIC positive	244.093	339.7		[M+H]+	Cytidine	HMDB0000089	FALSE	TRUE	TRUE	TRUE	1	B	doxorubicin	low	48	0.0038	-1.35
HILIC positive	244.093	339.7		[M+H]+	Cytidine	HMDB0000089	FALSE	TRUE	TRUE	TRUE	1	C	erlotinib	low	72	0.0045	1.73
HILIC positive	244.093	339.7		[M+H]+	Cytidine	HMDB0000089	FALSE	TRUE	TRUE	TRUE	1	C	idarubicin	low	72	0.0098	1.36
HILIC positive	244.093	339.7		[M+H]+	Cytidine	HMDB0000089	FALSE	TRUE	TRUE	TRUE	1	D	mebendazole	low	72	0.0066	1.17
HILIC positive	112.05	246.8		[M+H]+	Cytosine	HMDB0000630	FALSE	FALSE	TRUE	TRUE	1	A	acyclovir	high	6	0.0022	-2.23
HILIC positive	112.05	246.8		[M+H]+	Cytosine	HMDB0000630	FALSE	FALSE	TRUE	TRUE	1	A	acyclovir	high	48	0.0003	-2.03
HILIC positive	112.05	246.8		[M+H]+	Cytosine	HMDB0000630	FALSE	FALSE	TRUE	TRUE	1	A	acyclovir	high	72	0.0047	-2.05
HILIC positive	112.05	246.8		[M+H]+	Cytosine	HMDB0000630	FALSE	FALSE	TRUE	TRUE	1	C	erlotinib	low	48	0.0046	-1.65
HILIC positive	112.05	246.8		[M+H]+	Cytosine	HMDB0000630	FALSE	FALSE	TRUE	TRUE	1	C	idarubicin	low	48	0.0036	-1.4
HILIC positive	112.05	246.8		[M+H]+	Cytosine	HMDB0000630	FALSE	FALSE	TRUE	TRUE	1	C	idarubicin	high	48	0.0019	-1.56
HILIC positive	163.06	501	NH3	[M+H]+	D(+)-Galactosamine||D-Glucosamine	HMDB0341150||HMDB0001514	TRUE	FALSE	FALSE	FALSE||TRUE	1	A	sorafenib	low	48	0.0036	1.28
HILIC positive	250.08	246.7		[M+Na]+	Deoxycytidine	HMDB0000014	FALSE	FALSE	TRUE	TRUE	1	A	acyclovir	high	72	0.0012	-6.38
HILIC positive	228.098	247.7		[M+H]+	Deoxycytidine	HMDB0000014	FALSE	FALSE	TRUE	TRUE	1	C	erlotinib	low	48	0.0015	-1.59
HILIC positive	228.098	247.7		[M+H]+	Deoxycytidine	HMDB0000014	FALSE	FALSE	TRUE	TRUE	1	C	erlotinib	high	48	0.0078	-1.31
HILIC positive	228.098	247.7		[M+H]+	Deoxycytidine	HMDB0000014	FALSE	FALSE	TRUE	TRUE	1	D	fluorouracil	low	48	0.0099	-1.29
HILIC positive	228.098	247.7		[M+H]+	Deoxycytidine	HMDB0000014	FALSE	FALSE	TRUE	TRUE	1	C	idarubicin	low	48	0.0087	-1.66
HILIC positive	228.098	247.7		[M+H]+	Deoxycytidine	HMDB0000014	FALSE	FALSE	TRUE	TRUE	1	C	idarubicin	high	48	0.0008	-1.88
HILIC positive	129.066	460.8	H2O	[M+H]+	DL-Glutamine	HMDB0003423	TRUE	FALSE	FALSE	TRUE	1	D	mebendazole	high	6	0.0048	1.49
HILIC positive	88.0392	465.4	H2O	[M+H]+	DL-Serine	HMDB0003406	TRUE	FALSE	FALSE	FALSE||FALSE	1	D	mebendazole	high	72	0.0033	1.17
HILIC positive	118.061	436.8		[M+H]+	Guanidoacetic acid	HMDB0000128	FALSE	FALSE	TRUE	TRUE	1	C	erlotinib	high	6	0.0084	1.55
HILIC positive	118.061	436.8		[M+H]+	Guanidoacetic acid	HMDB0000128	FALSE	FALSE	TRUE	TRUE	1	C	erlotinib	high	72	0.0003	1.48
HILIC positive	110.027	433.1		[M+H]+	Hypotaurine	HMDB0000965	FALSE	FALSE	TRUE	TRUE	1	B	buspirone	high	72	0.0089	-1.47
HILIC positive	110.027	433.1		[M+H]+	Hypotaurine	HMDB0000965	FALSE	FALSE	TRUE	TRUE	1	B	doxorubicin	low	72	0.0062	-1.44
HILIC positive	137.046	139		[M+H]+	Hypoxanthine	HMDB0000157	FALSE	TRUE	TRUE	TRUE	1	D	fluorouracil	low	6	0.0017	-1.22
HILIC positive	269.088	274.4		[M+H]+	Inosine	HMDB0000195	TRUE	FALSE	FALSE	FALSE	1	A	acyclovir	high	72	0.0047	1.69
HILIC positive	269.088	274.4		[M+H]+	Inosine	HMDB0000195	TRUE	FALSE	FALSE	FALSE	1	D	dasatinib	high	72	0.0073	-3.32
HILIC positive	269.088	274.4		[M+H]+	Inosine	HMDB0000195	TRUE	FALSE	FALSE	FALSE	1	D	fluorouracil	low	6	0.0003	-1.7
HILIC positive	291.07	274.7		[M+Na]+	Inosine	HMDB0000195	TRUE	FALSE	FALSE	FALSE	1	D	fluorouracil	low	6	0.001	-2.43
HILIC positive	291.07	274.7		[M+Na]+	Inosine	HMDB0000195	TRUE	FALSE	FALSE	FALSE	1	A	sorafenib	high	72	0.0073	-2.63
HILIC positive	269.088	274.4		[M+H]+	Inosine	HMDB0000195	TRUE	FALSE	FALSE	FALSE	1	C	sunitinib	low	72	0.003	1.3
HILIC positive	269.088	274.4		[M+H]+	Inosine	HMDB0000195	TRUE	FALSE	FALSE	FALSE	1	C	sunitinib	high	72	0.0003	-1.64
HILIC positive	291.07	274.7		[M+Na]+	Inosine	HMDB0000195	TRUE	FALSE	FALSE	FALSE	1	C	sunitinib	high	72	0.0041	-1.48
HILIC positive	175.119	521.5		[M+H]+	L-Arginine	HMDB0000517	FALSE	TRUE	TRUE	TRUE	1	A	acyclovir	low	48	0.0074	1.03
HILIC positive	158.092	521.5	NH3	[M+H]+	L-Arginine	HMDB0000517	TRUE	FALSE	FALSE	TRUE	1	B	buspirone	high	72	0.0065	1.07
HILIC positive	158.092	521.5	NH3	[M+H]+	L-Arginine	HMDB0000517	TRUE	FALSE	FALSE	TRUE	1	D	dasatinib	high	72	0.0039	1.07
HILIC positive	158.092	521.5	NH3	[M+H]+	L-Arginine	HMDB0000517	TRUE	FALSE	FALSE	TRUE	1	B	doxorubicin	low	72	0.0011	1.09
HILIC positive	175.119	521.5		[M+H]+	L-Arginine	HMDB0000517	FALSE	TRUE	TRUE	TRUE	1	B	doxorubicin	low	72	0.0046	1.1
HILIC positive	158.092	521.5	NH3	[M+H]+	L-Arginine	HMDB0000517	TRUE	FALSE	FALSE	TRUE	1	B	lapatinib	low	72	0.0077	1.09
HILIC positive	241.031	557.6		[M+H]+	L-Cysteine	HMDB0000574	FALSE	TRUE	TRUE	TRUE	1	A	clozapine	low	48	0.0015	1.15
HILIC positive	209.092	346.6		[M+H]+	L-Kynurenine	HMDB0000684	FALSE	FALSE	TRUE	TRUE	1	A	acyclovir	low	48	0.002	-1.22
HILIC positive	209.092	349.4		[M+H]+	L-Kynurenine	HMDB0000684	FALSE	FALSE	TRUE	TRUE	1	B	lapatinib	low	6	0.0045	-1.15
HILIC positive	209.092	349.4		[M+H]+	L-Kynurenine	HMDB0000684	FALSE	FALSE	TRUE	TRUE	1	B	lapatinib	high	6	0.0048	-1.18
HILIC positive	209.092	346.6		[M+H]+	L-Kynurenine	HMDB0000684	FALSE	FALSE	TRUE	TRUE	1	A	sorafenib	high	48	0.0061	-1.35
HILIC positive	209.092	346.6		[M+H]+	L-Kynurenine	HMDB0000684	FALSE	FALSE	TRUE	TRUE	1	A	sorafenib	high	72	0.0048	-1.2
HILIC positive	205.097	341.2		[M+H]+	L-Tryptophan	HMDB0000929	FALSE	TRUE	TRUE	TRUE	1	A	clozapine	high	48	0.0018	-1.1
HILIC positive	496.34	304.4		[M+H]+	LysoPC(16:0)	HMDB0010382	FALSE	FALSE	TRUE	TRUE	1	B	buspirone	low	48	0.0054	1.16
HILIC positive	496.34	304.4		[M+H]+	LysoPC(16:0)	HMDB0010382	FALSE	FALSE	TRUE	TRUE	1	A	clozapine	low	48	0.0017	-1.22
HILIC positive	518.322	304.7		[M+Na]+	LysoPC(16:0)	HMDB0010382	FALSE	FALSE	TRUE	TRUE	1	A	clozapine	high	48	0.0058	-1.23
HILIC positive	496.34	304.4		[M+H]+	LysoPC(16:0)	HMDB0010382	FALSE	FALSE	TRUE	TRUE	1	A	sorafenib	high	48	0.0036	-1.19
HILIC positive	510.356	303.1		[M+H]+	LysoPC(17:0)	HMDB0012108	FALSE	TRUE	TRUE	TRUE	1	A	clozapine	low	48	0.0017	-1.27
HILIC positive	510.356	303.1		[M+H]+	LysoPC(17:0)	HMDB0012108	FALSE	TRUE	TRUE	TRUE	1	A	sorafenib	high	48	0.0012	-1.33
HILIC positive	524.371	302.1		[M+H]+	LysoPC(18:0)	HMDB0010384	FALSE	FALSE	TRUE	TRUE	1	A	sorafenib	high	48	0.0012	-1.28
HILIC positive	544.34	300.7		[M+Na]+	LysoPC(18:1(9Z))	HMDB0002815	FALSE	FALSE	TRUE	TRUE	1	A	acyclovir	low	48	0.0001	1.35
HILIC positive	544.34	300.7		[M+Na]+	LysoPC(18:1(9Z))	HMDB0002815	FALSE	FALSE	TRUE	TRUE	1	A	acyclovir	low	72	0.0071	1.42
HILIC positive	544.34	300.7		[M+Na]+	LysoPC(18:1(9Z))	HMDB0002815	FALSE	FALSE	TRUE	TRUE	1	D	fluorouracil	low	72	0.0021	1.26
HILIC positive	544.34	300.7		[M+Na]+	LysoPC(18:1(9Z))	HMDB0002815	FALSE	FALSE	TRUE	TRUE	1	A	sorafenib	high	48	0.0062	-1.15
HILIC positive	520.34	303		[M+H]+	LysoPC(18:2(9Z_12Z))	HMDB0010386	FALSE	FALSE	TRUE	TRUE	1	A	acyclovir	low	48	0	1.34
HILIC positive	74.0712	240.5		[M+H]+	Methylguanidine	HMDB0001522	FALSE	FALSE	TRUE	TRUE	1	C	erlotinib	high	72	0.0098	-1.48
HILIC positive	148.06	479		[M+H]+	N-Methyl-D-aspartic acid||L-Glutamic acid	HMDB0002393||HMDB0000148	FALSE	FALSE	TRUE	TRUE	1	D	dasatinib	high	72	0.0049	-1.16
HILIC positive	148.06	479		[M+H]+	N-Methyl-D-aspartic acid||L-Glutamic acid	HMDB0002393||HMDB0000148	FALSE	FALSE	TRUE	TRUE	1	A	sorafenib	high	48	0.0066	1.25
HILIC positive	133.097	533.9		[M+H]+	Ornithine	HMDB0000214	FALSE	TRUE	TRUE	TRUE	1	A	acyclovir	low	48	0.0094	-1.08
HILIC positive	133.097	533.9		[M+H]+	Ornithine	HMDB0000214	FALSE	TRUE	TRUE	TRUE	1	A	acyclovir	high	72	0.0026	1.11
HILIC positive	133.097	533.9		[M+H]+	Ornithine	HMDB0000214	FALSE	TRUE	TRUE	TRUE	1	A	clozapine	low	48	0.001	1.12
HILIC positive	133.097	533.9		[M+H]+	Ornithine	HMDB0000214	FALSE	TRUE	TRUE	TRUE	1	D	dasatinib	high	72	0.0013	-1.06
HILIC positive	116.07	521.5	NH3	[M+H]+	Ornithine	HMDB0000214	TRUE	FALSE	FALSE	FALSE	1	C	sunitinib	low	48	0.0075	1.12
HILIC positive	147.113	531.4		[M+NH4]+	Pipecolic acid	HMDB0000070	FALSE	FALSE	TRUE	TRUE	1	A	acyclovir	low	48	0.0055	1.04
HILIC positive	147.113	531.4		[M+NH4]+	Pipecolic acid	HMDB0000070	FALSE	FALSE	TRUE	TRUE	1	A	clozapine	high	72	0.0015	-1.06
HILIC positive	112.076	531.4	H2O	[M+H]+	Pipecolic acid	HMDB0000716	TRUE	FALSE	FALSE	FALSE	1	D	mebendazole	low	6	0.0094	1.1
HILIC positive	229.155	460.8		[M+H]+	Prolylleucine	HMDB0253028	TRUE	FALSE	FALSE	FALSE	1	C	erlotinib	high	48	0.0009	1.21
HILIC positive	218.139	376.7		[M+H]+	Propionylcarnitine	HMDB0000824	FALSE	TRUE	TRUE	TRUE	1	A	acyclovir	high	72	0.0034	-1.12
HILIC positive	218.139	376.7		[M+H]+	Propionylcarnitine	HMDB0000824	FALSE	TRUE	TRUE	TRUE	1	C	idarubicin	low	48	0.0018	-1.08
HILIC positive	218.139	376.7		[M+H]+	Propionylcarnitine	HMDB0000824	FALSE	TRUE	TRUE	TRUE	1	C	idarubicin	high	48	0.0023	-1.11
HILIC positive	218.139	376.7		[M+H]+	Propionylcarnitine	HMDB0000824	FALSE	TRUE	TRUE	TRUE	1	C	sunitinib	low	48	0.0001	-1.16
HILIC positive	218.139	376.7		[M+H]+	Propionylcarnitine	HMDB0000824	FALSE	TRUE	TRUE	TRUE	1	C	sunitinib	high	48	0.0009	-1.09
HILIC positive	139.05	105.6		[M+H]+	Urocanic acid	HMDB0000301	FALSE	TRUE	TRUE	TRUE	1	D	dasatinib	low	72	0.0008	-1.43
HILIC positive	139.05	105.6		[M+H]+	Urocanic acid	HMDB0000301	FALSE	TRUE	TRUE	TRUE	1	D	dasatinib	high	72	0.0015	-1.21
HILIC negative	134.047	98.2		[M-H]-	Adenine	HMDB0000034	FALSE	FALSE	TRUE	TRUE	1	A	clozapine	low	48	0.0014	-1.31
HILIC negative	134.047	98.2		[M-H]-	Adenine	HMDB0000034	FALSE	FALSE	TRUE	TRUE	1	C	sunitinib	high	72	0.0003	1.24
HILIC negative	115.04	71.3		[M-H]-	alpha-Ketoisovaleric acid	HMDB0000019	FALSE	FALSE	TRUE	TRUE	1	A	acyclovir	low	48	0.0019	-1.36
HILIC negative	115.04	71.3		[M-H]-	alpha-Ketoisovaleric acid	HMDB0000019	FALSE	FALSE	TRUE	TRUE	1	D	dasatinib	low	72	0.01	-1.55
HILIC negative	115.04	71.3		[M-H]-	alpha-Ketoisovaleric acid	HMDB0000019	FALSE	FALSE	TRUE	TRUE	1	A	sorafenib	high	48	0.0073	1.19
HILIC negative	199.969	412.7		[M-H]-	Cysteine-S-sulfate	HMDB0000731	FALSE	FALSE	TRUE	TRUE	1	B	buspirone	high	6	0.0052	-1.62
HILIC negative	199.969	412.7		[M-H]-	Cysteine-S-sulfate	HMDB0000731	FALSE	FALSE	TRUE	TRUE	1	B	doxorubicin	low	6	0.0071	-1.4
HILIC negative	199.969	412.7		[M-H]-	Cysteine-S-sulfate	HMDB0000731	FALSE	FALSE	TRUE	TRUE	1	B	doxorubicin	low	72	0.0063	-1.4
HILIC negative	199.969	412.7		[M-H]-	Cysteine-S-sulfate	HMDB0000731	FALSE	FALSE	TRUE	TRUE	1	B	doxorubicin	high	6	0.0083	-1.49
HILIC negative	199.969	412.7		[M-H]-	Cysteine-S-sulfate	HMDB0000731	FALSE	FALSE	TRUE	TRUE	1	B	lapatinib	low	6	0.0045	-1.57
HILIC negative	241.093	399.4		[M+Acetate]-	D-(-)-Mannitol||L-Iditol	HMDB0000765||HMDB0011632	FALSE	TRUE	FALSE	FALSE	2	D	mebendazole	high	6	0.0099	-1.19
HILIC negative	89.0244	364.3		[M-H]-	D-Lactic acid	HMDB0001311	FALSE	FALSE	TRUE	TRUE	1	A	acyclovir	low	48	0.0081	-1.44
HILIC negative	89.0244	373.6		[M-H]-	D-Lactic acid	HMDB0001311	FALSE	FALSE	TRUE	TRUE	1	D	fluorouracil	low	48	0.0047	-1.44
HILIC negative	209.067	151.1		[M+Acetate]-	D-Ribose	HMDB0000283	FALSE	FALSE	TRUE	TRUE	1	C	sunitinib	high	72	0.0005	-1.31
HILIC negative	227.067	71.8		[M-H]-	Deoxyuridine	HMDB0000012	FALSE	FALSE	TRUE	TRUE	1	A	clozapine	low	48	0.0019	-1.25
HILIC negative	181.072	403.2		[M-H]-	Galactitol||Sorbitol	HMDB0000107||HMDB0000247	TRUE	FALSE	TRUE	TRUE	1	A	acyclovir	low	48	0.004	-1.32
HILIC negative	181.072	403.2		[M-H]-	Galactitol||Sorbitol	HMDB0000107||HMDB0000247	TRUE	FALSE	TRUE	TRUE	1	D	fluorouracil	high	48	0.0014	-1.12
HILIC negative	89.0244	396.9		[M-H]-	Hydroxypropionic acid	HMDB0000700	FALSE	FALSE	TRUE	TRUE	1	A	acyclovir	low	48	0.0046	-1.63
HILIC negative	89.0244	396.9		[M-H]-	Hydroxypropionic acid	HMDB0000700	FALSE	FALSE	TRUE	TRUE	1	A	clozapine	high	48	0.009	-1.46
HILIC negative	129.056	56.7		[M-H]-	Ketoleucine||3-Methyl-2-oxovaleric acid	HMDB0000695||HMDB0000491	FALSE	FALSE	TRUE	TRUE	1	A	sorafenib	high	72	0.0005	1.81
HILIC negative	160.061	396.8		[M-H]-	N-Acetylthreonine	HMDB0062557	FALSE	FALSE	TRUE	TRUE	1	A	sorafenib	low	72	0.0095	-1.2
HILIC negative	401.13	441.6		[M+Acetate]-	Sucrose	HMDB0000258	FALSE	FALSE	TRUE	TRUE	1	C	erlotinib	low	48	0.0028	-1.23
HILIC negative	401.13	441.6		[M+Acetate]-	Sucrose	HMDB0000258	FALSE	FALSE	TRUE	TRUE	1	C	sunitinib	low	48	0.0058	-1.23
HILIC negative	401.13	441.6		[M+Acetate]-	Sucrose	HMDB0000258	FALSE	FALSE	TRUE	TRUE	1	C	sunitinib	high	48	0.002	-1.25
HILIC negative	401.13	441.6		[M+Acetate]-	Sucrose	HMDB0000258	FALSE	FALSE	TRUE	TRUE	1	C	sunitinib	high	72	0	1.25
HILIC negative	111.02	57.5		[M-H]-	Uracil	HMDB0000300	FALSE	FALSE	TRUE	TRUE	1	D	fluorouracil	low	6	0.0085	1.08
HILIC negative	177.04	53.6		[M-H]-	δ-Gluconic acid δ-lactone	HMDB0000150	FALSE	TRUE	FALSE	FALSE	2	D	dasatinib	low	48	0.0086	1.25
HILIC negative	177.04	53.6		[M-H]-	δ-Gluconic acid δ-lactone	HMDB0000150	FALSE	TRUE	FALSE	FALSE	2	D	fluorouracil	low	48	0.0064	1.37
HILIC negative	213.017	53.6		[M+Cl]-	δ-Gluconic acid δ-lactone	HMDB0000150	FALSE	TRUE	FALSE	FALSE	2	D	mebendazole	low	6	0.0074	1.61
HILIC negative	237.062	53.6		[M+Acetate]-	δ-Gluconic acid δ-lactone	HMDB0000150	FALSE	TRUE	FALSE	FALSE	2	A	sorafenib	low	72	0.0054	1.54

## Sheet: SuppTable12
Supplementary Table 12 Annotated intracellular polar metabolite and lipid m/z features predictive of structural cardiotoxicity. Annotated polar metabolite and lipid m/z features measured in intracellular extracts of xenobiotic-exposed cardiac microtissues found to be predictive of structural cardiotoxicity by OPLS-DA are reported. The DIMS assay in which each feature was measured and the measured…
Assay	m/z	Isotope	Neutral loss	Ion form	Compound name	HMDB ID	MS2: in-house spectral database	MS2: public spectral databases	MS1: MTox	MS1: MT library	MSI Confidence Level	Exposure duration (hours)	VIP
Polar negative	241.012			[M+35Cl]-	(R)-lipoic acid	HMDB0001451	FALSE	FALSE	TRUE	FALSE	3	6	2.16
Polar positive	304.1			[M+Na]+	1-Methyladenosine||N6-Methyladenosine	HMDB0003331||HMDB0004044	FALSE	FALSE	TRUE	TRUE	3	6	1.58
Polar negative	316.08			[M+35Cl]-	1-Methyladenosine||N6-Methyladenosine	HMDB0003331||HMDB0004044	FALSE	FALSE	TRUE	FALSE	3	48	1.37
Polar negative	316.08			[M+35Cl]-	1-Methyladenosine||N6-Methyladenosine	HMDB0003331||HMDB0004044	FALSE	FALSE	TRUE	FALSE	3	72	1.9
Lipids positive	367.225			[M+Na]+	17-HDoHE	HMDB0010213	FALSE	FALSE	TRUE	FALSE	3	6	1.31
Polar negative	397.179			[M+35Cl]-	18-Hydroxycorticosterone||Cortisol	HMDB0000319||HMDB0000063	FALSE	FALSE	TRUE	FALSE	3	6	3.78
Lipids negative	397.179			[M+35Cl]-	18-Hydroxycorticosterone||Cortisol	HMDB0000319||HMDB0000063	FALSE	FALSE	TRUE	FALSE	3	48	1.11
Lipids negative	483.296			[M+Acetate]-	1b-Hydroxycholic acid	HMDB0000307	FALSE	FALSE	TRUE	FALSE	3	6	1.79
Lipids negative	483.296			[M+Acetate]-	1b-Hydroxycholic acid	HMDB0000307	FALSE	FALSE	TRUE	FALSE	3	72	1.13
Lipids positive	283.019			[M+Na]+	1D-myo-Inositol 3-phosphate||Fructose 6-phosphate||Glucose 6-phosphate||Myo-inositol 1-phosphate	HMDB0006814||HMDB0000124||HMDB0001401||HMDB0000213	FALSE	FALSE	TRUE	FALSE	3	6	1.95
Lipids positive	283.019			[M+Na]+	1D-myo-Inositol 3-phosphate||Fructose 6-phosphate||Glucose 6-phosphate||Myo-inositol 1-phosphate	HMDB0006814||HMDB0000124||HMDB0001401||HMDB0000213	FALSE	FALSE	TRUE	FALSE	3	48	1.62
Lipids positive	283.019			[M+Na]+	1D-myo-Inositol 3-phosphate||Fructose 6-phosphate||Glucose 6-phosphate||Myo-inositol 1-phosphate	HMDB0006814||HMDB0000124||HMDB0001401||HMDB0000213	FALSE	FALSE	TRUE	FALSE	3	72	1.88
Lipids negative	259.022			[M-H]-	1D-myo-Inositol 3-phosphate||Fructose 6-phosphate||Glucose 6-phosphate||Myo-inositol 1-phosphate	HMDB0006814||HMDB0000124||HMDB0001401||HMDB0000213	FALSE	FALSE	TRUE	FALSE	3	6	1.09
Lipids negative	260.026	(13C)		[M-H]-	1D-myo-Inositol 3-phosphate||Fructose 6-phosphate||Glucose 6-phosphate||Myo-inositol 1-phosphate	HMDB0006814||HMDB0000124||HMDB0001401||HMDB0000213	FALSE	FALSE	TRUE	FALSE	3	6	1.28
Lipids negative	259.022			[M-H]-	1D-myo-Inositol 3-phosphate||Fructose 6-phosphate||Glucose 6-phosphate||Myo-inositol 1-phosphate	HMDB0006814||HMDB0000124||HMDB0001401||HMDB0000213	FALSE	FALSE	TRUE	FALSE	3	72	1.48
Lipids negative	260.026	(13C)		[M-H]-	1D-myo-Inositol 3-phosphate||Fructose 6-phosphate||Glucose 6-phosphate||Myo-inositol 1-phosphate	HMDB0006814||HMDB0000124||HMDB0001401||HMDB0000213	FALSE	FALSE	TRUE	FALSE	3	72	1.64
Polar positive	283.019			[M+Na]+	1D-myo-Inositol 3-phosphate||Fructose 6-phosphate||Glucose 6-phosphate||Myo-inositol 1-phosphate||Glucose 1-phosphate	HMDB0006814||HMDB0000124||HMDB0001401||HMDB0000213||HMDB0001586	FALSE	FALSE	TRUE	TRUE	3	6	1.05
Polar positive	284.022	(13C)		[M+Na]+	1D-myo-Inositol 3-phosphate||Fructose 6-phosphate||Glucose 6-phosphate||Myo-inositol 1-phosphate||Glucose 1-phosphate	HMDB0006814||HMDB0000124||HMDB0001401||HMDB0000213||HMDB0001586	FALSE	FALSE	TRUE	TRUE	3	6	1.11
Polar negative	294.999			[M+35Cl]-	1D-myo-Inositol 3-phosphate||Fructose 6-phosphate||Glucose 6-phosphate||Myo-inositol 1-phosphate||Glucose 1-phosphate	HMDB0006814||HMDB0000124||HMDB0001401||HMDB0000213||HMDB0001586	FALSE	FALSE	TRUE	TRUE	3	48	1.14
Polar negative	519.051			[2M-H]-	1D-myo-Inositol 3-phosphate||Fructose 6-phosphate||Glucose 6-phosphate||Myo-inositol 1-phosphate||Glucose 1-phosphate	HMDB0006814||HMDB0000124||HMDB0001401||HMDB0000213||HMDB0001586	FALSE	FALSE	TRUE	TRUE	3	48	1.99
Polar negative	520.054	(13C)		[2M-H]-	1D-myo-Inositol 3-phosphate||Fructose 6-phosphate||Glucose 6-phosphate||Myo-inositol 1-phosphate||Glucose 1-phosphate	HMDB0006814||HMDB0000124||HMDB0001401||HMDB0000213||HMDB0001586	FALSE	FALSE	TRUE	TRUE	3	48	1.85
Polar negative	519.051			[2M-H]-	1D-myo-Inositol 3-phosphate||Fructose 6-phosphate||Glucose 6-phosphate||Myo-inositol 1-phosphate||Glucose 1-phosphate	HMDB0006814||HMDB0000124||HMDB0001401||HMDB0000213||HMDB0001586	FALSE	FALSE	TRUE	TRUE	3	72	1.69
Polar negative	520.054	(13C)		[2M-H]-	1D-myo-Inositol 3-phosphate||Fructose 6-phosphate||Glucose 6-phosphate||Myo-inositol 1-phosphate||Glucose 1-phosphate	HMDB0006814||HMDB0000124||HMDB0001401||HMDB0000213||HMDB0001586	FALSE	FALSE	TRUE	TRUE	3	72	1.95
Polar positive	221.042			[M+Na]+	2-hydroxy-2-(4-hydroxy-3-methoxyphenyl)acetic acid	HMDB0133489	FALSE	FALSE	TRUE	FALSE	3	6	1.47
Polar positive	222.046	(13C)		[M+Na]+	2-hydroxy-2-(4-hydroxy-3-methoxyphenyl)acetic acid	HMDB0133489	FALSE	FALSE	TRUE	FALSE	3	6	1.47
Polar positive	221.042			[M+Na]+	2-hydroxy-2-(4-hydroxy-3-methoxyphenyl)acetic acid	HMDB0133489	FALSE	FALSE	TRUE	FALSE	3	48	1.98
Polar positive	222.046	(13C)		[M+Na]+	2-hydroxy-2-(4-hydroxy-3-methoxyphenyl)acetic acid	HMDB0133489	FALSE	FALSE	TRUE	FALSE	3	48	2.03
Polar positive	223.049	(2x13C)		[M+Na]+	2-hydroxy-2-(4-hydroxy-3-methoxyphenyl)acetic acid	HMDB0133489	FALSE	FALSE	TRUE	FALSE	3	48	1.95
Lipids positive	221.042			[M+Na]+	2-hydroxy-2-(4-hydroxy-3-methoxyphenyl)acetic acid	HMDB0133489	FALSE	FALSE	TRUE	FALSE	3	48	2.37
Lipids positive	222.046	(13C)		[M+Na]+	2-hydroxy-2-(4-hydroxy-3-methoxyphenyl)acetic acid	HMDB0133489	FALSE	FALSE	TRUE	FALSE	3	48	2.42
Lipids positive	223.049	(2x13C)		[M+Na]+	2-hydroxy-2-(4-hydroxy-3-methoxyphenyl)acetic acid	HMDB0133489	FALSE	FALSE	TRUE	FALSE	3	48	2.76
Lipids positive	221.042			[M+Na]+	2-hydroxy-2-(4-hydroxy-3-methoxyphenyl)acetic acid	HMDB0133489	FALSE	FALSE	TRUE	FALSE	3	72	1.71
Lipids positive	222.046	(13C)		[M+Na]+	2-hydroxy-2-(4-hydroxy-3-methoxyphenyl)acetic acid	HMDB0133489	FALSE	FALSE	TRUE	FALSE	3	72	1.78
Lipids positive	223.049	(2x13C)		[M+Na]+	2-hydroxy-2-(4-hydroxy-3-methoxyphenyl)acetic acid	HMDB0133489	FALSE	FALSE	TRUE	FALSE	3	72	1.92
Polar positive	91.039			[M+H]+	2-hydroxypropanoic acid||D-Lactic acid||Glyceraldehyde	HMDB0144295||HMDB0001311||HMDB0001051	FALSE	FALSE	TRUE	FALSE	3	6	1.01
Lipids positive	323.162			[M+Na]+	2-Methoxyestrone	HMDB0000010	FALSE	FALSE	TRUE	FALSE	3	72	1.2
Polar negative	150.056			[M-H]-	2-Phenylglycine	HMDB0002210	FALSE	FALSE	TRUE	FALSE	3	6	1.84
Lipids positive	425.339			[M+Na]+	22b-Hydroxycholesterol	HMDB0004035	FALSE	FALSE	TRUE	FALSE	3	6	1.03
Lipids positive	403.357			[M+H]+	22b-Hydroxycholesterol	HMDB0004035	FALSE	FALSE	TRUE	FALSE	3	48	1.47
Lipids positive	425.339			[M+Na]+	22b-Hydroxycholesterol	HMDB0004035	FALSE	FALSE	TRUE	FALSE	3	48	1.68
Lipids positive	425.339			[M+Na]+	22b-Hydroxycholesterol	HMDB0004035	FALSE	FALSE	TRUE	FALSE	3	72	1.59
Polar positive	417.336			[M+H]+	24,25-Dihydroxyvitamin D	HMDB0000430	FALSE	FALSE	TRUE	FALSE	3	6	1.51
Polar positive	417.336			[M+H]+	24,25-Dihydroxyvitamin D	HMDB0000430	FALSE	FALSE	TRUE	FALSE	3	48	3.15
Polar positive	417.336			[M+H]+	24,25-Dihydroxyvitamin D	HMDB0000430	FALSE	FALSE	TRUE	FALSE	3	72	3.2
Lipids positive	439.318			[M+Na]+	24,25-Dihydroxyvitamin D	HMDB0000430	FALSE	FALSE	TRUE	FALSE	3	48	1.85
Lipids positive	439.318			[M+Na]+	24,25-Dihydroxyvitamin D	HMDB0000430	FALSE	FALSE	TRUE	FALSE	3	72	3.4
Lipids negative	309.148			[M+35Cl]-	3-Hydroxytetradecanedioic acid	HMDB0000394	FALSE	FALSE	TRUE	FALSE	3	48	1.58
Lipids positive	229.119			[M+NH4]+	3-Methoxytyrosine	HMDB0001434	FALSE	FALSE	TRUE	FALSE	3	6	1.15
Polar positive	208.982			[M+Na]+	3-Phosphoglyceric acid	HMDB0000807	FALSE	FALSE	TRUE	FALSE	3	6	1.33
Polar positive	163.108			[M+NH4]+	4-Acetamidobutanoic acid	HMDB0003681	FALSE	FALSE	TRUE	FALSE	3	6	1.05
Polar positive	192.066			[M+H]+	5-Hydroxyindoleacetic acid	HMDB0000763	FALSE	FALSE	TRUE	FALSE	3	48	1.03
Polar positive	192.066			[M+H]+	5-Hydroxyindoleacetic acid	HMDB0000763	FALSE	FALSE	TRUE	FALSE	3	72	1.38
Polar negative	253.05			[M-H]-	5-L-Glutamyl-taurine	HMDB0004195	FALSE	FALSE	TRUE	FALSE	3	6	1.25
Polar positive	275.135			M+NH4]+	5-Methylcytidine	HMDB0000982	FALSE	FALSE	TRUE	FALSE	3	48	1.82
Polar positive	275.135			M+NH4]+	5-Methylcytidine	HMDB0000982	FALSE	FALSE	TRUE	FALSE	3	72	1.07
Polar negative	300.12			[M+Acetate]-	5-Methyldeoxycytidine	HMDB0002224	FALSE	FALSE	TRUE	FALSE	3	48	1.14
Polar negative	300.12			[M+Acetate]-	5-Methyldeoxycytidine	HMDB0002224	FALSE	FALSE	TRUE	FALSE	3	72	1.91
Polar negative	332.059			[M+35Cl]-	5'-Methylthioadenosine	HMDB0001173	FALSE	FALSE	TRUE	TRUE	3	6	1.39
Polar negative	356.103			[M+Acetate]-	5'-Methylthioadenosine	HMDB0001173	FALSE	FALSE	TRUE	TRUE	3	6	1.01
Polar positive	329.245			[M+Na]+	8,11,14-Eicosatrienoic acid	HMDB0002925	FALSE	FALSE	TRUE	FALSE	3	72	1.13
Polar negative	137			[M+35Cl]-	Acetoacetic acid||Succinic acid semialdehyde	HMDB0000060||HMDB0001259	FALSE	FALSE	TRUE	FALSE	3	6	1.17
Polar negative	325.054			[2M-H]-	Acetylcysteine	HMDB0001890	FALSE	FALSE	TRUE	TRUE	3	48	1.52
Polar negative	162.023			[M-H]-	Acetylcysteine	HMDB0001890	FALSE	FALSE	TRUE	TRUE	3	72	1.23
Polar negative	325.054			[2M-H]-	Acetylcysteine	HMDB0001890	FALSE	FALSE	TRUE	TRUE	3	72	2.12
Polar positive	370.052			[M+Na]+	Adenosine monophosphate	HMDB0000045	FALSE	FALSE	TRUE	TRUE	3	6	2.18
Polar negative	346.056			[M-H]-	Adenosine monophosphate	HMDB0000045	FALSE	FALSE	TRUE	TRUE	3	6	1.48
Polar negative	347.059	(13C)		[M-H]-	Adenosine monophosphate	HMDB0000045	FALSE	FALSE	TRUE	TRUE	3	6	1.37
Polar negative	406.076			[M+Acetate]-	Adenosine monophosphate	HMDB0000045	FALSE	FALSE	TRUE	TRUE	3	6	1.26
Lipids positive	348.071			[M+H]+	Adenosine monophosphate	HMDB0000045	FALSE	FALSE	TRUE	FALSE	3	48	1.94
Lipids positive	348.071			[M+H]+	Adenosine monophosphate	HMDB0000045	FALSE	FALSE	TRUE	FALSE	3	72	1.35
Lipids negative	346.056			[M-H]-	Adenosine monophosphate	HMDB0000045	FALSE	FALSE	TRUE	FALSE	3	6	2.62
Lipids negative	347.059	(13C)		[M-H]-	Adenosine monophosphate	HMDB0000045	FALSE	FALSE	TRUE	FALSE	3	6	2.99
Lipids negative	406.076			[M+Acetate]-	Adenosine monophosphate	HMDB0000045	FALSE	FALSE	TRUE	FALSE	3	6	1.7
Lipids negative	406.076			[M+Acetate]-	Adenosine monophosphate	HMDB0000045	FALSE	FALSE	TRUE	FALSE	3	72	1.31
Polar positive	529.985			[M+Na]+	Adenosine triphosphate	HMDB0000538	FALSE	FALSE	TRUE	FALSE	3	6	1.26
Polar positive	530.988	(13C)		[M+Na]+	Adenosine triphosphate	HMDB0000538	FALSE	FALSE	TRUE	FALSE	3	6	1.93
Polar negative	505.989			[M-H]-	Adenosine triphosphate	HMDB0000538	TRUE	FALSE	TRUE	FALSE	1	72	1.34
Polar positive	290.085			[M+Na]+	Adenosine||Deoxyguanosine	HMDB0000050||HMDB0000085	FALSE	FALSE	TRUE	TRUE	3	6	1.51
Polar negative	426.022			[M-H]-	ADP	HMDB0001341	FALSE	TRUE	TRUE	TRUE	2	72	1.01
Lipids negative	426.022			[M-H]-	ADP	HMDB0001341	FALSE	FALSE	TRUE	FALSE	3	72	1.08
Polar negative	331.264			[M-H]-	Adrenic acid	HMDB0002226	FALSE	TRUE	TRUE	FALSE	2	6	1.03
Polar negative	332.268	(13C)		[M-H]-	Adrenic acid	HMDB0002226	FALSE	FALSE	TRUE	FALSE	3	6	1.02
Polar positive	163.079	(13C)		[M+H]+||[M+H]+||[M+NH4]+	Aminoadipic acid||N-Acetylthreonine||3-Methylglutaconic acid	HMDB0000510||HMDB0062557||HMDB0000522	FALSE	FALSE	TRUE	TRUE	3	48	1.18
Polar positive	162.076			[M+H]+||[M+H]+||[M+NH4]+	Aminoadipic acid||N-Acetylthreonine||3-Methylglutaconic acid	HMDB0000510||HMDB0062557||HMDB0000522	FALSE	FALSE	TRUE	TRUE	3	72	1.42
Polar positive	163.079	(13C)		[M+H]+||[M+H]+||[M+NH4]+	Aminoadipic acid||N-Acetylthreonine||3-Methylglutaconic acid	HMDB0000510||HMDB0062557||HMDB0000522	FALSE	FALSE	TRUE	TRUE	3	72	1.36
Polar positive	291.13			[M+H]+	Argininosuccinic acid	HMDB0000052	FALSE	FALSE	TRUE	TRUE	3	6	1.34
Polar positive	291.13			[M+H]+	Argininosuccinic acid	HMDB0000052	FALSE	FALSE	TRUE	TRUE	3	72	1.04
Lipids negative	211.002			[M+35Cl]-	Ascorbic acid	HMDB0000044	FALSE	FALSE	TRUE	FALSE	3	48	1.21
Polar positive	203.15			[M+H]+||[M+H]+	Asymmetric dimethylarginine||Symmetric dimethylarginine	HMDB0001539||HMDB0003334	FALSE	FALSE	TRUE	TRUE	3	72	1.52
Lipids negative	279.058			[M+35Cl]-	Biotin	HMDB0000030	FALSE	FALSE	TRUE	FALSE	3	48	1.3
Polar positive	423.323			[M+Na]+	Calcidiol	HMDB0003550	FALSE	FALSE	TRUE	TRUE	3	6	1.08
Polar positive	423.323			[M+Na]+	Calcidiol	HMDB0003550	FALSE	FALSE	TRUE	TRUE	3	48	1.18
Polar negative	435.304			[M+35Cl]-	Calcidiol	HMDB0003550	FALSE	FALSE	TRUE	FALSE	3	48	1.02
Polar negative	436.307	(13C)		[M+35Cl]-	Calcidiol	HMDB0003550	FALSE	FALSE	TRUE	FALSE	3	48	1.27
Polar negative	459.348			[M+Acetate]-	Calcidiol	HMDB0003550	FALSE	FALSE	TRUE	FALSE	3	48	1.04
Polar negative	460.352	(13C)		[M+Acetate]-	Calcidiol	HMDB0003550	FALSE	FALSE	TRUE	FALSE	3	48	1.01
Polar negative	435.304			[M+35Cl]-	Calcidiol	HMDB0003550	FALSE	FALSE	TRUE	FALSE	3	72	1.96
Polar negative	436.307	(13C)		[M+35Cl]-	Calcidiol	HMDB0003550	FALSE	FALSE	TRUE	FALSE	3	72	1.51
Polar negative	459.348			[M+Acetate]-	Calcidiol	HMDB0003550	FALSE	FALSE	TRUE	FALSE	3	72	1.48
Polar negative	460.352	(13C)		[M+Acetate]-	Calcidiol	HMDB0003550	FALSE	FALSE	TRUE	FALSE	3	72	1.28
Lipids positive	423.323			[M+Na]+	Calcidiol	HMDB0003550	FALSE	FALSE	TRUE	FALSE	3	48	1.32
Lipids positive	423.323			[M+Na]+	Calcidiol	HMDB0003550	FALSE	FALSE	TRUE	FALSE	3	72	1.83
Lipids positive	450.358			[M+H]+	CAR 20:3		FALSE	FALSE	FALSE	TRUE	3	6	1.2
Polar positive	162.113			[M+H]+	Carnitine	HMDB0062496	TRUE	TRUE	TRUE	TRUE	1	6	1
Polar positive	163.116	(13C)		[M+H]+	Carnitine	HMDB0062496	FALSE	FALSE	TRUE	TRUE	3	6	1.18
Lipids positive	645.558			[M+Na]+	CE 16:1||SiE 14:1||StE 14:0||WE O-43:6||ZyE 16:0		FALSE	FALSE	FALSE	TRUE	3	48	1.18
Lipids positive	646.562	(13C)		[M+Na]+	CE 16:1||SiE 14:1||StE 14:0||WE O-43:6||ZyE 16:0		FALSE	FALSE	FALSE	TRUE	3	48	1.13
Lipids positive	645.558			[M+Na]+	CE 16:1||SiE 14:1||StE 14:0||WE O-43:6||ZyE 16:0		FALSE	FALSE	FALSE	TRUE	3	72	1.23
Lipids positive	510.488			[M+H]+	Cer 32:1;O2		FALSE	FALSE	FALSE	TRUE	3	48	1.63
Lipids positive	510.488			[M+H]+	Cer 32:1;O2		FALSE	FALSE	FALSE	TRUE	3	72	2.28
Lipids negative	544.451			[M+35Cl]-	Cer 32:1;O2		FALSE	FALSE	FALSE	TRUE	3	6	1.31
Lipids negative	546.448	(37Cl)		[M+35Cl]-	Cer 32:1;O2		FALSE	FALSE	FALSE	TRUE	3	6	1.42
Lipids positive	524.504			[M+H]+	Cer 33:1;O2		FALSE	FALSE	FALSE	TRUE	3	48	1.55
Lipids positive	524.504			[M+H]+	Cer 33:1;O2		FALSE	FALSE	FALSE	TRUE	3	72	2.25
Lipids negative	558.466			[M+35Cl]-	Cer 33:1;O2		FALSE	FALSE	FALSE	TRUE	3	6	1.48
Lipids negative	559.47	(13C)		[M+35Cl]-	Cer 33:1;O2		FALSE	FALSE	FALSE	TRUE	3	6	1.02
Lipids negative	560.463	(37Cl)		[M+35Cl]-	Cer 33:1;O2		FALSE	FALSE	FALSE	TRUE	3	6	1.73
Lipids negative	582.511			[M+Acetate]-	Cer 33:1;O2		FALSE	TRUE	FALSE	TRUE	2	6	1.73
Lipids negative	583.514	(13C)		[M+Acetate]-	Cer 33:1;O2		FALSE	FALSE	FALSE	TRUE	3	6	1.75
Lipids negative	584.518	(2x13C)		[M+Acetate]-	Cer 33:1;O2		FALSE	FALSE	FALSE	TRUE	3	6	2.18
Lipids negative	582.511			[M+Acetate]-	Cer 33:1;O2		FALSE	TRUE	FALSE	TRUE	2	48	2.83
Lipids negative	583.514	(13C)		[M+Acetate]-	Cer 33:1;O2		FALSE	FALSE	FALSE	TRUE	3	48	2.85
Lipids negative	584.518	(2x13C)		[M+Acetate]-	Cer 33:1;O2		FALSE	FALSE	FALSE	TRUE	3	48	1.14
Lipids negative	522.489			[M-H]-	Cer 33:1;O2		FALSE	FALSE	FALSE	TRUE	3	72	1.59
Lipids negative	559.47	(13C)		[M+35Cl]-	Cer 33:1;O2		FALSE	FALSE	FALSE	TRUE	3	72	1.22
Lipids negative	582.511			[M+Acetate]-	Cer 33:1;O2		FALSE	TRUE	FALSE	TRUE	2	72	1.47
Lipids negative	583.514	(13C)		[M+Acetate]-	Cer 33:1;O2		FALSE	FALSE	FALSE	TRUE	3	72	1.07
Lipids negative	598.542			[M+Acetate]-	Cer 34:0;O2		FALSE	TRUE	FALSE	TRUE	2	6	1.28
Lipids negative	599.545	(13C)		[M+Acetate]-	Cer 34:0;O2		FALSE	FALSE	FALSE	TRUE	3	6	1.18
Lipids negative	598.542			[M+Acetate]-	Cer 34:0;O2		FALSE	TRUE	FALSE	TRUE	2	72	1.43
Lipids negative	599.545	(13C)		[M+Acetate]-	Cer 34:0;O2		FALSE	FALSE	FALSE	TRUE	3	72	1.81
Lipids positive	560.502			[M+Na]+	Cer 34:1;O2	HMDB0004949	FALSE	FALSE	TRUE	TRUE	3	6	1.29
Lipids positive	561.505	(13C)		[M+Na]+	Cer 34:1;O2	HMDB0004949	FALSE	FALSE	TRUE	TRUE	3	6	1.67
Lipids positive	562.508	(2x13C)		[M+Na]+	Cer 34:1;O2	HMDB0004949	FALSE	FALSE	TRUE	TRUE	3	6	1.11
Lipids positive	538.519			[M+H]+	Cer 34:1;O2	HMDB0004949	FALSE	TRUE	TRUE	TRUE	2	48	2.19
Lipids positive	539.523	(13C)		[M+H]+	Cer 34:1;O2	HMDB0004949	FALSE	FALSE	TRUE	TRUE	3	48	2.23
Lipids positive	540.526	(2x13C)		[M+H]+	Cer 34:1;O2	HMDB0004949	FALSE	FALSE	TRUE	TRUE	3	48	2.14
Lipids positive	560.502			[M+Na]+	Cer 34:1;O2	HMDB0004949	FALSE	FALSE	TRUE	TRUE	3	48	2.09
Lipids positive	561.505	(13C)		[M+Na]+	Cer 34:1;O2	HMDB0004949	FALSE	FALSE	TRUE	TRUE	3	48	2.13
Lipids positive	562.508	(2x13C)		[M+Na]+	Cer 34:1;O2	HMDB0004949	FALSE	FALSE	TRUE	TRUE	3	48	2.38
Lipids positive	538.519			[M+H]+	Cer 34:1;O2	HMDB0004949	FALSE	TRUE	TRUE	TRUE	2	72	3.31
Lipids positive	539.523	(13C)		[M+H]+	Cer 34:1;O2	HMDB0004949	FALSE	FALSE	TRUE	TRUE	3	72	3.31
Lipids positive	540.526	(2x13C)		[M+H]+	Cer 34:1;O2	HMDB0004949	FALSE	FALSE	TRUE	TRUE	3	72	2.85
Lipids positive	560.502			[M+Na]+	Cer 34:1;O2	HMDB0004949	FALSE	FALSE	TRUE	TRUE	3	72	3.31
Lipids positive	561.505	(13C)		[M+Na]+	Cer 34:1;O2	HMDB0004949	FALSE	FALSE	TRUE	TRUE	3	72	3.28
Lipids positive	562.508	(2x13C)		[M+Na]+	Cer 34:1;O2	HMDB0004949	FALSE	FALSE	TRUE	TRUE	3	72	3.14
Lipids negative	572.482			[M+35Cl]-	Cer 34:1;O2	HMDB0004949	FALSE	FALSE	TRUE	TRUE	3	6	1.34
Lipids negative	573.485	(13C)		[M+35Cl]-	Cer 34:1;O2	HMDB0004949	FALSE	FALSE	TRUE	TRUE	3	6	1.38
Lipids negative	574.479	(37Cl)		[M+35Cl]-	Cer 34:1;O2	HMDB0004949	FALSE	FALSE	TRUE	TRUE	3	6	1.27
Lipids negative	574.488	(2x13C)		[M+35Cl]-	Cer 34:1;O2	HMDB0004949	FALSE	FALSE	TRUE	TRUE	3	6	1.33
Lipids negative	596.526			[M+Acetate]-	Cer 34:1;O2	HMDB0004949	FALSE	TRUE	TRUE	TRUE	2	6	1.55
Lipids negative	597.53	(13C)		[M+Acetate]-	Cer 34:1;O2	HMDB0004949	FALSE	FALSE	TRUE	TRUE	3	6	1.62
Lipids negative	598.533	(2x13C)		[M+Acetate]-	Cer 34:1;O2	HMDB0004949	FALSE	FALSE	TRUE	TRUE	3	6	1.6
Lipids negative	596.526			[M+Acetate]-	Cer 34:1;O2	HMDB0004949	FALSE	TRUE	TRUE	TRUE	2	48	1
Lipids negative	572.482			[M+35Cl]-	Cer 34:1;O2	HMDB0004949	FALSE	FALSE	TRUE	TRUE	3	72	1.12
Lipids negative	573.485	(13C)		[M+35Cl]-	Cer 34:1;O2	HMDB0004949	FALSE	FALSE	TRUE	TRUE	3	72	1.22
Lipids negative	574.479	(37Cl)		[M+35Cl]-	Cer 34:1;O2	HMDB0004949	FALSE	FALSE	TRUE	TRUE	3	72	1.17
Lipids negative	574.488	(2x13C)		[M+35Cl]-	Cer 34:1;O2	HMDB0004949	FALSE	FALSE	TRUE	TRUE	3	72	1.25
Lipids negative	596.526			[M+Acetate]-	Cer 34:1;O2	HMDB0004949	FALSE	TRUE	TRUE	TRUE	2	72	1.46
Lipids negative	597.53	(13C)		[M+Acetate]-	Cer 34:1;O2	HMDB0004949	FALSE	FALSE	TRUE	TRUE	3	72	1.46
Lipids negative	598.533	(2x13C)		[M+Acetate]-	Cer 34:1;O2	HMDB0004949	FALSE	FALSE	TRUE	TRUE	3	72	1.4
Polar negative	536.505			[M-H]-	Cer 34:1;O2	HMDB0004949	FALSE	FALSE	TRUE	FALSE	3	6	2.26
Polar negative	544.451		C2H4	[M+35Cl]-	Cer 34:1;O2	HMDB0004949	FALSE	FALSE	TRUE	FALSE	3	6	4.96
Polar negative	545.454	(13C)	C2H4	[M+35Cl]-	Cer 34:1;O2	HMDB0004949	FALSE	FALSE	TRUE	FALSE	3	6	4.82
Polar negative	546.448		C2H2	[M+35Cl]-	Cer 34:1;O2	HMDB0004949	FALSE	FALSE	TRUE	FALSE	3	6	4.89
Polar negative	568.495		C2H4	[M+Acetate]-	Cer 34:1;O2	HMDB0004949	FALSE	FALSE	TRUE	FALSE	3	6	2.14
Polar negative	569.499	(13C)	C2H4	[M+Acetate]-	Cer 34:1;O2	HMDB0004949	FALSE	FALSE	TRUE	FALSE	3	6	1.88
Polar negative	572.482			[M+35Cl]-	Cer 34:1;O2	HMDB0004949	FALSE	FALSE	TRUE	FALSE	3	6	5.5
Polar negative	573.485	(13C)		[M+35Cl]-	Cer 34:1;O2	HMDB0004949	FALSE	FALSE	TRUE	FALSE	3	6	5.52
Polar negative	574.479	(37Cl)		[M+35Cl]-	Cer 34:1;O2	HMDB0004949	FALSE	FALSE	TRUE	FALSE	3	6	5.5
Polar negative	574.489	(2x13C)		[M+35Cl]-	Cer 34:1;O2	HMDB0004949	FALSE	FALSE	TRUE	FALSE	3	6	5.46
Polar negative	596.527			[M+Acetate]-	Cer 34:1;O2	HMDB0004949	FALSE	FALSE	TRUE	FALSE	3	6	2.05
Polar negative	597.53	(13C)		[M+Acetate]-	Cer 34:1;O2	HMDB0004949	FALSE	FALSE	TRUE	FALSE	3	6	2.11
Polar negative	598.533	(2x13C)		[M+Acetate]-	Cer 34:1;O2	HMDB0004949	FALSE	FALSE	TRUE	FALSE	3	6	2.05
Polar negative	536.505			[M-H]-	Cer 34:1;O2	HMDB0004949	FALSE	FALSE	TRUE	FALSE	3	72	1.58
Polar negative	544.451		C2H4	[M+35Cl]-	Cer 34:1;O2	HMDB0004949	FALSE	FALSE	TRUE	FALSE	3	72	1.81
Polar negative	545.454	(13C)	C2H4	[M+35Cl]-	Cer 34:1;O2	HMDB0004949	FALSE	FALSE	TRUE	FALSE	3	72	2
Polar negative	546.448		C2H2	[M+35Cl]-	Cer 34:1;O2	HMDB0004949	FALSE	FALSE	TRUE	FALSE	3	72	1.62
Polar negative	568.495		C2H4	[M+Acetate]-	Cer 34:1;O2	HMDB0004949	FALSE	FALSE	TRUE	FALSE	3	72	1.35
Polar negative	569.499	(13C)	C2H4	[M+Acetate]-	Cer 34:1;O2	HMDB0004949	FALSE	FALSE	TRUE	FALSE	3	72	1.5
Polar negative	573.485	(13C)		[M+35Cl]-	Cer 34:1;O2	HMDB0004949	FALSE	FALSE	TRUE	FALSE	3	72	1.03
Polar negative	596.527			[M+Acetate]-	Cer 34:1;O2	HMDB0004949	FALSE	FALSE	TRUE	FALSE	3	72	2.08
Polar negative	597.53	(13C)		[M+Acetate]-	Cer 34:1;O2	HMDB0004949	FALSE	FALSE	TRUE	FALSE	3	72	2.08
Polar negative	598.533	(2x13C)		[M+Acetate]-	Cer 34:1;O2	HMDB0004949	FALSE	FALSE	TRUE	FALSE	3	72	1.94
Lipids positive	536.504			[M+H]+	Cer 34:2;O2		FALSE	TRUE	FALSE	TRUE	2	48	2.03
Lipids positive	537.507	(13C)		[M+H]+	Cer 34:2;O2		FALSE	FALSE	FALSE	TRUE	3	48	1.9
Lipids positive	536.504			[M+H]+	Cer 34:2;O2		FALSE	TRUE	FALSE	TRUE	2	72	3.15
Lipids positive	537.507	(13C)		[M+H]+	Cer 34:2;O2		FALSE	FALSE	FALSE	TRUE	3	72	2.75
Lipids negative	570.466			[M+35Cl]-	Cer 34:2;O2		FALSE	FALSE	FALSE	TRUE	3	6	1.77
Lipids negative	571.47	(13C)		[M+35Cl]-	Cer 34:2;O2		FALSE	FALSE	FALSE	TRUE	3	6	1.34
Lipids negative	572.464	(37Cl)		[M+35Cl]-	Cer 34:2;O2		FALSE	FALSE	FALSE	TRUE	3	6	1.12
Lipids negative	594.511			[M+Acetate]-	Cer 34:2;O2		FALSE	TRUE	FALSE	TRUE	2	6	1.52
Lipids negative	595.514	(13C)		[M+Acetate]-	Cer 34:2;O2		FALSE	FALSE	FALSE	TRUE	3	6	1.89
Lipids negative	594.511			[M+Acetate]-	Cer 34:2;O2		FALSE	TRUE	FALSE	TRUE	2	48	1.15
Lipids negative	595.514	(13C)		[M+Acetate]-	Cer 34:2;O2		FALSE	FALSE	FALSE	TRUE	3	48	1.06
Lipids negative	570.466			[M+35Cl]-	Cer 34:2;O2		FALSE	FALSE	FALSE	TRUE	3	72	1.51
Lipids negative	571.47	(13C)		[M+35Cl]-	Cer 34:2;O2		FALSE	FALSE	FALSE	TRUE	3	72	1.45
Lipids negative	572.464	(37Cl)		[M+35Cl]-	Cer 34:2;O2		FALSE	FALSE	FALSE	TRUE	3	72	1.17
Lipids negative	594.511			[M+Acetate]-	Cer 34:2;O2		FALSE	TRUE	FALSE	TRUE	2	72	2.19
Lipids negative	595.514	(13C)		[M+Acetate]-	Cer 34:2;O2		FALSE	FALSE	FALSE	TRUE	3	72	1.85
Lipids positive	574.517			[M+Na]+	Cer 35:1;O2		FALSE	FALSE	FALSE	TRUE	3	6	1.11
Lipids positive	552.535			[M+H]+	Cer 35:1;O2		FALSE	TRUE	FALSE	TRUE	2	48	2.28
Lipids positive	574.517			[M+Na]+	Cer 35:1;O2		FALSE	FALSE	FALSE	TRUE	3	48	2.2
Lipids positive	552.535			[M+H]+	Cer 35:1;O2		FALSE	TRUE	FALSE	TRUE	2	72	2.43
Lipids positive	574.517			[M+Na]+	Cer 35:1;O2		FALSE	FALSE	FALSE	TRUE	3	72	2.89
Lipids negative	551.524	(13C)		[M-H]-	Cer 35:1;O2		FALSE	FALSE	FALSE	TRUE	3	6	1.39
Lipids negative	586.497			[M+35Cl]-	Cer 35:1;O2		FALSE	FALSE	FALSE	TRUE	3	6	1.7
Lipids negative	587.501	(13C)		[M+35Cl]-	Cer 35:1;O2		FALSE	FALSE	FALSE	TRUE	3	6	1.51
Lipids negative	588.495	(37Cl)		[M+35Cl]-	Cer 35:1;O2		FALSE	FALSE	FALSE	TRUE	3	6	1.51
Lipids negative	588.504	(2x13C)		[M+35Cl]-	Cer 35:1;O2		FALSE	FALSE	FALSE	TRUE	3	6	1.24
Lipids negative	610.542			[M+Acetate]-	Cer 35:1;O2		FALSE	FALSE	FALSE	TRUE	3	6	1.52
Lipids negative	611.545	(13C)		[M+Acetate]-	Cer 35:1;O2		FALSE	FALSE	FALSE	TRUE	3	6	1.52
Lipids negative	612.549	(2x13C)		[M+Acetate]-	Cer 35:1;O2		FALSE	FALSE	FALSE	TRUE	3	6	1.76
Lipids negative	610.542			[M+Acetate]-	Cer 35:1;O2		FALSE	FALSE	FALSE	TRUE	3	48	2.32
Lipids negative	611.545	(13C)		[M+Acetate]-	Cer 35:1;O2		FALSE	FALSE	FALSE	TRUE	3	48	2.39
Lipids negative	586.497			[M+35Cl]-	Cer 35:1;O2		FALSE	FALSE	FALSE	TRUE	3	72	1.74
Lipids negative	587.501	(13C)		[M+35Cl]-	Cer 35:1;O2		FALSE	FALSE	FALSE	TRUE	3	72	1.76
Lipids negative	588.495	(37Cl)		[M+35Cl]-	Cer 35:1;O2		FALSE	FALSE	FALSE	TRUE	3	72	1.44
Lipids negative	588.504	(2x13C)		[M+35Cl]-	Cer 35:1;O2		FALSE	FALSE	FALSE	TRUE	3	72	1.8
Lipids negative	610.542			[M+Acetate]-	Cer 35:1;O2		FALSE	FALSE	FALSE	TRUE	3	72	1.96
Lipids negative	611.545	(13C)		[M+Acetate]-	Cer 35:1;O2		FALSE	FALSE	FALSE	TRUE	3	72	1.85
Lipids positive	566.551			[M+H]+	Cer 36:1;O2		FALSE	TRUE	FALSE	TRUE	2	48	2.74
Lipids positive	567.554	(13C)		[M+H]+	Cer 36:1;O2		FALSE	FALSE	FALSE	TRUE	3	48	2.96
Lipids positive	568.558	(2x13C)		[M+H]+	Cer 36:1;O2		FALSE	FALSE	FALSE	TRUE	3	48	2.61
Lipids positive	588.533			[M+Na]+	Cer 36:1;O2		FALSE	FALSE	FALSE	TRUE	3	48	3.04
Lipids positive	589.536	(13C)		[M+Na]+	Cer 36:1;O2		FALSE	FALSE	FALSE	TRUE	3	48	2.75
Lipids positive	566.551			[M+H]+	Cer 36:1;O2		FALSE	TRUE	FALSE	TRUE	2	72	3.29
Lipids positive	567.554	(13C)		[M+H]+	Cer 36:1;O2		FALSE	FALSE	FALSE	TRUE	3	72	3.48
Lipids positive	568.558	(2x13C)		[M+H]+	Cer 36:1;O2		FALSE	FALSE	FALSE	TRUE	3	72	3.27
Lipids positive	588.533			[M+Na]+	Cer 36:1;O2		FALSE	FALSE	FALSE	TRUE	3	72	3.52
Lipids positive	589.536	(13C)		[M+Na]+	Cer 36:1;O2		FALSE	FALSE	FALSE	TRUE	3	72	3.38
Lipids negative	600.513			[M+35Cl]-	Cer 36:1;O2		FALSE	FALSE	FALSE	TRUE	3	6	2.14
Lipids negative	601.517	(13C)		[M+35Cl]-	Cer 36:1;O2		FALSE	FALSE	FALSE	TRUE	3	6	2.11
Lipids negative	602.51	(37Cl)		[M+35Cl]-	Cer 36:1;O2		FALSE	FALSE	FALSE	TRUE	3	6	1.93
Lipids negative	602.52	(2x13C)		[M+35Cl]-	Cer 36:1;O2		FALSE	FALSE	FALSE	TRUE	3	6	1.91
Lipids negative	625.561	(13C)		[M+Acetate]-	Cer 36:1;O2		FALSE	FALSE	FALSE	TRUE	3	6	1.18
Lipids negative	626.564	(2x13C)		[M+Acetate]-	Cer 36:1;O2		FALSE	FALSE	FALSE	TRUE	3	6	1.14
Lipids negative	624.557			[M+Acetate]-	Cer 36:1;O2		FALSE	TRUE	FALSE	TRUE	2	48	1.16
Lipids negative	600.513			[M+35Cl]-	Cer 36:1;O2		FALSE	FALSE	FALSE	TRUE	3	72	1.35
Lipids negative	601.517	(13C)		[M+35Cl]-	Cer 36:1;O2		FALSE	FALSE	FALSE	TRUE	3	72	1.38
Lipids negative	602.51	(37Cl)		[M+35Cl]-	Cer 36:1;O2		FALSE	FALSE	FALSE	TRUE	3	72	1.34
Lipids negative	602.52	(2x13C)		[M+35Cl]-	Cer 36:1;O2		FALSE	FALSE	FALSE	TRUE	3	72	1.58
Lipids negative	624.557			[M+Acetate]-	Cer 36:1;O2		FALSE	TRUE	FALSE	TRUE	2	72	2.38
Lipids negative	625.561	(13C)		[M+Acetate]-	Cer 36:1;O2		FALSE	FALSE	FALSE	TRUE	3	72	1.91
Lipids negative	626.564	(2x13C)		[M+Acetate]-	Cer 36:1;O2		FALSE	FALSE	FALSE	TRUE	3	72	1.86
Lipids positive	586.517			[M+Na]+	Cer 36:2;O2		FALSE	FALSE	FALSE	TRUE	3	6	1.5
Lipids positive	564.535			[M+H]+	Cer 36:2;O2		FALSE	FALSE	FALSE	TRUE	3	48	1.97
Lipids positive	565.539	(13C)		[M+H]+	Cer 36:2;O2		FALSE	FALSE	FALSE	TRUE	3	48	2.08
Lipids positive	586.517			[M+Na]+	Cer 36:2;O2		FALSE	FALSE	FALSE	TRUE	3	48	2.38
Lipids positive	564.535			[M+H]+	Cer 36:2;O2		FALSE	FALSE	FALSE	TRUE	3	72	3.17
Lipids positive	565.539	(13C)		[M+H]+	Cer 36:2;O2		FALSE	FALSE	FALSE	TRUE	3	72	2.94
Lipids positive	586.517			[M+Na]+	Cer 36:2;O2		FALSE	FALSE	FALSE	TRUE	3	72	3.18
Lipids negative	562.521			[M-H]-	Cer 36:2;O2		FALSE	FALSE	FALSE	TRUE	3	6	1.1
Lipids negative	598.498			[M+35Cl]-	Cer 36:2;O2		FALSE	FALSE	FALSE	TRUE	3	6	2.58
Lipids negative	599.501	(13C)		[M+35Cl]-	Cer 36:2;O2		FALSE	FALSE	FALSE	TRUE	3	6	2.21
Lipids negative	622.542			[M+Acetate]-	Cer 36:2;O2		FALSE	TRUE	FALSE	TRUE	2	6	1.47
Lipids negative	623.545	(13C)		[M+Acetate]-	Cer 36:2;O2		FALSE	FALSE	FALSE	TRUE	3	6	1.4
Lipids negative	622.542			[M+Acetate]-	Cer 36:2;O2		FALSE	TRUE	FALSE	TRUE	2	48	1.14
Lipids negative	623.545	(13C)		[M+Acetate]-	Cer 36:2;O2		FALSE	FALSE	FALSE	TRUE	3	48	1.43
Lipids negative	562.521			[M-H]-	Cer 36:2;O2		FALSE	FALSE	FALSE	TRUE	3	72	1.92
Lipids negative	563.524	(13C)		[M-H]-	Cer 36:2;O2		FALSE	FALSE	FALSE	TRUE	3	72	1.05
Lipids negative	598.498			[M+35Cl]-	Cer 36:2;O2		FALSE	FALSE	FALSE	TRUE	3	72	1.39
Lipids negative	622.542			[M+Acetate]-	Cer 36:2;O2		FALSE	TRUE	FALSE	TRUE	2	72	2.28
Lipids negative	623.545	(13C)		[M+Acetate]-	Cer 36:2;O2		FALSE	FALSE	FALSE	TRUE	3	72	2.69
Lipids positive	580.567			[M+H]+	Cer 37:1;O2		FALSE	FALSE	FALSE	TRUE	3	48	2.12
Lipids positive	580.567			[M+H]+	Cer 37:1;O2		FALSE	FALSE	FALSE	TRUE	3	72	2.67
Lipids positive	594.582			[M+H]+	Cer 38:1;O2		FALSE	TRUE	FALSE	TRUE	2	48	2.51
Lipids positive	595.586	(13C)		[M+H]+	Cer 38:1;O2		FALSE	FALSE	FALSE	TRUE	3	48	2.42
Lipids positive	616.564			[M+Na]+	Cer 38:1;O2		FALSE	FALSE	FALSE	TRUE	3	48	2.31
Lipids positive	617.567	(13C)		[M+Na]+	Cer 38:1;O2		FALSE	FALSE	FALSE	TRUE	3	48	2.1
Lipids positive	594.582			[M+H]+	Cer 38:1;O2		FALSE	TRUE	FALSE	TRUE	2	72	2.81
Lipids positive	595.586	(13C)		[M+H]+	Cer 38:1;O2		FALSE	FALSE	FALSE	TRUE	3	72	2.95
Lipids positive	616.564			[M+Na]+	Cer 38:1;O2		FALSE	FALSE	FALSE	TRUE	3	72	3.6
Lipids positive	617.567	(13C)		[M+Na]+	Cer 38:1;O2		FALSE	FALSE	FALSE	TRUE	3	72	3.07
Lipids negative	628.544			[M+35Cl]-	Cer 38:1;O2		FALSE	FALSE	FALSE	TRUE	3	6	1.47
Lipids negative	629.548	(13C)		[M+35Cl]-	Cer 38:1;O2		FALSE	FALSE	FALSE	TRUE	3	6	1.3
Lipids negative	630.541	(37Cl)		[M+35Cl]-	Cer 38:1;O2		FALSE	FALSE	FALSE	TRUE	3	6	1.5
Lipids negative	630.551	(2x13C)		[M+35Cl]-	Cer 38:1;O2		FALSE	FALSE	FALSE	TRUE	3	6	1.16
Lipids negative	652.589			[M+Acetate]-	Cer 38:1;O2		FALSE	FALSE	FALSE	TRUE	3	6	1.26
Lipids negative	653.592	(13C)		[M+Acetate]-	Cer 38:1;O2		FALSE	FALSE	FALSE	TRUE	3	6	1.18
Lipids negative	653.592	(13C)		[M+Acetate]-	Cer 38:1;O2		FALSE	FALSE	FALSE	TRUE	3	48	1.18
Lipids negative	628.544			[M+35Cl]-	Cer 38:1;O2		FALSE	FALSE	FALSE	TRUE	3	72	1.12
Lipids negative	629.548	(13C)		[M+35Cl]-	Cer 38:1;O2		FALSE	FALSE	FALSE	TRUE	3	72	1.27
Lipids negative	630.541	(37Cl)		[M+35Cl]-	Cer 38:1;O2		FALSE	FALSE	FALSE	TRUE	3	72	1.26
Lipids negative	630.551	(2x13C)		[M+35Cl]-	Cer 38:1;O2		FALSE	FALSE	FALSE	TRUE	3	72	1.18
Lipids negative	652.589			[M+Acetate]-	Cer 38:1;O2		FALSE	FALSE	FALSE	TRUE	3	72	1.53
Lipids negative	653.592	(13C)		[M+Acetate]-	Cer 38:1;O2		FALSE	FALSE	FALSE	TRUE	3	72	1.51
Lipids positive	592.566			[M+H]+	Cer 38:2;O2		FALSE	FALSE	FALSE	TRUE	3	48	1.58
Lipids positive	592.566			[M+H]+	Cer 38:2;O2		FALSE	FALSE	FALSE	TRUE	3	72	1.62
Lipids negative	626.529			[M+35Cl]-	Cer 38:2;O2		FALSE	FALSE	FALSE	TRUE	3	6	2.01
Lipids negative	627.532	(13C)		[M+35Cl]-	Cer 38:2;O2		FALSE	FALSE	FALSE	TRUE	3	6	1.42
Lipids negative	650.573			[M+Acetate]-	Cer 38:2;O2		FALSE	FALSE	FALSE	TRUE	3	6	1.71
Lipids negative	651.577	(13C)		[M+Acetate]-	Cer 38:2;O2		FALSE	FALSE	FALSE	TRUE	3	6	1.35
Lipids negative	650.573			[M+Acetate]-	Cer 38:2;O2		FALSE	FALSE	FALSE	TRUE	3	48	1.07
Lipids negative	651.577	(13C)		[M+Acetate]-	Cer 38:2;O2		FALSE	FALSE	FALSE	TRUE	3	48	1.09
Lipids negative	626.529			[M+35Cl]-	Cer 38:2;O2		FALSE	FALSE	FALSE	TRUE	3	72	1.26
Lipids negative	650.573			[M+Acetate]-	Cer 38:2;O2		FALSE	FALSE	FALSE	TRUE	3	72	1.6
Lipids negative	651.577	(13C)		[M+Acetate]-	Cer 38:2;O2		FALSE	FALSE	FALSE	TRUE	3	72	1.69
Lipids negative	642.56			[M+35Cl]-	Cer 39:1;O2		FALSE	FALSE	FALSE	TRUE	3	6	1.43
Lipids negative	643.563	(13C)		[M+35Cl]-	Cer 39:1;O2		FALSE	FALSE	FALSE	TRUE	3	6	1.5
Lipids negative	644.557	(37Cl)		[M+35Cl]-	Cer 39:1;O2		FALSE	FALSE	FALSE	TRUE	3	6	1.03
Lipids negative	666.605			[M+Acetate]-	Cer 39:1;O2		FALSE	FALSE	FALSE	TRUE	3	6	1.33
Lipids negative	667.608	(13C)		[M+Acetate]-	Cer 39:1;O2		FALSE	FALSE	FALSE	TRUE	3	6	1.07
Lipids negative	668.612	(2x13C)		[M+Acetate]-	Cer 39:1;O2		FALSE	FALSE	FALSE	TRUE	3	6	1.33
Lipids negative	666.605			[M+Acetate]-	Cer 39:1;O2		FALSE	FALSE	FALSE	TRUE	3	48	2.56
Lipids negative	667.608	(13C)		[M+Acetate]-	Cer 39:1;O2		FALSE	FALSE	FALSE	TRUE	3	48	2.59
Lipids negative	666.605			[M+Acetate]-	Cer 39:1;O2		FALSE	FALSE	FALSE	TRUE	3	72	1.19
Lipids negative	667.608	(13C)		[M+Acetate]-	Cer 39:1;O2		FALSE	FALSE	FALSE	TRUE	3	72	1.37
Lipids negative	640.544			[M+35Cl]-	Cer 39:2;O2		FALSE	FALSE	FALSE	TRUE	3	6	1.07
Lipids negative	664.589			[M+Acetate]-	Cer 39:2;O2		FALSE	FALSE	FALSE	TRUE	3	6	1.18
Lipids negative	665.592	(13C)		[M+Acetate]-	Cer 39:2;O2		FALSE	FALSE	FALSE	TRUE	3	6	1.44
Lipids negative	664.589			[M+Acetate]-	Cer 39:2;O2		FALSE	FALSE	FALSE	TRUE	3	48	2.69
Lipids negative	665.592	(13C)		[M+Acetate]-	Cer 39:2;O2		FALSE	FALSE	FALSE	TRUE	3	48	2.31
Lipids negative	665.592	(13C)		[M+Acetate]-	Cer 39:2;O2		FALSE	FALSE	FALSE	TRUE	3	72	1.19
Lipids positive	622.614			[M+H]+	Cer 40:1;O2		FALSE	TRUE	FALSE	TRUE	2	48	2.27
Lipids positive	623.617	(13C)		[M+H]+	Cer 40:1;O2		FALSE	FALSE	FALSE	TRUE	3	48	2.16
Lipids positive	624.62	(2x13C)		[M+H]+	Cer 40:1;O2		FALSE	FALSE	FALSE	TRUE	3	48	1.93
Lipids positive	644.596			[M+Na]+	Cer 40:1;O2		FALSE	FALSE	FALSE	TRUE	3	48	2.02
Lipids positive	645.599	(13C)		[M+Na]+	Cer 40:1;O2		FALSE	FALSE	FALSE	TRUE	3	48	1.72
Lipids positive	622.614			[M+H]+	Cer 40:1;O2		FALSE	TRUE	FALSE	TRUE	2	72	2.2
Lipids positive	623.617	(13C)		[M+H]+	Cer 40:1;O2		FALSE	FALSE	FALSE	TRUE	3	72	2.13
Lipids positive	624.62	(2x13C)		[M+H]+	Cer 40:1;O2		FALSE	FALSE	FALSE	TRUE	3	72	2.06
Lipids positive	644.596			[M+Na]+	Cer 40:1;O2		FALSE	FALSE	FALSE	TRUE	3	72	2.5
Lipids positive	645.599	(13C)		[M+Na]+	Cer 40:1;O2		FALSE	FALSE	FALSE	TRUE	3	72	2.61
Lipids negative	656.576			[M+35Cl]-	Cer 40:1;O2		FALSE	FALSE	FALSE	TRUE	3	6	1.17
Lipids negative	657.579	(13C)		[M+35Cl]-	Cer 40:1;O2		FALSE	FALSE	FALSE	TRUE	3	6	1.22
Lipids negative	658.573	(37Cl)		[M+35Cl]-	Cer 40:1;O2		FALSE	FALSE	FALSE	TRUE	3	6	1.13
Lipids negative	656.576			[M+35Cl]-	Cer 40:1;O2		FALSE	FALSE	FALSE	TRUE	3	72	1.07
Lipids negative	657.579	(13C)		[M+35Cl]-	Cer 40:1;O2		FALSE	FALSE	FALSE	TRUE	3	72	1.18
Lipids negative	658.573	(37Cl)		[M+35Cl]-	Cer 40:1;O2		FALSE	FALSE	FALSE	TRUE	3	72	1.15
Lipids negative	658.582	(2x13C)		[M+35Cl]-	Cer 40:1;O2		FALSE	FALSE	FALSE	TRUE	3	72	1.23
Lipids negative	680.62			[M+Acetate]-	Cer 40:1;O2		FALSE	TRUE	FALSE	TRUE	2	72	1.41
Lipids negative	681.623	(13C)		[M+Acetate]-	Cer 40:1;O2		FALSE	FALSE	FALSE	TRUE	3	72	1.43
Lipids negative	682.626	(2x13C)		[M+Acetate]-	Cer 40:1;O2		FALSE	FALSE	FALSE	TRUE	3	72	1.23
Lipids positive	620.598			[M+H]+	Cer 40:2;O2		FALSE	TRUE	FALSE	TRUE	2	48	2.04
Lipids positive	621.601	(13C)		[M+H]+	Cer 40:2;O2		FALSE	FALSE	FALSE	TRUE	3	48	1.57
Lipids positive	642.58			[M+Na]+	Cer 40:2;O2		FALSE	FALSE	FALSE	TRUE	3	48	1.59
Lipids positive	620.598			[M+H]+	Cer 40:2;O2		FALSE	TRUE	FALSE	TRUE	2	72	2.52
Lipids positive	621.601	(13C)		[M+H]+	Cer 40:2;O2		FALSE	FALSE	FALSE	TRUE	3	72	1.95
Lipids positive	642.58			[M+Na]+	Cer 40:2;O2		FALSE	FALSE	FALSE	TRUE	3	72	2.64
Lipids negative	654.56			[M+35Cl]-	Cer 40:2;O2		FALSE	FALSE	FALSE	TRUE	3	6	2.01
Lipids negative	655.563	(13C)		[M+35Cl]-	Cer 40:2;O2		FALSE	FALSE	FALSE	TRUE	3	6	1.04
Lipids negative	678.604			[M+Acetate]-	Cer 40:2;O2		FALSE	TRUE	FALSE	TRUE	2	6	1.01
Lipids negative	679.608	(13C)		[M+Acetate]-	Cer 40:2;O2		FALSE	FALSE	FALSE	TRUE	3	6	1.09
Lipids negative	678.604			[M+Acetate]-	Cer 40:2;O2		FALSE	TRUE	FALSE	TRUE	2	48	1.04
Lipids negative	655.563	(13C)		[M+35Cl]-	Cer 40:2;O2		FALSE	FALSE	FALSE	TRUE	3	72	1.49
Lipids negative	678.604			[M+Acetate]-	Cer 40:2;O2		FALSE	TRUE	FALSE	TRUE	2	72	1.3
Lipids negative	679.608	(13C)		[M+Acetate]-	Cer 40:2;O2		FALSE	FALSE	FALSE	TRUE	3	72	1.46
Lipids positive	636.629			[M+H]+	Cer 41:1;O2		FALSE	TRUE	FALSE	TRUE	2	48	1.67
Lipids positive	637.633	(13C)		[M+H]+	Cer 41:1;O2		FALSE	FALSE	FALSE	TRUE	3	48	1.81
Lipids positive	658.612			[M+Na]+	Cer 41:1;O2		FALSE	FALSE	FALSE	TRUE	3	48	2.03
Lipids positive	636.629			[M+H]+	Cer 41:1;O2		FALSE	TRUE	FALSE	TRUE	2	72	1.64
Lipids positive	637.633	(13C)		[M+H]+	Cer 41:1;O2		FALSE	FALSE	FALSE	TRUE	3	72	1.55
Lipids positive	658.612			[M+Na]+	Cer 41:1;O2		FALSE	FALSE	FALSE	TRUE	3	72	1.89
Lipids negative	710.631			[M+Acetate]-	Cer 41:1;O3		FALSE	FALSE	FALSE	TRUE	3	6	2.57
Lipids negative	650.61			[M-H]-	Cer 41:1;O3		FALSE	FALSE	FALSE	TRUE	3	48	1.5
Lipids negative	650.61			[M-H]-	Cer 41:1;O3		FALSE	FALSE	FALSE	TRUE	3	72	1.01
Lipids positive	634.614			[M+H]+	Cer 41:2;O2		FALSE	TRUE	FALSE	TRUE	2	48	2.06
Lipids positive	634.614			[M+H]+	Cer 41:2;O2		FALSE	TRUE	FALSE	TRUE	2	72	2.27
Lipids negative	632.599			[M-H]-	Cer 41:2;O2		FALSE	FALSE	FALSE	TRUE	3	6	1.42
Lipids negative	633.602	(13C)		[M-H]-	Cer 41:2;O2		FALSE	FALSE	FALSE	TRUE	3	6	1.44
Lipids negative	668.576			[M+35Cl]-	Cer 41:2;O2		FALSE	FALSE	FALSE	TRUE	3	6	1.3
Lipids negative	669.579	(13C)		[M+35Cl]-	Cer 41:2;O2		FALSE	FALSE	FALSE	TRUE	3	6	1.04
Lipids negative	670.573	(37Cl)		[M+35Cl]-	Cer 41:2;O2		FALSE	FALSE	FALSE	TRUE	3	6	1.37
Lipids negative	693.623	(13C)		[M+Acetate]-	Cer 41:2;O2		FALSE	FALSE	FALSE	TRUE	3	48	1.05
Lipids negative	632.599			[M-H]-	Cer 41:2;O2		FALSE	FALSE	FALSE	TRUE	3	72	1.97
Lipids negative	633.602	(13C)		[M-H]-	Cer 41:2;O2		FALSE	FALSE	FALSE	TRUE	3	72	1.8
Lipids negative	668.576			[M+35Cl]-	Cer 41:2;O2		FALSE	FALSE	FALSE	TRUE	3	72	1.43
Lipids negative	670.573	(37Cl)		[M+35Cl]-	Cer 41:2;O2		FALSE	FALSE	FALSE	TRUE	3	72	1.75
Lipids negative	708.615			[M+Acetate]-	Cer 41:2;O3		FALSE	FALSE	FALSE	TRUE	3	6	1.93
Lipids negative	708.615			[M+Acetate]-	Cer 41:2;O3		FALSE	FALSE	FALSE	TRUE	3	48	1.56
Lipids negative	666.56			[M+35Cl]-	Cer 41:3;O2		FALSE	FALSE	FALSE	TRUE	3	6	1.18
Lipids negative	690.604			[M+Acetate]-	Cer 41:3;O2		FALSE	FALSE	FALSE	TRUE	3	48	1.84
Lipids negative	691.608	(13C)		[M+Acetate]-	Cer 41:3;O2		FALSE	FALSE	FALSE	TRUE	3	48	1.6
Lipids negative	666.56			[M+35Cl]-	Cer 41:3;O2		FALSE	FALSE	FALSE	TRUE	3	72	1.06
Lipids positive	650.645			[M+H]+	Cer 42:1;O2		FALSE	TRUE	FALSE	TRUE	2	48	1.95
Lipids positive	651.648	(13C)		[M+H]+	Cer 42:1;O2		FALSE	FALSE	FALSE	TRUE	3	48	1.98
Lipids positive	652.651	(2x13C)		[M+H]+	Cer 42:1;O2		FALSE	FALSE	FALSE	TRUE	3	48	1.74
Lipids positive	672.627			[M+Na]+	Cer 42:1;O2		FALSE	FALSE	FALSE	TRUE	3	48	1.56
Lipids positive	673.63	(13C)		[M+Na]+	Cer 42:1;O2		FALSE	FALSE	FALSE	TRUE	3	48	1.55
Lipids positive	650.645			[M+H]+	Cer 42:1;O2		FALSE	TRUE	FALSE	TRUE	2	72	2.26
Lipids positive	651.648	(13C)		[M+H]+	Cer 42:1;O2		FALSE	FALSE	FALSE	TRUE	3	72	2.37
Lipids positive	652.651	(2x13C)		[M+H]+	Cer 42:1;O2		FALSE	FALSE	FALSE	TRUE	3	72	2.28
Lipids positive	672.627			[M+Na]+	Cer 42:1;O2		FALSE	FALSE	FALSE	TRUE	3	72	2.16
Lipids positive	673.63	(13C)		[M+Na]+	Cer 42:1;O2		FALSE	FALSE	FALSE	TRUE	3	72	2.49
Lipids negative	684.607			[M+35Cl]-	Cer 42:1;O2		FALSE	FALSE	FALSE	TRUE	3	6	1.45
Lipids negative	685.61	(13C)		[M+35Cl]-	Cer 42:1;O2		FALSE	FALSE	FALSE	TRUE	3	6	1.38
Lipids negative	686.604	(37Cl)		[M+35Cl]-	Cer 42:1;O2		FALSE	FALSE	FALSE	TRUE	3	6	1.52
Lipids negative	708.651			[M+Acetate]-	Cer 42:1;O2		FALSE	TRUE	FALSE	TRUE	2	6	2.05
Lipids negative	709.655	(13C)		[M+Acetate]-	Cer 42:1;O2		FALSE	FALSE	FALSE	TRUE	3	6	1.96
Lipids negative	664.625			[M-H]-	Cer 42:1;O3		FALSE	FALSE	FALSE	TRUE	3	6	1.54
Lipids negative	665.629	(13C)		[M-H]-	Cer 42:1;O3		FALSE	FALSE	FALSE	TRUE	3	6	1.06
Lipids positive	648.629			[M+H]+	Cer 42:2;O2		FALSE	TRUE	FALSE	TRUE	2	48	1.97
Lipids positive	649.632	(13C)		[M+H]+	Cer 42:2;O2		FALSE	FALSE	FALSE	TRUE	3	48	2.09
Lipids positive	650.636	(2x13C)		[M+H]+	Cer 42:2;O2		FALSE	FALSE	FALSE	TRUE	3	48	1.53
Lipids positive	670.611			[M+Na]+	Cer 42:2;O2		FALSE	FALSE	FALSE	TRUE	3	48	2.28
Lipids positive	648.629			[M+H]+	Cer 42:2;O2		FALSE	TRUE	FALSE	TRUE	2	72	2.52
Lipids positive	649.632	(13C)		[M+H]+	Cer 42:2;O2		FALSE	FALSE	FALSE	TRUE	3	72	2.51
Lipids positive	650.636	(2x13C)		[M+H]+	Cer 42:2;O2		FALSE	FALSE	FALSE	TRUE	3	72	2.59
Lipids positive	670.611			[M+Na]+	Cer 42:2;O2		FALSE	FALSE	FALSE	TRUE	3	72	3.21
Lipids negative	646.615			[M-H]-	Cer 42:2;O2		FALSE	FALSE	FALSE	TRUE	3	6	1.44
Lipids negative	647.618	(13C)		[M-H]-	Cer 42:2;O2		FALSE	FALSE	FALSE	TRUE	3	6	1.15
Lipids negative	682.591			[M+35Cl]-	Cer 42:2;O2		FALSE	FALSE	FALSE	TRUE	3	6	1.45
Lipids negative	684.588	(37Cl)		[M+35Cl]-	Cer 42:2;O2		FALSE	FALSE	FALSE	TRUE	3	6	1.82
Lipids negative	684.598	(2x13C)		[M+35Cl]-	Cer 42:2;O2		FALSE	FALSE	FALSE	TRUE	3	6	1.11
Lipids negative	706.636			[M+Acetate]-	Cer 42:2;O2		FALSE	TRUE	FALSE	TRUE	2	6	2.05
Lipids negative	708.642	(2x13C)		[M+Acetate]-	Cer 42:2;O2		FALSE	FALSE	FALSE	TRUE	3	6	2.12
Lipids negative	647.618	(13C)		[M-H]-	Cer 42:2;O2		FALSE	FALSE	FALSE	TRUE	3	48	1.2
Lipids negative	646.615			[M-H]-	Cer 42:2;O2		FALSE	FALSE	FALSE	TRUE	3	72	1.41
Lipids negative	647.618	(13C)		[M-H]-	Cer 42:2;O2		FALSE	FALSE	FALSE	TRUE	3	72	1.79
Lipids negative	648.622	(2x13C)		[M-H]-	Cer 42:2;O2		FALSE	FALSE	FALSE	TRUE	3	72	1.76
Lipids negative	682.591			[M+35Cl]-	Cer 42:2;O2		FALSE	FALSE	FALSE	TRUE	3	72	1.38
Lipids negative	684.588	(37Cl)		[M+35Cl]-	Cer 42:2;O2		FALSE	FALSE	FALSE	TRUE	3	72	1.73
Lipids negative	684.598	(2x13C)		[M+35Cl]-	Cer 42:2;O2		FALSE	FALSE	FALSE	TRUE	3	72	1.31
Lipids negative	708.642	(2x13C)		[M+Acetate]-	Cer 42:2;O2		FALSE	FALSE	FALSE	TRUE	3	72	1
Lipids negative	698.586	(37Cl)		[M+35Cl]-	Cer 42:2;O3		FALSE	FALSE	FALSE	TRUE	3	6	1.88
Lipids negative	699.59	(13C)		[M+35Cl]-	Cer 42:2;O3		FALSE	FALSE	FALSE	TRUE	3	6	1.97
Lipids positive	646.613			[M+H]+	Cer 42:3;O2		FALSE	TRUE	FALSE	TRUE	2	48	2.41
Lipids positive	647.617	(13C)		[M+H]+	Cer 42:3;O2		FALSE	FALSE	FALSE	TRUE	3	48	2.11
Lipids positive	668.595			[M+Na]+	Cer 42:3;O2		FALSE	FALSE	FALSE	TRUE	3	48	2.37
Lipids positive	646.613			[M+H]+	Cer 42:3;O2		FALSE	TRUE	FALSE	TRUE	2	72	3.01
Lipids positive	647.617	(13C)		[M+H]+	Cer 42:3;O2		FALSE	FALSE	FALSE	TRUE	3	72	3.13
Lipids positive	668.595			[M+Na]+	Cer 42:3;O2		FALSE	FALSE	FALSE	TRUE	3	72	2.97
Lipids negative	644.599			[M-H]-	Cer 42:3;O2		FALSE	FALSE	FALSE	TRUE	3	6	1.34
Lipids negative	645.602	(13C)		[M-H]-	Cer 42:3;O2		FALSE	FALSE	FALSE	TRUE	3	6	1.34
Lipids negative	680.576			[M+35Cl]-	Cer 42:3;O2		FALSE	FALSE	FALSE	TRUE	3	6	1.75
Lipids negative	681.579	(13C)		[M+35Cl]-	Cer 42:3;O2		FALSE	FALSE	FALSE	TRUE	3	6	1.2
Lipids negative	682.572	(37Cl)		[M+35Cl]-	Cer 42:3;O2		FALSE	FALSE	FALSE	TRUE	3	6	1.04
Lipids negative	704.62			[M+Acetate]-	Cer 42:3;O2		FALSE	TRUE	FALSE	TRUE	2	6	2.13
Lipids negative	705.623	(13C)		[M+Acetate]-	Cer 42:3;O2		FALSE	FALSE	FALSE	TRUE	3	6	2.11
Lipids negative	644.599			[M-H]-	Cer 42:3;O2		FALSE	FALSE	FALSE	TRUE	3	48	1.25
Lipids negative	645.602	(13C)		[M-H]-	Cer 42:3;O2		FALSE	FALSE	FALSE	TRUE	3	48	1.06
Lipids negative	644.599			[M-H]-	Cer 42:3;O2		FALSE	FALSE	FALSE	TRUE	3	72	2.17
Lipids negative	645.602	(13C)		[M-H]-	Cer 42:3;O2		FALSE	FALSE	FALSE	TRUE	3	72	1.95
Lipids negative	680.576			[M+35Cl]-	Cer 42:3;O2		FALSE	FALSE	FALSE	TRUE	3	72	2.14
Lipids negative	681.579	(13C)		[M+35Cl]-	Cer 42:3;O2		FALSE	FALSE	FALSE	TRUE	3	72	1.98
Lipids negative	682.572	(37Cl)		[M+35Cl]-	Cer 42:3;O2		FALSE	FALSE	FALSE	TRUE	3	72	1.29
Lipids negative	704.62			[M+Acetate]-	Cer 42:3;O2		FALSE	TRUE	FALSE	TRUE	2	72	1.49
Lipids negative	705.623	(13C)		[M+Acetate]-	Cer 42:3;O2		FALSE	FALSE	FALSE	TRUE	3	72	1.32
Lipids negative	678.56			[M+35Cl]-	Cer 42:4;O2		FALSE	FALSE	FALSE	TRUE	3	6	1.4
Lipids negative	702.605			[M+Acetate]-	Cer 42:4;O2		FALSE	FALSE	FALSE	TRUE	3	6	2.84
Lipids negative	678.56			[M+35Cl]-	Cer 42:4;O2		FALSE	FALSE	FALSE	TRUE	3	72	1.29
Lipids negative	702.605			[M+Acetate]-	Cer 42:4;O2		FALSE	FALSE	FALSE	TRUE	3	72	1.59
Lipids positive	662.645			[M+H]+	Cer 43:2;O2		FALSE	FALSE	FALSE	TRUE	3	72	1.02
Lipids negative	696.607			[M+35Cl]-	Cer 43:2;O2		FALSE	FALSE	FALSE	TRUE	3	6	1.2
Lipids negative	720.651			[M+Acetate]-	Cer 43:2;O2		FALSE	FALSE	FALSE	TRUE	3	6	2.63
Lipids negative	721.655	(13C)		[M+Acetate]-	Cer 43:2;O2		FALSE	FALSE	FALSE	TRUE	3	48	1.13
Lipids negative	720.651			[M+Acetate]-	Cer 43:2;O2		FALSE	FALSE	FALSE	TRUE	3	72	1.24
Lipids negative	721.655	(13C)		[M+Acetate]-	Cer 43:2;O2		FALSE	FALSE	FALSE	TRUE	3	72	1.39
Lipids negative	718.636			[M+Acetate]-	Cer 43:3;O2		FALSE	FALSE	FALSE	TRUE	3	6	2.72
Lipids negative	719.639	(13C)		[M+Acetate]-	Cer 43:3;O2		FALSE	FALSE	FALSE	TRUE	3	6	1.92
Lipids negative	694.591			[M+35Cl]-	Cer 43:3;O2		FALSE	FALSE	FALSE	TRUE	3	72	1.14
Lipids negative	691.644	(13C)		[M-H]-	Cer 44:1;O2		FALSE	FALSE	FALSE	TRUE	3	6	1.27
Polar positive	371.256		C2H4O	[M+Na]+	Chenodeoxycholic acid||Deoxycholic acid||Hyodeoxycholic acid||Isodeoxycholic acid	HMDB0000518||HMDB0000626||HMDB0000733||HMDB0002536	FALSE	FALSE	TRUE	FALSE	3	6	1.5
Polar positive	415.282			[M+Na]+	Chenodeoxycholic acid||Deoxycholic acid||Hyodeoxycholic acid||Isodeoxycholic acid	HMDB0000518||HMDB0000626||HMDB0000733||HMDB0002536	FALSE	FALSE	TRUE	FALSE	3	6	1.01
Polar positive	371.256		C2H4O	[M+Na]+	Chenodeoxycholic acid||Deoxycholic acid||Hyodeoxycholic acid||Isodeoxycholic acid	HMDB0000518||HMDB0000626||HMDB0000733||HMDB0002536	FALSE	FALSE	TRUE	FALSE	3	48	1.01
Polar negative	139.077			[M+35Cl]-	Choline	HMDB0000097	FALSE	FALSE	TRUE	FALSE	3	48	1.14
Lipids positive	881.721	(13C)		[M+NH4]+	CoQ10		FALSE	FALSE	FALSE	TRUE	3	6	1.13
Polar negative	130.062			[M-H]-	Creatine	HMDB0000064	FALSE	FALSE	TRUE	TRUE	3	48	1.68
Polar negative	166.039			[M+35Cl]-	Creatine	HMDB0000064	FALSE	FALSE	TRUE	TRUE	3	48	1.61
Polar negative	166.039			[M+35Cl]-	Creatine	HMDB0000064	FALSE	FALSE	TRUE	TRUE	3	72	1.33
Polar positive	132.077			[M+H]+||[M+NH4]+	Creatine||Dihydrouracil	HMDB0000064||HMDB0000076	FALSE	FALSE	TRUE	TRUE	3	48	1.83
Polar positive	133.08	(13C)		[M+H]+||[M+NH4]+	Creatine||Dihydrouracil	HMDB0000064||HMDB0000076	FALSE	FALSE	TRUE	TRUE	3	48	1.86
Polar positive	132.077			[M+H]+||[M+NH4]+	Creatine||Dihydrouracil	HMDB0000064||HMDB0000076	FALSE	FALSE	TRUE	TRUE	3	72	1.31
Polar positive	133.08	(13C)		[M+H]+||[M+NH4]+	Creatine||Dihydrouracil	HMDB0000064||HMDB0000076	FALSE	FALSE	TRUE	TRUE	3	72	1.29
Polar negative	388.068			[M+Acetate]-	Cyclic AMP	HMDB0000058	FALSE	FALSE	TRUE	FALSE	3	48	1.31
Polar negative	380.015			[M+35Cl]-	Cyclic GMP	HMDB0001314	FALSE	FALSE	TRUE	FALSE	3	48	1.09
Polar negative	380.019			[M+35Cl]-	Cyclic GMP	HMDB0001314	FALSE	FALSE	TRUE	FALSE	3	48	2.39
Polar negative	380.019			[M+35Cl]-	Cyclic GMP	HMDB0001314	FALSE	FALSE	TRUE	FALSE	3	72	2.38
Polar positive	244.093			[M+H]+	Cytidine	HMDB0000089	FALSE	FALSE	TRUE	TRUE	3	6	1.44
Polar positive	266.075			[M+Na]+	Cytidine	HMDB0000089	FALSE	FALSE	TRUE	TRUE	3	6	2.37
Polar positive	244.093			[M+H]+	Cytidine	HMDB0000089	FALSE	FALSE	TRUE	TRUE	3	72	1.01
Lipids positive	266.075			[M+Na]+	Cytidine	HMDB0000089	FALSE	FALSE	TRUE	FALSE	3	6	2.59
Lipids positive	266.075			[M+Na]+	Cytidine	HMDB0000089	FALSE	FALSE	TRUE	FALSE	3	48	1.16
Lipids positive	266.075			[M+Na]+	Cytidine	HMDB0000089	FALSE	FALSE	TRUE	FALSE	3	72	1.71
Polar positive	511.096			[M+Na]+	Cytidine diphosphocholine	HMDB0260340	FALSE	FALSE	FALSE	TRUE	3	6	1.65
Polar positive	511.096			[M+Na]+	Cytidine diphosphocholine	HMDB0260340	FALSE	FALSE	FALSE	TRUE	3	72	1.07
Polar positive	346.041			[M+Na]+	Cytidine monophosphate	HMDB0000095	FALSE	FALSE	FALSE	TRUE	3	6	1.92
Polar negative	187.038			[M+35Cl]-	D-Arabitol||D-Xylitol||Ribitol	HMDB0000568||HMDB0002917||HMDB0000508	FALSE	FALSE	TRUE	TRUE	3	6	2.98
Polar negative	188.041	(13C)		[M+35Cl]-	D-Arabitol||D-Xylitol||Ribitol	HMDB0000568||HMDB0002917||HMDB0000508	FALSE	FALSE	TRUE	TRUE	3	6	2.2
Polar negative	189.035	(37Cl)		[M+35Cl]-	D-Arabitol||D-Xylitol||Ribitol	HMDB0000568||HMDB0002917||HMDB0000508	FALSE	FALSE	TRUE	TRUE	3	6	3.29
Polar negative	188.041	(13C)		[M+35Cl]-	D-Arabitol||D-Xylitol||Ribitol	HMDB0000568||HMDB0002917||HMDB0000508	FALSE	FALSE	TRUE	TRUE	3	72	1.14
Lipids negative	229.012			[M+35Cl]-||[M+Acetate]-	D-Glucuronic acid||Dihydroxyacetone phosphate	HMDB0000127||HMDB0001473	FALSE	FALSE	TRUE	FALSE	3	6	2.89
Lipids negative	229.012			[M+35Cl]-||[M+Acetate]-	D-Glucuronic acid||Dihydroxyacetone phosphate	HMDB0000127||HMDB0001473	FALSE	FALSE	TRUE	FALSE	3	48	1.96
Lipids positive	467.997			[M+H]+	dCTP	HMDB0000998	FALSE	FALSE	TRUE	FALSE	3	6	1.75
Lipids positive	467.997			[M+H]+	dCTP	HMDB0000998	FALSE	FALSE	TRUE	FALSE	3	72	1.45
Polar negative	310.115			[M+Acetate]-	Deoxyadenosine	HMDB0000101	FALSE	FALSE	TRUE	FALSE	3	6	1.37
Polar negative	311.118	(13C)		[M+Acetate]-	Deoxyadenosine	HMDB0000101	FALSE	FALSE	TRUE	FALSE	3	6	1.25
Polar negative	310.115			[M+Acetate]-	Deoxyadenosine	HMDB0000101	FALSE	FALSE	TRUE	FALSE	3	48	1.39
Polar negative	311.118	(13C)		[M+Acetate]-	Deoxyadenosine	HMDB0000101	FALSE	FALSE	TRUE	FALSE	3	48	1.52
Polar negative	310.115			[M+Acetate]-	Deoxyadenosine	HMDB0000101	FALSE	FALSE	TRUE	FALSE	3	72	1.32
Polar negative	311.118	(13C)		[M+Acetate]-	Deoxyadenosine	HMDB0000101	FALSE	FALSE	TRUE	FALSE	3	72	1.34
Polar negative	286.104			[M+Acetate]-	Deoxycytidine	HMDB0000014	FALSE	FALSE	TRUE	FALSE	3	48	1.1
Polar negative	286.104			[M+Acetate]-	Deoxycytidine	HMDB0000014	FALSE	FALSE	TRUE	FALSE	3	72	1.41
Lipids negative	226.084			[M-H]-	Deoxycytidine	HMDB0000014	FALSE	FALSE	TRUE	FALSE	3	72	1.03
Lipids positive	614.563	(2x13C)		[M+NH4]+	DG 34:1||TG O-34:1||TG P-34:0		FALSE	FALSE	FALSE	TRUE	3	6	1.18
Lipids positive	612.556			[M+NH4]+	DG 34:1||TG O-34:1||TG P-34:0		FALSE	TRUE	FALSE	TRUE	2	72	1.18
Lipids positive	613.56	(13C)		[M+NH4]+	DG 34:1||TG O-34:1||TG P-34:0		FALSE	FALSE	FALSE	TRUE	3	72	1.2
Lipids positive	614.563	(2x13C)		[M+NH4]+	DG 34:1||TG O-34:1||TG P-34:0		FALSE	FALSE	FALSE	TRUE	3	72	1.21
Lipids positive	617.512			[M+Na]+	DG 34:1||TG O-34:1||TG P-34:0		FALSE	FALSE	FALSE	TRUE	3	72	1.01
Lipids positive	618.515	(13C)		[M+Na]+	DG 34:1||TG O-34:1||TG P-34:0		FALSE	FALSE	FALSE	TRUE	3	72	1.02
Lipids positive	619.518	(2x13C)		[M+Na]+	DG 34:1||TG O-34:1||TG P-34:0		FALSE	FALSE	FALSE	TRUE	3	72	1.09
Lipids positive	644.531	(13C)		[M+Na]+	DG 36:2		FALSE	FALSE	TRUE	TRUE	3	6	1.01
Lipids positive	669.543			[M+Na]+	DG 38:3||TG O-38:3||TG P-38:2		FALSE	FALSE	FALSE	TRUE	3	6	1.12
Lipids positive	662.572			[M+NH4]+	DG 38:4||TG O-38:4||TG P-38:3		FALSE	FALSE	FALSE	TRUE	3	6	1.21
Lipids positive	664.578	(2x13C)		[M+NH4]+	DG 38:4||TG O-38:4||TG P-38:3		FALSE	FALSE	FALSE	TRUE	3	6	1.18
Lipids positive	660.556			[M+NH4]+	DG 38:5		FALSE	FALSE	FALSE	TRUE	3	6	1.21
Lipids positive	658.54			[M+NH4]+	DG 38:6		FALSE	FALSE	FALSE	TRUE	3	6	1.02
Lipids negative	655.508			[M+35Cl]-	DG(18:1(9Z)/18:1(9Z)/0:0)||DG(18:1n9/0:0/18:1n9)	HMDB0007218||HMDB0056197	FALSE	FALSE	TRUE	FALSE	3	6	1.66
Polar positive	147.121	(13C)		[M+NH4]+	Dihydro-5-propyl-2(3H)-furanone	HMDB0031681	FALSE	FALSE	TRUE	TRUE	3	6	1.26
Polar positive	129.066			[M+H]+	Dihydrothymine||Pyroglutamine	HMDB0000079||HMDB0062558	TRUE	FALSE	TRUE	TRUE	2	48	1.45
Polar positive	130.069	(13C)		[M+H]+	Dihydrothymine||Pyroglutamine	HMDB0000079||HMDB0062558	FALSE	FALSE	TRUE	TRUE	3	48	1.8
Polar positive	192.987			[M+Na]+	Dihydroxyacetone phosphate	HMDB0001473	FALSE	FALSE	TRUE	FALSE	3	72	1.03
Polar negative	229.012			[M+Acetate]-	Dihydroxyacetone phosphate	HMDB0001473	FALSE	FALSE	TRUE	TRUE	3	6	1.28
Lipids negative	363.209			[M+35Cl]-	Docosahexaenoic acid	HMDB0002183	FALSE	FALSE	TRUE	FALSE	3	72	1.1
Polar negative	333.28			[M-H]-	Docosatrienoic acid	HMDB0002823	FALSE	FALSE	TRUE	FALSE	3	72	1.59
Lipids positive	218.043			[M+Na]+	Dopaquinone||Salicyluric acid	HMDB0001229||HMDB0000840	FALSE	FALSE	TRUE	FALSE	3	6	1.09
Lipids negative	242.104			[M+Acetate]-	Epinephrine||Normetanephrine	HMDB0000068||HMDB0000819	FALSE	FALSE	TRUE	FALSE	3	6	1.12
Lipids negative	224.057			[M+Acetate]-	Formylanthranilic acid	HMDB0004089	FALSE	FALSE	TRUE	FALSE	3	6	1.15
Polar positive	116.034		CO||CO||H2O	[M+NH4]+||[M+NH4]+||[M+H]+	Fumaric acid||Maleic acid||L-Aspartic acid	HMDB0000134||HMDB0000176||HMDB0000191	FALSE	FALSE	TRUE	TRUE	3	48	1.66
Polar positive	134.045			[M+NH4]+||[M+NH4]+||[M+H]+	Fumaric acid||Maleic acid||L-Aspartic acid	HMDB0000134||HMDB0000176||HMDB0000191	FALSE	FALSE	TRUE	TRUE	3	48	1.34
Polar positive	116.034		CO||CO||H2O	[M+NH4]+||[M+NH4]+||[M+H]+	Fumaric acid||Maleic acid||L-Aspartic acid	HMDB0000134||HMDB0000176||HMDB0000191	FALSE	FALSE	TRUE	TRUE	3	72	2.49
Polar positive	134.045			[M+NH4]+||[M+NH4]+||[M+H]+	Fumaric acid||Maleic acid||L-Aspartic acid	HMDB0000134||HMDB0000176||HMDB0000191	FALSE	FALSE	TRUE	TRUE	3	72	1.81
Polar positive	205.068			[M+Na]+	Galactitol||Sorbitol	HMDB0000107||HMDB0000247	FALSE	FALSE	TRUE	FALSE	3	48	1.21
Polar positive	206.072	(13C)		[M+Na]+	Galactitol||Sorbitol	HMDB0000107||HMDB0000247	FALSE	FALSE	TRUE	FALSE	3	48	1.14
Polar positive	207.075	(2x13C)		[M+Na]+	Galactitol||Sorbitol	HMDB0000107||HMDB0000247	FALSE	FALSE	TRUE	FALSE	3	48	1.1
Polar negative	217.048			[M+35Cl]-	Galactitol||Sorbitol	HMDB0000107||HMDB0000247	TRUE	FALSE	TRUE	TRUE	2	6	1.5
Polar negative	218.052	(13C)		[M+35Cl]-	Galactitol||Sorbitol	HMDB0000107||HMDB0000247	FALSE	FALSE	TRUE	TRUE	3	6	1.45
Polar negative	219.046	(37Cl)		[M+35Cl]-	Galactitol||Sorbitol	HMDB0000107||HMDB0000247	FALSE	FALSE	TRUE	TRUE	3	6	1.49
Polar negative	181.072			[M-H]-	Galactitol||Sorbitol	HMDB0000107||HMDB0000247	FALSE	FALSE	TRUE	TRUE	3	48	1.11
Polar negative	182.075	(13C)		[M-H]-	Galactitol||Sorbitol	HMDB0000107||HMDB0000247	FALSE	FALSE	TRUE	TRUE	3	48	1.1
Polar negative	217.048			[M+35Cl]-	Galactitol||Sorbitol	HMDB0000107||HMDB0000247	TRUE	FALSE	TRUE	TRUE	2	48	1.28
Polar negative	218.052	(13C)		[M+35Cl]-	Galactitol||Sorbitol	HMDB0000107||HMDB0000247	FALSE	FALSE	TRUE	TRUE	3	48	1.3
Polar negative	219.046	(37Cl)		[M+35Cl]-	Galactitol||Sorbitol	HMDB0000107||HMDB0000247	FALSE	FALSE	TRUE	TRUE	3	48	1.27
Polar negative	241.093			[M+Acetate]-	Galactitol||Sorbitol	HMDB0000107||HMDB0000247	TRUE	FALSE	TRUE	TRUE	2	48	1.04
Polar negative	242.096	(13C)		[M+Acetate]-	Galactitol||Sorbitol	HMDB0000107||HMDB0000247	FALSE	FALSE	TRUE	TRUE	3	48	1.13
Polar negative	243.1	(2x13C)		[M+Acetate]-	Galactitol||Sorbitol	HMDB0000107||HMDB0000247	FALSE	FALSE	TRUE	TRUE	3	48	1.42
Polar negative	363.151			[2M-H]-	Galactitol||Sorbitol	HMDB0000107||HMDB0000247	FALSE	FALSE	TRUE	TRUE	3	48	3.48
Polar negative	364.154	(13C)		[2M-H]-	Galactitol||Sorbitol	HMDB0000107||HMDB0000247	FALSE	FALSE	TRUE	TRUE	3	48	3.05
Polar negative	423.172			[2M+Acetate]-	Galactitol||Sorbitol	HMDB0000107||HMDB0000247	FALSE	FALSE	TRUE	TRUE	3	48	3.31
Polar negative	181.072			[M-H]-	Galactitol||Sorbitol	HMDB0000107||HMDB0000247	FALSE	FALSE	TRUE	TRUE	3	72	1.1
Polar negative	182.075	(13C)		[M-H]-	Galactitol||Sorbitol	HMDB0000107||HMDB0000247	FALSE	FALSE	TRUE	TRUE	3	72	1.09
Polar negative	217.048			[M+35Cl]-	Galactitol||Sorbitol	HMDB0000107||HMDB0000247	TRUE	FALSE	TRUE	TRUE	2	72	1.38
Polar negative	218.052	(13C)		[M+35Cl]-	Galactitol||Sorbitol	HMDB0000107||HMDB0000247	FALSE	FALSE	TRUE	TRUE	3	72	1.41
Polar negative	219.046	(37Cl)		[M+35Cl]-	Galactitol||Sorbitol	HMDB0000107||HMDB0000247	FALSE	FALSE	TRUE	TRUE	3	72	1.39
Polar negative	241.093			[M+Acetate]-	Galactitol||Sorbitol	HMDB0000107||HMDB0000247	TRUE	FALSE	TRUE	TRUE	2	72	1.18
Polar negative	242.096	(13C)		[M+Acetate]-	Galactitol||Sorbitol	HMDB0000107||HMDB0000247	FALSE	FALSE	TRUE	TRUE	3	72	1.24
Polar negative	243.1	(2x13C)		[M+Acetate]-	Galactitol||Sorbitol	HMDB0000107||HMDB0000247	FALSE	FALSE	TRUE	TRUE	3	72	1.36
Polar negative	363.151			[2M-H]-	Galactitol||Sorbitol	HMDB0000107||HMDB0000247	FALSE	FALSE	TRUE	TRUE	3	72	3.04
Polar negative	364.154	(13C)		[2M-H]-	Galactitol||Sorbitol	HMDB0000107||HMDB0000247	FALSE	FALSE	TRUE	TRUE	3	72	2.83
Polar negative	423.172			[2M+Acetate]-	Galactitol||Sorbitol	HMDB0000107||HMDB0000247	FALSE	FALSE	TRUE	TRUE	3	72	2.78
Lipids positive	200.113			[M+NH4]+	Galactitol||Sorbitol	HMDB0000107||HMDB0000247	FALSE	FALSE	TRUE	FALSE	3	6	1.09
Lipids positive	387.148			[2M+Na]+	Galactitol||Sorbitol	HMDB0000107||HMDB0000247	FALSE	FALSE	TRUE	FALSE	3	6	1.21
Lipids positive	200.113			[M+NH4]+	Galactitol||Sorbitol	HMDB0000107||HMDB0000247	FALSE	FALSE	TRUE	FALSE	3	48	1.51
Lipids positive	201.116	(13C)		[M+NH4]+	Galactitol||Sorbitol	HMDB0000107||HMDB0000247	FALSE	FALSE	TRUE	FALSE	3	48	1.41
Lipids positive	205.068			[M+Na]+	Galactitol||Sorbitol	HMDB0000107||HMDB0000247	FALSE	FALSE	TRUE	FALSE	3	48	1.88
Lipids positive	206.072	(13C)		[M+Na]+	Galactitol||Sorbitol	HMDB0000107||HMDB0000247	FALSE	FALSE	TRUE	FALSE	3	48	1.9
Lipids positive	207.075	(2x13C)		[M+Na]+	Galactitol||Sorbitol	HMDB0000107||HMDB0000247	FALSE	FALSE	TRUE	FALSE	3	48	2.36
Lipids positive	387.148			[2M+Na]+	Galactitol||Sorbitol	HMDB0000107||HMDB0000247	FALSE	FALSE	TRUE	FALSE	3	48	1.41
Lipids positive	388.151	(13C)		[2M+Na]+	Galactitol||Sorbitol	HMDB0000107||HMDB0000247	FALSE	FALSE	TRUE	FALSE	3	48	3.17
Lipids positive	200.113			[M+NH4]+	Galactitol||Sorbitol	HMDB0000107||HMDB0000247	FALSE	FALSE	TRUE	FALSE	3	72	2.12
Lipids positive	205.068			[M+Na]+	Galactitol||Sorbitol	HMDB0000107||HMDB0000247	FALSE	FALSE	TRUE	FALSE	3	72	1.09
Lipids positive	206.072	(13C)		[M+Na]+	Galactitol||Sorbitol	HMDB0000107||HMDB0000247	FALSE	FALSE	TRUE	FALSE	3	72	1.14
Lipids positive	207.075	(2x13C)		[M+Na]+	Galactitol||Sorbitol	HMDB0000107||HMDB0000247	FALSE	FALSE	TRUE	FALSE	3	72	1.45
Lipids positive	387.148			[2M+Na]+	Galactitol||Sorbitol	HMDB0000107||HMDB0000247	FALSE	FALSE	TRUE	FALSE	3	72	1.3
Lipids positive	388.151	(13C)		[2M+Na]+	Galactitol||Sorbitol	HMDB0000107||HMDB0000247	FALSE	FALSE	TRUE	FALSE	3	72	2.15
Lipids negative	231.028			[M+35Cl]-||[M+35Cl]-||[M+35Cl]-||[M+Acetate]-	Galactonic acid||Gluconic acid||Gulonic acid||Glycerol 3-phosphate	HMDB0000565||HMDB0000625||HMDB0003290||HMDB0000126	FALSE	FALSE	TRUE	FALSE	3	6	1.44
Lipids negative	231.028			[M+35Cl]-||[M+35Cl]-||[M+35Cl]-||[M+Acetate]-	Galactonic acid||Gluconic acid||Gulonic acid||Glycerol 3-phosphate	HMDB0000565||HMDB0000625||HMDB0003290||HMDB0000126	FALSE	FALSE	TRUE	FALSE	3	72	1.32
Lipids negative	259.13			[M-H]-	gamma-Glutamylisoleucine||gamma-Glutamylleucine	HMDB0011170||HMDB0011171	FALSE	FALSE	TRUE	FALSE	3	6	1.1
Polar positive	298.137			[M+Na]+	gamma-Glutamyllysine	HMDB0029154	FALSE	FALSE	TRUE	FALSE	3	6	1.3
Polar positive	298.137			[M+Na]+	gamma-Glutamyllysine	HMDB0029154	FALSE	FALSE	TRUE	FALSE	3	72	1.05
Lipids negative	274.141			[M-H]-	gamma-Glutamyllysine	HMDB0029154	FALSE	FALSE	TRUE	FALSE	3	72	1.2
Lipids negative	214.049			[M+35Cl]-	Glucosamine	HMDB0001514	FALSE	FALSE	TRUE	FALSE	3	48	1.21
Lipids negative	215.052	(13C)		[M+35Cl]-	Glucosamine	HMDB0001514	FALSE	FALSE	TRUE	FALSE	3	48	1.66
Lipids negative	214.049			[M+35Cl]-	Glucosamine	HMDB0001514	FALSE	FALSE	TRUE	FALSE	3	72	1.9
Lipids negative	215.052	(13C)		[M+35Cl]-	Glucosamine	HMDB0001514	FALSE	FALSE	TRUE	FALSE	3	72	2.32
Polar negative	214.049			[M+35Cl]-||[M-H]-	Glucosamine||sn-glycero-3-Phosphoethanolamine	HMDB0001514||HMDB0059660	FALSE	FALSE	TRUE	TRUE	3	72	1.29
Lipids positive	827.71			[M+NH4]+||[M+Na]+	Glucosylceramide (d18:1/24:1(15Z))||TG 48:1	HMDB0004975	FALSE	FALSE	TRUE	TRUE	3	6	1.19
Lipids positive	827.71			[M+NH4]+||[M+Na]+	Glucosylceramide (d18:1/24:1(15Z))||TG 48:1	HMDB0004975	FALSE	FALSE	TRUE	TRUE	3	48	1.43
Polar positive	308.091			[M+H]+	Glutathione	HMDB0000125	TRUE	FALSE	TRUE	TRUE	1	6	1.76
Polar positive	309.094	(13C)		[M+H]+	Glutathione	HMDB0000125	FALSE	FALSE	TRUE	TRUE	3	6	1.54
Polar positive	310.087	(34S)		[M+H]+	Glutathione	HMDB0000125	FALSE	FALSE	TRUE	TRUE	3	6	1.91
Polar positive	310.098	(2x13C)		[M+H]+	Glutathione	HMDB0000125	FALSE	FALSE	TRUE	TRUE	3	6	1.04
Polar positive	330.073			[M+Na]+	Glutathione	HMDB0000125	FALSE	FALSE	TRUE	TRUE	3	6	1.27
Polar positive	331.076	(13C)		[M+Na]+	Glutathione	HMDB0000125	FALSE	FALSE	TRUE	TRUE	3	6	1.13
Polar positive	308.091			[M+H]+	Glutathione	HMDB0000125	TRUE	FALSE	TRUE	TRUE	1	72	2.09
Polar positive	309.094	(13C)		[M+H]+	Glutathione	HMDB0000125	FALSE	FALSE	TRUE	TRUE	3	72	2.27
Polar positive	310.087	(34S)		[M+H]+	Glutathione	HMDB0000125	FALSE	FALSE	TRUE	TRUE	3	72	2.38
Polar positive	330.073			[M+Na]+	Glutathione	HMDB0000125	FALSE	FALSE	TRUE	TRUE	3	72	2.85
Polar positive	331.076	(13C)		[M+Na]+	Glutathione	HMDB0000125	FALSE	FALSE	TRUE	TRUE	3	72	3.08
Polar positive	332.069	(34S)		[M+Na]+	Glutathione	HMDB0000125	FALSE	FALSE	TRUE	TRUE	3	72	2.08
Polar negative	342.053			[M+35Cl]-	Glutathione	HMDB0000125	FALSE	FALSE	TRUE	TRUE	3	72	2.16
Lipids positive	308.091			[M+H]+	Glutathione	HMDB0000125	TRUE	FALSE	TRUE	FALSE	1	6	1.74
Lipids positive	310.087	(34S)		[M+H]+	Glutathione	HMDB0000125	FALSE	FALSE	TRUE	FALSE	3	6	1.61
Lipids positive	330.073			[M+Na]+	Glutathione	HMDB0000125	FALSE	FALSE	TRUE	FALSE	3	6	1.53
Lipids positive	331.077	(13C)		[M+Na]+	Glutathione	HMDB0000125	FALSE	FALSE	TRUE	FALSE	3	6	1.41
Lipids positive	308.091			[M+H]+	Glutathione	HMDB0000125	TRUE	FALSE	TRUE	FALSE	1	48	1.48
Lipids positive	310.087	(34S)		[M+H]+	Glutathione	HMDB0000125	FALSE	FALSE	TRUE	FALSE	3	48	2.1
Lipids positive	330.073			[M+Na]+	Glutathione	HMDB0000125	FALSE	FALSE	TRUE	FALSE	3	48	1.94
Lipids positive	331.077	(13C)		[M+Na]+	Glutathione	HMDB0000125	FALSE	FALSE	TRUE	FALSE	3	48	1.68
Lipids positive	310.087	(34S)		[M+H]+	Glutathione	HMDB0000125	FALSE	FALSE	TRUE	FALSE	3	72	1.34
Lipids positive	330.073			[M+Na]+	Glutathione	HMDB0000125	FALSE	FALSE	TRUE	FALSE	3	72	1.3
Lipids positive	331.077	(13C)		[M+Na]+	Glutathione	HMDB0000125	FALSE	FALSE	TRUE	FALSE	3	72	1.52
Lipids negative	306.077			[M-H]-	Glutathione	HMDB0000125	FALSE	FALSE	TRUE	FALSE	3	6	1.48
Lipids negative	307.08	(13C)		[M-H]-	Glutathione	HMDB0000125	FALSE	FALSE	TRUE	FALSE	3	6	1.61
Lipids negative	308.072	(37Cl)		[M-H]-	Glutathione	HMDB0000125	FALSE	FALSE	TRUE	FALSE	3	6	1.4
Lipids negative	308.083	(2x13C)		[M-H]-	Glutathione	HMDB0000125	FALSE	FALSE	TRUE	FALSE	3	6	2.1
Lipids negative	306.077			[M-H]-	Glutathione	HMDB0000125	FALSE	FALSE	TRUE	FALSE	3	48	1.48
Lipids negative	307.08	(13C)		[M-H]-	Glutathione	HMDB0000125	FALSE	FALSE	TRUE	FALSE	3	48	1.64
Lipids negative	308.072	(37Cl)		[M-H]-	Glutathione	HMDB0000125	FALSE	FALSE	TRUE	FALSE	3	48	1.42
Lipids negative	308.083	(2x13C)		[M-H]-	Glutathione	HMDB0000125	FALSE	FALSE	TRUE	FALSE	3	48	1.85
Lipids negative	306.077			[M-H]-	Glutathione	HMDB0000125	FALSE	FALSE	TRUE	FALSE	3	72	2.56
Lipids negative	307.08	(13C)		[M-H]-	Glutathione	HMDB0000125	FALSE	FALSE	TRUE	FALSE	3	72	2.54
Lipids negative	308.072	(37Cl)		[M-H]-	Glutathione	HMDB0000125	FALSE	FALSE	TRUE	FALSE	3	72	2.32
Lipids negative	308.083	(2x13C)		[M-H]-	Glutathione	HMDB0000125	FALSE	FALSE	TRUE	FALSE	3	72	2.62
Polar positive	195.003			[M+Na]+	Glycerol 3-phosphate	HMDB0000126	FALSE	FALSE	TRUE	TRUE	3	72	1.48
Polar positive	280.092			[M+Na]+	Glycerophosphocholine	HMDB0000086	TRUE	FALSE	TRUE	TRUE	1	48	1.88
Polar positive	281.095	(13C)		[M+Na]+	Glycerophosphocholine	HMDB0000086	FALSE	FALSE	TRUE	TRUE	3	48	2.11
Polar positive	280.092			[M+Na]+	Glycerophosphocholine	HMDB0000086	TRUE	FALSE	TRUE	TRUE	1	72	1.61
Polar positive	281.095	(13C)		[M+Na]+	Glycerophosphocholine	HMDB0000086	FALSE	FALSE	TRUE	TRUE	3	72	2.47
Polar negative	292.072			[M+35Cl]-	Glycerophosphocholine	HMDB0000086	FALSE	FALSE	TRUE	TRUE	3	48	1.49
Polar negative	316.117			[M+Acetate]-	Glycerophosphocholine	HMDB0000086	FALSE	FALSE	TRUE	TRUE	3	48	1.54
Polar negative	317.12	(13C)		[M+Acetate]-	Glycerophosphocholine	HMDB0000086	FALSE	FALSE	TRUE	TRUE	3	48	1.58
Polar negative	292.072			[M+35Cl]-	Glycerophosphocholine	HMDB0000086	FALSE	FALSE	TRUE	TRUE	3	72	2.13
Polar negative	293.076	(13C)		[M+35Cl]-	Glycerophosphocholine	HMDB0000086	FALSE	FALSE	TRUE	TRUE	3	72	1.95
Polar negative	316.117			[M+Acetate]-	Glycerophosphocholine	HMDB0000086	FALSE	FALSE	TRUE	TRUE	3	72	1.57
Polar negative	317.12	(13C)		[M+Acetate]-	Glycerophosphocholine	HMDB0000086	FALSE	FALSE	TRUE	TRUE	3	72	1.75
Lipids positive	258.11			[M+H]+	Glycerophosphocholine	HMDB0000086	FALSE	FALSE	TRUE	TRUE	3	6	1.28
Lipids positive	259.113	(13C)		[M+H]+	Glycerophosphocholine	HMDB0000086	FALSE	FALSE	TRUE	TRUE	3	6	1.56
Lipids positive	280.092			[M+Na]+	Glycerophosphocholine	HMDB0000086	TRUE	FALSE	TRUE	TRUE	1	6	1.01
Lipids positive	281.096	(13C)		[M+Na]+	Glycerophosphocholine	HMDB0000086	FALSE	FALSE	TRUE	TRUE	3	6	1.54
Lipids positive	258.11			[M+H]+	Glycerophosphocholine	HMDB0000086	FALSE	FALSE	TRUE	TRUE	3	48	1.97
Lipids positive	259.113	(13C)		[M+H]+	Glycerophosphocholine	HMDB0000086	FALSE	FALSE	TRUE	TRUE	3	48	2.11
Lipids positive	280.092			[M+Na]+	Glycerophosphocholine	HMDB0000086	TRUE	FALSE	TRUE	TRUE	1	48	1.88
Lipids positive	281.096	(13C)		[M+Na]+	Glycerophosphocholine	HMDB0000086	FALSE	FALSE	TRUE	TRUE	3	48	1.82
Lipids positive	258.11			[M+H]+	Glycerophosphocholine	HMDB0000086	FALSE	FALSE	TRUE	TRUE	3	72	1.96
Lipids positive	259.113	(13C)		[M+H]+	Glycerophosphocholine	HMDB0000086	FALSE	FALSE	TRUE	TRUE	3	72	1.95
Lipids positive	280.092			[M+Na]+	Glycerophosphocholine	HMDB0000086	TRUE	FALSE	TRUE	TRUE	1	72	2.18
Lipids positive	281.096	(13C)		[M+Na]+	Glycerophosphocholine	HMDB0000086	FALSE	FALSE	TRUE	TRUE	3	72	2.31
Lipids negative	292.073			[M+35Cl]-	Glycerophosphocholine	HMDB0000086	FALSE	FALSE	TRUE	FALSE	3	6	1.74
Lipids negative	316.117			[M+Acetate]-	Glycerophosphocholine	HMDB0000086	FALSE	FALSE	TRUE	FALSE	3	48	1.41
Lipids negative	317.12	(13C)		[M+Acetate]-	Glycerophosphocholine	HMDB0000086	FALSE	FALSE	TRUE	FALSE	3	48	1.1
Lipids negative	292.073			[M+35Cl]-	Glycerophosphocholine	HMDB0000086	FALSE	FALSE	TRUE	FALSE	3	72	1.21
Lipids negative	316.117			[M+Acetate]-	Glycerophosphocholine	HMDB0000086	FALSE	FALSE	TRUE	FALSE	3	72	2.47
Lipids negative	317.12	(13C)		[M+Acetate]-	Glycerophosphocholine	HMDB0000086	FALSE	FALSE	TRUE	FALSE	3	72	2.29
Polar positive	193.093			[M+NH4]+	Guanidinosuccinic acid	HMDB0003157	FALSE	FALSE	TRUE	FALSE	3	6	1
Polar negative	192.018		H2O	[M+35Cl]-	Guanidinosuccinic acid	HMDB0003157	FALSE	FALSE	TRUE	FALSE	3	6	3.19
Polar negative	210.029			[M+35Cl]-	Guanidinosuccinic acid	HMDB0003157	FALSE	FALSE	TRUE	FALSE	3	6	4.33
Polar negative	211.032	(13C)		[M+35Cl]-	Guanidinosuccinic acid	HMDB0003157	FALSE	FALSE	TRUE	FALSE	3	6	3.41
Polar negative	192.018		H2O	[M+35Cl]-	Guanidinosuccinic acid	HMDB0003157	FALSE	FALSE	TRUE	FALSE	3	48	2.07
Polar negative	210.029			[M+35Cl]-	Guanidinosuccinic acid	HMDB0003157	FALSE	FALSE	TRUE	FALSE	3	48	3.05
Polar negative	211.032	(13C)		[M+35Cl]-	Guanidinosuccinic acid	HMDB0003157	FALSE	FALSE	TRUE	FALSE	3	48	2.17
Polar negative	192.018		H2O	[M+35Cl]-	Guanidinosuccinic acid	HMDB0003157	FALSE	FALSE	TRUE	FALSE	3	72	2.16
Polar negative	210.029			[M+35Cl]-	Guanidinosuccinic acid	HMDB0003157	FALSE	FALSE	TRUE	FALSE	3	72	2.32
Polar negative	211.032	(13C)		[M+35Cl]-	Guanidinosuccinic acid	HMDB0003157	FALSE	FALSE	TRUE	FALSE	3	72	2.14
Lipids negative	210.029			[M+35Cl]-	Guanidinosuccinic acid	HMDB0003157	FALSE	FALSE	TRUE	FALSE	3	48	3.09
Lipids negative	210.029			[M+35Cl]-	Guanidinosuccinic acid	HMDB0003157	FALSE	FALSE	TRUE	FALSE	3	72	1.73
Polar negative	588.076	C		[M-H]-	Guanosine diphosphofucose	HMDB0001095	FALSE	FALSE	FALSE	TRUE	3	6	1.08
Polar negative	362.051			[M-H]-	Guanosine monophosphate	HMDB0001397	FALSE	FALSE	TRUE	TRUE	3	6	1.87
Polar negative	398.026			[M+35Cl]-	Guanosine monophosphate	HMDB0001397	FALSE	FALSE	TRUE	TRUE	3	6	1.48
Lipids negative	362.051			[M-H]-	Guanosine monophosphate	HMDB0001397	FALSE	FALSE	TRUE	FALSE	3	6	2.18
Lipids negative	362.051			[M-H]-	Guanosine monophosphate	HMDB0001397	FALSE	FALSE	TRUE	FALSE	3	48	1.27
Lipids negative	362.051			[M-H]-	Guanosine monophosphate	HMDB0001397	FALSE	FALSE	TRUE	FALSE	3	72	1.97
Lipids negative	1166.78			[M+Acetate]-	Hex3Cer 40:1;O2		FALSE	FALSE	FALSE	TRUE	3	72	1.22
Polar negative	108.013			[M-H]-	Hypotaurine	HMDB0000965	FALSE	FALSE	TRUE	TRUE	3	48	1.24
Polar positive	291.07			[M+Na]+	Inosine	HMDB0000195	FALSE	FALSE	FALSE	TRUE	3	6	1.59
Polar positive	286.113			[M+NH4]+	Inosine	HMDB0000195	FALSE	FALSE	FALSE	TRUE	3	48	1.19
Lipids positive	229.155			[M+H]+	Isoleucylproline	HMDB0011174	FALSE	FALSE	TRUE	FALSE	3	6	1.04
Lipids positive	246.181			[M+NH4]+	Isoleucylproline	HMDB0011174	FALSE	FALSE	TRUE	FALSE	3	72	1.27
Polar positive	229.155			[M+H]+	Isoleucylproline||Leucylproline	HMDB0011174||HMDB0011175	FALSE	FALSE	TRUE	TRUE	3	6	1.02
Polar positive	230.158	(13C)		[M+H]+	Isoleucylproline||Leucylproline	HMDB0011174||HMDB0011175	FALSE	FALSE	TRUE	TRUE	3	6	1.07
Polar positive	231.161	(2x13C)		[M+H]+	Isoleucylproline||Leucylproline	HMDB0011174||HMDB0011175	FALSE	FALSE	TRUE	TRUE	3	6	1.35
Polar negative	131.046			[M-H]-	L-Asparagine||Ureidopropionic acid	HMDB0000168||HMDB0000026	FALSE	FALSE	TRUE	TRUE	3	48	1.21
Polar negative	167.023			[M+35Cl]-	L-Asparagine||Ureidopropionic acid	HMDB0000168||HMDB0000026	FALSE	FALSE	TRUE	TRUE	3	48	1.32
Polar negative	169.02	(37Cl)		[M+35Cl]-	L-Asparagine||Ureidopropionic acid	HMDB0000168||HMDB0000026	FALSE	FALSE	TRUE	TRUE	3	48	1.05
Polar negative	169.02	(37Cl)		[M+35Cl]-	L-Asparagine||Ureidopropionic acid	HMDB0000168||HMDB0000026	FALSE	FALSE	TRUE	TRUE	3	72	1.03
Polar negative	132.03			[M-H]-	L-Aspartic acid	HMDB0000191	FALSE	FALSE	TRUE	TRUE	3	48	1.05
Polar negative	133.034	(13C)		[M-H]-	L-Aspartic acid	HMDB0000191	FALSE	FALSE	TRUE	TRUE	3	48	1.37
Polar negative	132.03			[M-H]-	L-Aspartic acid	HMDB0000191	FALSE	FALSE	TRUE	TRUE	3	72	1.83
Polar negative	133.034	(13C)		[M-H]-	L-Aspartic acid	HMDB0000191	FALSE	FALSE	TRUE	TRUE	3	72	2.27
Polar negative	168.007			[M+35Cl]-	L-Aspartic acid	HMDB0000191	FALSE	FALSE	TRUE	TRUE	3	72	1.55
Polar positive	135.048	(13C)		[M+H]+||[M+NH4]+||[M+NH4]+	L-Aspartic acid||Fumaric acid||Maleic acid	HMDB0000191||HMDB0000134||HMDB0000176	FALSE	FALSE	TRUE	TRUE	3	48	1.63
Polar positive	135.048	(13C)		[M+H]+||[M+NH4]+||[M+NH4]+	L-Aspartic acid||Fumaric acid||Maleic acid	HMDB0000191||HMDB0000134||HMDB0000176	FALSE	FALSE	TRUE	TRUE	3	72	1.98
Polar positive	223.075			[M+H]+	L-Cystathionine	HMDB0000099	FALSE	FALSE	TRUE	TRUE	3	48	1.71
Polar positive	223.075			[M+H]+	L-Cystathionine	HMDB0000099	FALSE	FALSE	TRUE	TRUE	3	72	2.42
Lipids positive	245.057			[M+Na]+	L-Cystathionine	HMDB0000099	FALSE	FALSE	TRUE	FALSE	3	48	2.51
Lipids positive	245.057			[M+Na]+	L-Cystathionine	HMDB0000099	FALSE	FALSE	TRUE	FALSE	3	72	1.51
Polar positive	170.042			[M+Na]+	L-Glutamic acid||N-Methyl-D-aspartic acid	HMDB0000148||HMDB0002393	FALSE	FALSE	TRUE	TRUE	3	6	1.13
Polar positive	171.046	(13C)		[M+Na]+	L-Glutamic acid||N-Methyl-D-aspartic acid	HMDB0000148||HMDB0002393	FALSE	FALSE	TRUE	TRUE	3	6	1.19
Polar positive	295.113			[2M+H]+	L-Glutamic acid||N-Methyl-D-aspartic acid	HMDB0000148||HMDB0002393	FALSE	FALSE	TRUE	TRUE	3	48	1.03
Polar positive	295.113			[2M+H]+	L-Glutamic acid||N-Methyl-D-aspartic acid	HMDB0000148||HMDB0002393	FALSE	FALSE	TRUE	TRUE	3	72	1.12
Polar negative	293.099			[2M-H]-	L-Glutamic acid||N-Methyl-D-aspartic acid	HMDB0000148||HMDB0002393	FALSE	FALSE	TRUE	TRUE	3	48	1.08
Polar negative	181.039			[M+35Cl]-	L-Glutamine	HMDB0000641	FALSE	FALSE	TRUE	TRUE	3	48	3.76
Polar negative	181.039			[M+35Cl]-	L-Glutamine	HMDB0000641	FALSE	FALSE	TRUE	TRUE	3	72	2.69
Lipids negative	205.083			[M+Acetate]-	L-Glutamine	HMDB0000641	FALSE	FALSE	TRUE	FALSE	3	6	1.08
Polar negative	154.028			[M+35Cl]-	L-Homoserine||L-Threonine	HMDB0000719||HMDB0000167	FALSE	FALSE	TRUE	TRUE	3	48	1.06
Polar negative	154.028			[M+35Cl]-	L-Homoserine||L-Threonine	HMDB0000719||HMDB0000167	FALSE	FALSE	TRUE	TRUE	3	72	1.36
Lipids negative	224.093			[M+Acetate]-	L-Phenylalanine	HMDB0000159	FALSE	FALSE	TRUE	FALSE	3	6	3.09
Lipids positive	227.079			[M+Na]+	L-Tryptophan	HMDB0000929	FALSE	FALSE	TRUE	FALSE	3	48	1.85
Lipids positive	228.083	(13C)		[M+Na]+	L-Tryptophan	HMDB0000929	FALSE	FALSE	TRUE	FALSE	3	48	1.23
Lipids positive	227.079			[M+Na]+	L-Tryptophan	HMDB0000929	FALSE	FALSE	TRUE	FALSE	3	72	1.78
Lipids negative	820.544	(13C)		[M+Acetate]-	LBPA 35:2||PG 35:2		FALSE	FALSE	FALSE	TRUE	3	6	1.59
Lipids negative	819.54	(2x13C)		[M+Acetate]-	LBPA 35:2||PG 35:2		FALSE	FALSE	FALSE	TRUE	3	48	1.08
Lipids negative	819.54	(2x13C)		[M+Acetate]-	LBPA 35:2||PG 35:2		FALSE	FALSE	FALSE	TRUE	3	72	1.5
Lipids negative	775.532	(37Cl)		[M-H]-	LBPA 36:2||PG 36:2		FALSE	FALSE	FALSE	TRUE	3	48	1.2
Lipids negative	842.505	(13C)		[M-H]-	LBPA 42:10||PG 42:10		FALSE	FALSE	FALSE	TRUE	3	72	1.09
Polar negative	315.21			[M+35Cl]-	Linoleic acid||Octadecadienoate	HMDB0000673||HMDB0062784	FALSE	FALSE	TRUE	FALSE	3	48	1.17
Polar negative	315.21			[M+35Cl]-	Linoleic acid||Octadecadienoate	HMDB0000673||HMDB0062784	FALSE	FALSE	TRUE	FALSE	3	72	1.44
Polar negative	466.294			[M-H]-	LPC 14:0	HMDB0010379	FALSE	FALSE	TRUE	FALSE	3	6	1.03
Lipids negative	524.299			[M+Acetate]-	LPC 14:1	HMDB0010380	FALSE	TRUE	TRUE	FALSE	2	6	1.72
Lipids positive	482.324			[M+H]+	LPC 15:0||LPE 18:0||PE O-18:0||PC O-15:0	HMDB0011129	FALSE	FALSE	TRUE	TRUE	3	6	1.37
Lipids positive	483.328	(13C)		[M+H]+	LPC 15:0||LPE 18:0||PE O-18:0||PC O-15:0	HMDB0011129	FALSE	FALSE	TRUE	TRUE	3	6	1.38
Lipids positive	504.306			[M+Na]+	LPC 15:0||LPE 18:0||PE O-18:0||PC O-15:0	HMDB0011129	FALSE	FALSE	TRUE	TRUE	3	6	2.13
Lipids positive	482.324			[M+H]+	LPC 15:0||LPE 18:0||PE O-18:0||PC O-15:0	HMDB0011129	FALSE	FALSE	TRUE	TRUE	3	72	1.1
Lipids positive	483.328	(13C)		[M+H]+	LPC 15:0||LPE 18:0||PE O-18:0||PC O-15:0	HMDB0011129	FALSE	FALSE	TRUE	TRUE	3	72	1.28
Lipids positive	480.309			[M+H]+	LPC 15:1||LPE 18:1||PE O-18:1||PE P-18:0	HMDB0011505	FALSE	FALSE	TRUE	TRUE	3	48	1.1
Lipids positive	481.312	(13C)		[M+H]+	LPC 15:1||LPE 18:1||PE O-18:1||PE P-18:0	HMDB0011505	FALSE	FALSE	TRUE	TRUE	3	48	1.93
Polar positive	516.306			[M+Na]+	LPC 16:1	HMDB0010383	FALSE	TRUE	TRUE	TRUE	2	48	1.34
Lipids positive	532.338			[M+Na]+	LPC 17:0	HMDB0012108	FALSE	FALSE	TRUE	TRUE	3	6	1.13
Polar positive	542.322			[M+Na]+	LPC 18:2	HMDB0010386	FALSE	FALSE	TRUE	FALSE	3	48	1.21
Polar negative	578.303			[M+35Cl]-	LPC 20:4	HMDB0010395||HMDB0010396	FALSE	FALSE	TRUE	TRUE	3	6	1.68
Polar positive	568.338			[M+H]+	LPC 22:6	HMDB0010404	FALSE	FALSE	TRUE	FALSE	3	6	1.29
Lipids positive	692.559			[M+H]+	LPC 30:0||PC O-30:0		FALSE	FALSE	FALSE	TRUE	3	72	1.01
Lipids positive	690.543			[M+H]+	LPC 30:1||PC O-30:1||PC P-30:0||PE O-33:1		FALSE	FALSE	FALSE	TRUE	3	48	1.6
Lipids positive	690.543			[M+H]+	LPC 30:1||PC O-30:1||PC P-30:0||PE O-33:1		FALSE	FALSE	FALSE	TRUE	3	72	2.25
Lipids positive	834.541			[M+Na]+	LPC 40:10||PC O-40:10		FALSE	FALSE	FALSE	TRUE	3	48	1.02
Lipids positive	834.541			[M+Na]+	LPC 40:10||PC O-40:10		FALSE	FALSE	FALSE	TRUE	3	72	1.06
Lipids positive	835.544	(13C)		[M+Na]+	LPC 40:10||PC O-40:10		FALSE	FALSE	FALSE	TRUE	3	72	1.24
Polar positive	483.328	(13C)		[M+H]+	LPE 18:0	HMDB0011129	FALSE	FALSE	TRUE	TRUE	3	6	1.36
Polar positive	504.306			[M+Na]+	LPE 18:0	HMDB0011129	FALSE	FALSE	TRUE	TRUE	3	48	1.15
Polar negative	480.31			[M-H]-	LPE 18:0	HMDB0011129	FALSE	FALSE	TRUE	TRUE	3	6	1.34
Polar negative	481.313	(13C)		[M-H]-	LPE 18:0	HMDB0011129	FALSE	FALSE	TRUE	TRUE	3	6	1.26
Polar positive	454.292			[M+H]+	LPE 18:1	HMDB0011505	FALSE	FALSE	TRUE	TRUE	3	6	1.22
Polar negative	450.263		C2H4	[M-H]-	LPE 18:1	HMDB0011505	FALSE	FALSE	TRUE	TRUE	3	48	1.08
Lipids positive	502.293			[M+H]+	LPE 20:4||PE P-20:3		FALSE	FALSE	FALSE	TRUE	3	6	1.13
Lipids positive	503.296	(13C)		[M+H]+	LPE 20:4||PE P-20:3		FALSE	FALSE	FALSE	TRUE	3	6	1.18
Lipids positive	524.275			[M+Na]+	LPE 20:4||PE P-20:3		FALSE	FALSE	FALSE	TRUE	3	6	1.88
Lipids positive	525.278	(13C)		[M+Na]+	LPE 20:4||PE P-20:3		FALSE	FALSE	FALSE	TRUE	3	6	1.11
Lipids positive	502.293			[M+H]+	LPE 20:4||PE P-20:3		FALSE	FALSE	FALSE	TRUE	3	48	1.09
Lipids positive	503.296	(13C)		[M+H]+	LPE 20:4||PE P-20:3		FALSE	FALSE	FALSE	TRUE	3	48	1.41
Lipids negative	498.263			[M-H]-	LPE 20:5		FALSE	FALSE	FALSE	TRUE	3	72	1.06
Lipids positive	530.324			[M+H]+	LPE 22:4||PE O-22:4||PE P-22:3		FALSE	FALSE	FALSE	TRUE	3	6	1.44
Lipids positive	552.306			[M+Na]+	LPE 22:4||PE O-22:4||PE P-22:3		FALSE	FALSE	FALSE	TRUE	3	6	2.2
Lipids positive	550.291			[M+Na]+	LPE 22:5	HMDB0011524	FALSE	FALSE	TRUE	TRUE	3	6	1.2
Lipids positive	548.275			[M+Na]+	LPE 22:6		FALSE	FALSE	FALSE	TRUE	3	72	1.2
Lipids negative	436.283			[M-H]-	LPE O-16:1||LPE P-16:0		FALSE	FALSE	FALSE	TRUE	3	48	1.01
Polar negative	464.315		C2H4	[M-H]-||[M-H]-	LPE O-18:1||LPE O-16:1		FALSE	FALSE	FALSE	TRUE	3	6	1.51
Polar negative	436.284		C2H2,C2H4	[M-H]-||[M-H]-||[M-H]-	LPE O-18:1||LPE O-18:2||LPE O-16:1		FALSE	FALSE	FALSE	TRUE	3	48	1.44
Polar negative	462.3		C2H2	[M-H]-||[M-H]-	LPE O-18:2||LPE O-16:1		FALSE	FALSE	FALSE	TRUE	3	6	1.83
Polar negative	462.3		C2H2	[M-H]-||[M-H]-	LPE O-18:2||LPE O-16:1		FALSE	FALSE	FALSE	TRUE	3	48	1.26
Lipids negative	509.288			[M-H]-	LPG 18:1||PG P-18:0		FALSE	FALSE	FALSE	TRUE	3	6	2.33
Lipids negative	510.292	(13C)		[M-H]-	LPG 18:1||PG P-18:0		FALSE	FALSE	FALSE	TRUE	3	6	1.48
Lipids negative	557.289			[M-H]-	LPG 22:5		FALSE	FALSE	FALSE	TRUE	3	6	2.36
Lipids negative	557.289			[M-H]-	LPG 22:5		FALSE	FALSE	FALSE	TRUE	3	48	1.55
Lipids negative	555.273			[M-H]-	LPG 22:6		FALSE	FALSE	FALSE	TRUE	3	6	2.13
Lipids negative	556.277	(13C)		[M-H]-	LPG 22:6		FALSE	FALSE	FALSE	TRUE	3	6	2.34
Lipids negative	555.273			[M-H]-	LPG 22:6		FALSE	FALSE	FALSE	TRUE	3	72	1.45
Lipids negative	556.277	(13C)		[M-H]-	LPG 22:6		FALSE	FALSE	FALSE	TRUE	3	72	1.22
Lipids negative	571.289			[M-H]-	LPI 16:0	HMDB0061695	FALSE	FALSE	TRUE	TRUE	3	6	2.28
Lipids negative	572.293	(13C)		[M-H]-	LPI 16:0	HMDB0061695	FALSE	FALSE	TRUE	TRUE	3	6	1.84
Lipids positive	601.335			[M+H]+	LPI 18:0	HMDB0240261	TRUE	FALSE	TRUE	TRUE	1	6	1.38
Lipids negative	599.321			[M-H]-	LPI 18:0	HMDB0240261	TRUE	FALSE	TRUE	TRUE	1	6	1.14
Lipids negative	600.324	(13C)		[M-H]-	LPI 18:0	HMDB0240261	FALSE	FALSE	TRUE	TRUE	3	6	1.09
Lipids negative	597.305			[M-H]-	LPI 18:1||PI O-18:1||PI P-18:0		FALSE	FALSE	FALSE	TRUE	3	6	1.1
Lipids negative	619.289			[M-H]-	LPI 20:4||PI P-20:3		FALSE	FALSE	FALSE	TRUE	3	48	1.21
Lipids negative	620.293	(13C)		[M-H]-	LPI 20:4||PI P-20:3		FALSE	FALSE	FALSE	TRUE	3	48	1.1
Lipids negative	619.289			[M-H]-	LPI 20:4||PI P-20:3		FALSE	FALSE	FALSE	TRUE	3	72	1.15
Lipids negative	620.293	(13C)		[M-H]-	LPI 20:4||PI P-20:3		FALSE	FALSE	FALSE	TRUE	3	72	1.08
Polar negative	134.018	(13C)		[M-H]-||[M+Acetate]-	Malic acid||Glyoxylic acid	HMDB0000744||HMDB0000119	FALSE	FALSE	TRUE	TRUE	3	6	1.07
Polar positive	319.125		C2H2	[M+H]+	Maltitol	HMDB0002928	FALSE	FALSE	FALSE	TRUE	3	6	1.43
Polar positive	367.121			[M+Na]+	Maltitol	HMDB0002928	FALSE	FALSE	FALSE	TRUE	3	6	1.53
Polar positive	368.125	(13C)		[M+Na]+	Maltitol	HMDB0002928	FALSE	FALSE	FALSE	TRUE	3	6	1.45
Polar negative	315.094	(13C)	C2H4,CO2,H2O	[M-H]-	Maltitol	HMDB0002928	FALSE	FALSE	FALSE	TRUE	3	48	1.83
Polar negative	317.11		C2H2	[M-H]-	Maltitol	HMDB0002928	FALSE	FALSE	FALSE	TRUE	3	48	1.02
Polar negative	343.125	C	C2H2,C2H4,H2O	[M-H]-	Maltitol	HMDB0002928	FALSE	FALSE	FALSE	TRUE	3	48	1.03
Polar negative	361.135		H2O	[M-H]-	Maltitol	HMDB0002928	FALSE	FALSE	FALSE	TRUE	3	48	1.81
Polar negative	379.101	C,Cl,S		[M+35Cl]-	Maltitol	HMDB0002928	FALSE	FALSE	FALSE	TRUE	3	48	1.13
Polar negative	380.105	(13C),C		[M+35Cl]-	Maltitol	HMDB0002928	FALSE	FALSE	FALSE	TRUE	3	48	1.13
Polar negative	403.146	C	C2H4,CO2	[M+Acetate]-	Maltitol	HMDB0002928	FALSE	FALSE	FALSE	TRUE	3	48	1.41
Polar negative	404.149	(13C)		[M+Acetate]-	Maltitol	HMDB0002928	FALSE	FALSE	FALSE	TRUE	3	48	1.16
Polar negative	317.11		C2H2	[M-H]-	Maltitol	HMDB0002928	FALSE	FALSE	FALSE	TRUE	3	72	1.39
Polar negative	359.157		C2H4,CO2	[M+Acetate]-	Maltitol	HMDB0002928	FALSE	FALSE	FALSE	TRUE	3	72	2.06
Polar negative	361.135		H2O	[M-H]-	Maltitol	HMDB0002928	FALSE	FALSE	FALSE	TRUE	3	72	2.22
Polar negative	375.116		C2H4,CO	[M+Acetate]-	Maltitol	HMDB0002928	FALSE	FALSE	FALSE	TRUE	3	72	1.69
Polar negative	403.146	C	C2H4,CO2	[M+Acetate]-	Maltitol	HMDB0002928	FALSE	FALSE	FALSE	TRUE	3	72	1.08
Polar negative	404.149	(13C)		[M+Acetate]-	Maltitol	HMDB0002928	FALSE	FALSE	FALSE	TRUE	3	72	1.03
Polar negative	381.098	(34S),(37Cl)		[M+35Cl]-||[M+35Cl]-	Maltitol||Maltitol	HMDB0002928||HMDB0002928	FALSE	FALSE	FALSE	TRUE	3	48	1.62
Polar negative	381.098	(34S),(37Cl)		[M+35Cl]-||[M+35Cl]-	Maltitol||Maltitol	HMDB0002928||HMDB0002928	FALSE	FALSE	FALSE	TRUE	3	72	1.2
Polar negative	279.049	C,C(2)	H2O	[M-H]-	Mannitol 1-phosphate||Sorbitol 6-phosphate	HMDB0001530||HMDB0005831	FALSE	FALSE	FALSE	TRUE	3	48	2.4
Polar negative	280.052	(13C),C	H2O	[M-H]-	Mannitol 1-phosphate||Sorbitol 6-phosphate	HMDB0001530||HMDB0005831	FALSE	FALSE	FALSE	TRUE	3	48	2.34
Polar negative	279.049	C,C(2)	H2O	[M-H]-	Mannitol 1-phosphate||Sorbitol 6-phosphate	HMDB0001530||HMDB0005831	FALSE	FALSE	FALSE	TRUE	3	72	1.85
Polar negative	280.052	(13C),C	H2O	[M-H]-	Mannitol 1-phosphate||Sorbitol 6-phosphate	HMDB0001530||HMDB0005831	FALSE	FALSE	FALSE	TRUE	3	72	1.79
Polar positive	137.071			[M+H]+	Methylnicotinamide	HMDB0000699	FALSE	TRUE	FALSE	TRUE	2	6	1.87
Polar positive	138.074	(13C)		[M+H]+	Methylnicotinamide	HMDB0000699	FALSE	FALSE	FALSE	TRUE	3	6	1.74
Polar positive	327.08			[M+Na]+	N-Acetyl-1-aspartylglutamic acid	HMDB0001067	FALSE	FALSE	FALSE	TRUE	3	6	1.78
Polar positive	328.083	(13C)		[M+Na]+	N-Acetyl-1-aspartylglutamic acid	HMDB0001067	FALSE	FALSE	FALSE	TRUE	3	6	2.18
Polar positive	324.045			[M+Na]+	N-Acetyl-glucosamine 1-phosphate	HMDB0001367	FALSE	FALSE	TRUE	FALSE	3	6	2.16
Polar negative	300.049			[M-H]-	N-Acetyl-glucosamine 1-phosphate	HMDB0001367	FALSE	FALSE	TRUE	TRUE	3	6	1.6
Polar positive	198.037			[M+Na]+	N-Acetyl-L-aspartic acid	HMDB0000812	FALSE	FALSE	TRUE	FALSE	3	6	1.02
Polar positive	199.041	(13C)		[M+Na]+	N-Acetyl-L-aspartic acid	HMDB0000812	FALSE	FALSE	TRUE	FALSE	3	6	1.09
Polar positive	176.055			[M+H]+	N-Acetyl-L-aspartic acid	HMDB0000812	FALSE	FALSE	TRUE	FALSE	3	48	1.12
Polar positive	177.059	(13C)		[M+H]+	N-Acetyl-L-aspartic acid	HMDB0000812	FALSE	FALSE	TRUE	FALSE	3	48	1.06
Polar positive	176.055			[M+H]+	N-Acetyl-L-aspartic acid	HMDB0000812	FALSE	FALSE	TRUE	FALSE	3	72	1.51
Polar positive	177.059	(13C)		[M+H]+	N-Acetyl-L-aspartic acid	HMDB0000812	FALSE	FALSE	TRUE	FALSE	3	72	1.27
Polar negative	175.044	(13C)		[M-H]-	N-Acetyl-L-aspartic acid	HMDB0000812	FALSE	FALSE	TRUE	TRUE	3	48	1.04
Polar negative	176.048	(2x13C)		[M-H]-	N-Acetyl-L-aspartic acid	HMDB0000812	FALSE	FALSE	TRUE	TRUE	3	48	1.02
Polar negative	174.041			[M-H]-	N-Acetyl-L-aspartic acid	HMDB0000812	FALSE	FALSE	TRUE	TRUE	3	72	1.21
Polar negative	175.044	(13C)		[M-H]-	N-Acetyl-L-aspartic acid	HMDB0000812	FALSE	FALSE	TRUE	TRUE	3	72	1.29
Polar negative	176.048	(2x13C)		[M-H]-	N-Acetyl-L-aspartic acid	HMDB0000812	FALSE	FALSE	TRUE	TRUE	3	72	1.19
Lipids positive	246.074			[M+Na]+	N-Acetyl-L-tyrosine	HMDB0000866	FALSE	FALSE	TRUE	FALSE	3	48	1.36
Polar negative	221.052	(2x13C)		[M-H]-	N-Acetyl-S-(N-methylcarbamoyl)cysteine	HMDB0041942	FALSE	FALSE	TRUE	FALSE	3	6	1.01
Polar negative	221.052	(2x13C)		[M-H]-	N-Acetyl-S-(N-methylcarbamoyl)cysteine	HMDB0041942	FALSE	FALSE	TRUE	FALSE	3	48	1.16
Polar negative	221.052	(2x13C)		[M-H]-	N-Acetyl-S-(N-methylcarbamoyl)cysteine	HMDB0041942	FALSE	FALSE	TRUE	FALSE	3	72	1.48
Lipids negative	247.094			[M+Acetate]-	N-Acetylglutamine	HMDB0006029	FALSE	FALSE	TRUE	FALSE	3	72	1.09
Polar negative	256.094		NA||NA||C2H4O	[M+Acetate]-||[M-H]-||[M+Acetate]-	N-Acetylhistidine||5-Methylcytidine||5-Methyldeoxycytidine	HMDB0032055||HMDB0000982||HMDB0002224	FALSE	FALSE	TRUE	FALSE	3	48	1.01
Polar negative	256.094		NA||NA||C2H4O	[M+Acetate]-||[M-H]-||[M+Acetate]-	N-Acetylhistidine||5-Methylcytidine||5-Methyldeoxycytidine	HMDB0032055||HMDB0000982||HMDB0002224	FALSE	FALSE	TRUE	FALSE	3	72	1.47
Lipids negative	256.059			[M+35Cl]-	N-Acetylmannosamine||beta-N-Acetylglucosamine	HMDB0001129||HMDB0000803	FALSE	FALSE	TRUE	FALSE	3	6	1.12
Lipids negative	308.099			[M-H]-	N-Acetylneuraminic acid	HMDB0000230	FALSE	FALSE	TRUE	FALSE	3	72	1.55
Polar positive	189.16			[M+H]+	N6,N6,N6-Trimethyl-L-lysine	HMDB0001325	FALSE	FALSE	FALSE	TRUE	3	72	1.05
Polar negative	365.342			[M-H]-	Nervonic acid	HMDB0002368	FALSE	FALSE	TRUE	FALSE	3	6	2.43
Polar negative	366.346	(13C)		[M-H]-	Nervonic acid	HMDB0002368	FALSE	FALSE	TRUE	FALSE	3	6	1.67
Polar negative	204.043			[M+35Cl]-	Norepinephrine||Pyridoxine	HMDB0000216||HMDB0000239	FALSE	FALSE	TRUE	TRUE	3	6	5.63
Polar negative	205.047	(13C)		[M+35Cl]-	Norepinephrine||Pyridoxine	HMDB0000216||HMDB0000239	FALSE	FALSE	TRUE	TRUE	3	6	4.84
Polar negative	206.041	(37Cl)		[M+35Cl]-	Norepinephrine||Pyridoxine	HMDB0000216||HMDB0000239	FALSE	FALSE	TRUE	TRUE	3	6	5.37
Polar negative	204.043			[M+35Cl]-	Norepinephrine||Pyridoxine	HMDB0000216||HMDB0000239	FALSE	FALSE	TRUE	TRUE	3	48	1.15
Polar negative	206.041	(37Cl)		[M+35Cl]-	Norepinephrine||Pyridoxine	HMDB0000216||HMDB0000239	FALSE	FALSE	TRUE	TRUE	3	48	1.19
Polar positive	293.146			[M+NH4]+	Norophthalmic acid	HMDB0005766	FALSE	FALSE	TRUE	FALSE	3	6	1.4
Polar positive	298.101			[M+Na]+	Norophthalmic acid	HMDB0005766	FALSE	FALSE	TRUE	FALSE	3	6	1.75
Polar negative	274.105			[M-H]-	Norophthalmic acid	HMDB0005766	FALSE	FALSE	TRUE	FALSE	3	6	1.29
Polar negative	274.105			[M-H]-	Norophthalmic acid	HMDB0005766	FALSE	FALSE	TRUE	FALSE	3	48	1.05
Lipids negative	274.105			[M-H]-	Norophthalmic acid	HMDB0005766	FALSE	FALSE	TRUE	FALSE	3	6	1.94
Lipids negative	275.108	(13C)		[M-H]-	Norophthalmic acid	HMDB0005766	FALSE	FALSE	TRUE	FALSE	3	6	2.1
Lipids negative	275.108	(13C)		[M-H]-	Norophthalmic acid	HMDB0005766	FALSE	FALSE	TRUE	FALSE	3	48	1.46
Polar positive	276.119			[M+H]+||[2M+NH4]+||[M+NH4]+	Norophthalmic acid||Pyroglutamic acid||Ribothymidine	HMDB0005766||HMDB0000267||HMDB0000884	FALSE	FALSE	TRUE	TRUE	3	6	1.43
Polar positive	276.119			[M+H]+||[2M+NH4]+||[M+NH4]+	Norophthalmic acid||Pyroglutamic acid||Ribothymidine	HMDB0005766||HMDB0000267||HMDB0000884	FALSE	FALSE	TRUE	TRUE	3	48	1.78
Polar positive	164.008			[M+Na]+	O-Phosphoethanolamine	HMDB0000224	TRUE	FALSE	TRUE	FALSE	1	6	1.03
Polar positive	165.012	(13C)		[M+Na]+	O-Phosphoethanolamine	HMDB0000224	FALSE	FALSE	TRUE	FALSE	3	6	1.05
Polar positive	164.008			[M+Na]+	O-Phosphoethanolamine	HMDB0000224	TRUE	FALSE	TRUE	FALSE	1	72	1.09
Polar positive	306.093			[M+NH4]+	Orotidine	HMDB0000788	FALSE	FALSE	TRUE	FALSE	3	48	1.03
Polar positive	306.093			[M+NH4]+	Orotidine	HMDB0000788	FALSE	FALSE	TRUE	FALSE	3	72	1.71
Polar negative	287.052			[M-H]-	Orotidine	HMDB0000788	FALSE	FALSE	TRUE	TRUE	3	48	1.22
Polar negative	287.052			[M-H]-	Orotidine	HMDB0000788	FALSE	FALSE	TRUE	TRUE	3	72	1.37
Lipids negative	324.032	(13C)		[M+35Cl]-	Orotidine	HMDB0000788	FALSE	FALSE	TRUE	FALSE	3	48	1.15
Polar negative	323.029			[M+35Cl]-||[M-H]-	Orotidine||Uridine monophosphate	HMDB0000788||HMDB0000288	FALSE	FALSE	TRUE	TRUE	3	6	1.47
Polar positive	615.155	(34S),		[M+H]+	Oxidized glutathione	HMDB0003337	FALSE	FALSE	TRUE	TRUE	3	48	1.18
Polar positive	615.155	(34S),		[M+H]+	Oxidized glutathione	HMDB0003337	FALSE	FALSE	TRUE	TRUE	3	72	1.03
Polar negative	612.149	(13C)		[M-H]-	Oxidized glutathione	HMDB0003337	FALSE	FALSE	TRUE	TRUE	3	48	1.02
Lipids positive	613.159			[M+H]+	Oxidized glutathione	HMDB0003337	FALSE	FALSE	TRUE	FALSE	3	6	1.66
Lipids positive	635.141			[M+Na]+	Oxidized glutathione	HMDB0003337	FALSE	FALSE	TRUE	FALSE	3	6	1.54
Lipids positive	613.159			[M+H]+	Oxidized glutathione	HMDB0003337	FALSE	FALSE	TRUE	FALSE	3	72	1.62
Lipids positive	635.141			[M+Na]+	Oxidized glutathione	HMDB0003337	FALSE	FALSE	TRUE	FALSE	3	72	1.4
Lipids positive	636.145	(13C)		[M+Na]+	Oxidized glutathione	HMDB0003337	FALSE	FALSE	TRUE	FALSE	3	72	1.64
Lipids negative	611.145			[M-H]-	Oxidized glutathione	HMDB0003337	FALSE	FALSE	TRUE	FALSE	3	48	2.35
Lipids negative	612.149	(13C)		[M-H]-	Oxidized glutathione	HMDB0003337	FALSE	FALSE	TRUE	FALSE	3	48	2.07
Lipids negative	611.145			[M-H]-	Oxidized glutathione	HMDB0003337	FALSE	FALSE	TRUE	FALSE	3	72	3.23
Lipids negative	612.149	(13C)		[M-H]-	Oxidized glutathione	HMDB0003337	FALSE	FALSE	TRUE	FALSE	3	72	2.94
Polar positive	178.071			[M+NH4]+	Oxoadipic acid	HMDB0000225	FALSE	FALSE	TRUE	TRUE	3	48	1.5
Polar positive	179.074	(13C)		[M+NH4]+	Oxoadipic acid	HMDB0000225	FALSE	FALSE	TRUE	TRUE	3	48	1.19
Lipids positive	693.526	(13C)		[M+NH4]+||[M+H]+||[M+H]+	PA 34:1||PC 29:0||PE 32:0		FALSE	FALSE	FALSE	TRUE	3	6	1.16
Lipids positive	693.526	(13C)		[M+NH4]+||[M+H]+||[M+H]+	PA 34:1||PC 29:0||PE 32:0		FALSE	FALSE	FALSE	TRUE	3	72	1.15
Lipids positive	737.531	(13C)		[M+NH4]+||[M+NH4]+||[M+H]+||[M+H]+||[M+H]+||[M+H]+	PA O-39:7||PA P-39:6||PC O-34:6||PC P-34:5||PE O-37:6||PE P-37:5		FALSE	FALSE	FALSE	TRUE	3	48	1.02
Lipids positive	740.558			[M+NH4]+||[M+NH4]+||[M+H]+||[M+H]+||[M+H]+||[M+H]+	PA O-39:7||PA P-39:6||PC O-34:6||PC P-34:5||PE O-37:6||PE P-37:5		FALSE	FALSE	FALSE	TRUE	3	48	1.17
Lipids positive	740.558			[M+NH4]+||[M+NH4]+||[M+H]+||[M+H]+||[M+H]+||[M+H]+	PA O-39:7||PA P-39:6||PC O-34:6||PC P-34:5||PE O-37:6||PE P-37:5		FALSE	FALSE	FALSE	TRUE	3	72	1.12
Polar positive	242.1			[M+Na]+	Pantothenic acid	HMDB0000210	FALSE	FALSE	TRUE	FALSE	3	72	1.02
Polar positive	243.103	(13C)		[M+Na]+	Pantothenic acid	HMDB0000210	FALSE	FALSE	TRUE	FALSE	3	72	1.07
Polar positive	244.107	(2x13C)		[M+Na]+	Pantothenic acid	HMDB0000210	FALSE	FALSE	TRUE	FALSE	3	72	1.4
Polar negative	219.107	(13C)		[M-H]-	Pantothenic acid	HMDB0000210	FALSE	FALSE	TRUE	TRUE	3	6	1.59
Polar negative	254.081			[M+35Cl]-	Pantothenic acid	HMDB0000210	FALSE	FALSE	TRUE	TRUE	3	6	2
Polar negative	255.084	(13C)		[M+35Cl]-	Pantothenic acid	HMDB0000210	FALSE	FALSE	TRUE	TRUE	3	6	2.46
Polar negative	256.077	(37Cl)		[M+35Cl]-	Pantothenic acid	HMDB0000210	FALSE	FALSE	TRUE	TRUE	3	6	2.17
Polar negative	254.081			[M+35Cl]-	Pantothenic acid	HMDB0000210	FALSE	FALSE	TRUE	TRUE	3	48	1.32
Polar negative	255.084	(13C)		[M+35Cl]-	Pantothenic acid	HMDB0000210	FALSE	FALSE	TRUE	TRUE	3	48	1.97
Polar negative	256.077	(37Cl)		[M+35Cl]-	Pantothenic acid	HMDB0000210	FALSE	FALSE	TRUE	TRUE	3	48	1.54
Polar negative	218.103			[M-H]-	Pantothenic acid	HMDB0000210	FALSE	FALSE	TRUE	TRUE	3	72	1.29
Polar negative	219.107	(13C)		[M-H]-	Pantothenic acid	HMDB0000210	FALSE	FALSE	TRUE	TRUE	3	72	1.51
Polar negative	220.11	(2x13C)		[M-H]-	Pantothenic acid	HMDB0000210	FALSE	FALSE	TRUE	TRUE	3	72	1.03
Polar negative	254.081			[M+35Cl]-	Pantothenic acid	HMDB0000210	FALSE	FALSE	TRUE	TRUE	3	72	1.92
Polar negative	255.084	(13C)		[M+35Cl]-	Pantothenic acid	HMDB0000210	FALSE	FALSE	TRUE	TRUE	3	72	2.09
Polar negative	256.077	(37Cl)		[M+35Cl]-	Pantothenic acid	HMDB0000210	FALSE	FALSE	TRUE	TRUE	3	72	2.04
Lipids positive	220.118			[M+H]+	Pantothenic acid	HMDB0000210	FALSE	FALSE	TRUE	FALSE	3	72	1.33
Lipids negative	218.103			[M-H]-	Pantothenic acid	HMDB0000210	FALSE	FALSE	TRUE	FALSE	3	72	1.41
Lipids negative	220.11	(2x13C)		[M-H]-	Pantothenic acid	HMDB0000210	FALSE	FALSE	TRUE	FALSE	3	72	1.4
Lipids positive	550.35			[M+H]+	PC 19:1		FALSE	FALSE	FALSE	TRUE	3	6	1.78
Lipids positive	692.522			[M+H]+||[M+H]+||[M+NH4]+	PC 29:0||PE 32:0||PA 34:1		FALSE	TRUE	FALSE	TRUE	2	72	1.21
Lipids positive	690.507			[M+H]+	PC 29:1||PE 32:1		FALSE	FALSE	FALSE	TRUE	3	72	1.42
Lipids negative	741.504	(13C)		[M+35Cl]-	PC 30:0		FALSE	FALSE	FALSE	TRUE	3	6	1.02
Lipids positive	704.523			[M+H]+	PC 30:1||PE 33:1		FALSE	FALSE	FALSE	TRUE	3	72	1.16
Lipids negative	752.5			[M+35Cl]-	PC 31:1||PE 34:1		FALSE	FALSE	FALSE	TRUE	3	6	1.17
Lipids negative	768.532			[M+35Cl]-	PC 32:0	HMDB0000564	FALSE	FALSE	TRUE	TRUE	3	6	1.06
Lipids positive	756.542	(2x13C)		[M+Na]+	PC 32:1||PE 35:1		FALSE	FALSE	FALSE	TRUE	3	6	1.76
Lipids negative	766.516			[M+35Cl]-	PC 32:1||PE 35:1		FALSE	FALSE	FALSE	TRUE	3	6	1.33
Lipids negative	767.519	(13C)		[M+35Cl]-	PC 32:1||PE 35:1		FALSE	FALSE	FALSE	TRUE	3	6	1.25
Lipids negative	768.513	(37Cl)		[M+35Cl]-	PC 32:1||PE 35:1		FALSE	FALSE	FALSE	TRUE	3	6	1.19
Lipids positive	752.52			[M+Na]+	PC 32:2		FALSE	FALSE	FALSE	TRUE	3	6	1.02
Lipids negative	764.5			[M+35Cl]-	PC 32:2||PE 35:2		FALSE	FALSE	FALSE	TRUE	3	6	1.33
Lipids negative	796.563			[M+35Cl]-	PC 34:0		FALSE	FALSE	FALSE	TRUE	3	6	1.51
Lipids negative	796.563			[M+35Cl]-	PC 34:0		FALSE	FALSE	FALSE	TRUE	3	48	1.87
Lipids negative	796.563			[M+35Cl]-	PC 34:0		FALSE	FALSE	FALSE	TRUE	3	72	1.09
Lipids negative	794.547			[M+35Cl]-	PC 34:1||PE 37:1		FALSE	TRUE	FALSE	TRUE	2	6	1.05
Lipids negative	795.551	(13C)		[M+35Cl]-	PC 34:1||PE 37:1		FALSE	FALSE	FALSE	TRUE	3	6	1.06
Lipids negative	796.544	(37Cl)		[M+35Cl]-	PC 34:1||PE 37:1		FALSE	FALSE	FALSE	TRUE	3	6	1.03
Lipids negative	796.554	(2x13C)		[M+35Cl]-	PC 34:1||PE 37:1		FALSE	FALSE	FALSE	TRUE	3	48	1.38
Lipids negative	792.532			[M+35Cl]-	PC 34:2||PE 37:2	HMDB0007973	FALSE	FALSE	TRUE	TRUE	3	6	1.01
Lipids negative	793.535	(13C)		[M+35Cl]-	PC 34:2||PE 37:2	HMDB0007973	FALSE	FALSE	TRUE	TRUE	3	6	1.14
Lipids negative	808.513			[M+Acetate]-||[M-H]-	PC 34:6||PS 38:5		FALSE	FALSE	FALSE	TRUE	3	6	1.77
Lipids negative	809.566	(13C)		[M+35Cl]-	PC 35:1||PE 38:1||LNAPE N-38:1		FALSE	FALSE	FALSE	TRUE	3	6	1.82
Lipids negative	806.547			[M+35Cl]-	PC 35:2||PE 38:2		FALSE	FALSE	FALSE	TRUE	3	6	1.29
Lipids negative	768.555			[M-H]-	PC 35:3||PE 38:3		FALSE	FALSE	FALSE	TRUE	3	72	1.12
Lipids negative	769.558	(13C)		[M-H]-	PC 35:3||PE 38:3		FALSE	FALSE	FALSE	TRUE	3	72	1.41
Lipids negative	828.567	(2x13C)		[M+Acetate]-||[M+Acetate]-||[M+Acetate]-||[M-H]-	PC 35:4||PE 38:4||LNAPE N-38:4||PS 39:3		FALSE	FALSE	FALSE	TRUE	3	6	1.46
Lipids negative	823.582	(13C)		[M+35Cl]-	PC 36:1	HMDB0008037||HMDB0008038	FALSE	FALSE	TRUE	TRUE	3	48	1.32
Lipids negative	822.578			[M+35Cl]-	PC 36:1	HMDB0008037||HMDB0008038	FALSE	FALSE	TRUE	TRUE	3	72	1.22
Lipids negative	820.563			[M+35Cl]-	PC 36:2||PE 39:2	HMDB0008039	FALSE	FALSE	TRUE	TRUE	3	72	1.05
Lipids negative	816.532			[M+35Cl]-	PC 36:4||PE 39:4	HMDB0007982||HMDB0008138	FALSE	FALSE	TRUE	TRUE	3	6	1.02
Lipids negative	817.535	(13C)		[M+35Cl]-	PC 36:4||PE 39:4	HMDB0007982||HMDB0008138	FALSE	FALSE	TRUE	TRUE	3	6	1.15
Lipids positive	812.616			[M+H]+	PC 38:3	HMDB0008046||HMDB0008047	FALSE	TRUE	TRUE	TRUE	2	48	1.08
Lipids positive	814.622	(2x13C)		[M+H]+	PC 38:3	HMDB0008046||HMDB0008047	FALSE	FALSE	TRUE	TRUE	3	48	1.13
Lipids positive	812.616			[M+H]+	PC 38:3	HMDB0008046||HMDB0008047	FALSE	TRUE	TRUE	TRUE	2	72	1.03
Lipids positive	814.622	(2x13C)		[M+H]+	PC 38:3	HMDB0008046||HMDB0008047	FALSE	FALSE	TRUE	TRUE	3	72	1.23
Lipids negative	844.563			[M+35Cl]-	PC 38:4||PE 41:4	HMDB0008048	FALSE	FALSE	TRUE	TRUE	3	6	1.23
Lipids negative	845.566	(13C)		[M+35Cl]-	PC 38:4||PE 41:4	HMDB0008048	FALSE	FALSE	TRUE	TRUE	3	6	1.53
Lipids negative	846.56	(37Cl)		[M+35Cl]-	PC 38:4||PE 41:4	HMDB0008048	FALSE	FALSE	TRUE	TRUE	3	6	1.39
Lipids negative	844.563			[M+35Cl]-	PC 38:4||PE 41:4	HMDB0008048	FALSE	FALSE	TRUE	TRUE	3	48	1.02
Lipids negative	845.566	(13C)		[M+35Cl]-	PC 38:4||PE 41:4	HMDB0008048	FALSE	FALSE	TRUE	TRUE	3	48	1.03
Lipids negative	846.56	(37Cl)		[M+35Cl]-	PC 38:4||PE 41:4	HMDB0008048	FALSE	FALSE	TRUE	TRUE	3	48	1.28
Lipids negative	842.547			[M+35Cl]-	PC 38:5||PE 41:5		FALSE	FALSE	FALSE	TRUE	3	6	1.1
Lipids negative	843.55	(13C)		[M+35Cl]-	PC 38:5||PE 41:5		FALSE	FALSE	FALSE	TRUE	3	6	1.27
Lipids negative	844.544	(37Cl)		[M+35Cl]-	PC 38:5||PE 41:5		FALSE	FALSE	FALSE	TRUE	3	6	1.48
Lipids negative	844.544	(37Cl)		[M+35Cl]-	PC 38:5||PE 41:5		FALSE	FALSE	FALSE	TRUE	3	72	1.3
Lipids negative	840.531			[M+35Cl]-	PC 38:6	HMDB0007991||HMDB0008434	FALSE	FALSE	TRUE	TRUE	3	72	1.01
Lipids negative	841.535	(13C)		[M+35Cl]-	PC 38:6	HMDB0007991||HMDB0008434	FALSE	FALSE	TRUE	TRUE	3	72	1.03
Lipids positive	828.551			[M+Na]+	PC 38:6||PE 41:6	HMDB0007991||HMDB0008434	FALSE	FALSE	TRUE	TRUE	3	48	1.15
Lipids positive	829.554	(13C)		[M+Na]+	PC 38:6||PE 41:6	HMDB0007991||HMDB0008434	FALSE	FALSE	TRUE	TRUE	3	48	1.14
Lipids negative	870.578			[M+35Cl]-	PC 40:5		FALSE	FALSE	FALSE	TRUE	3	6	1.38
Lipids negative	868.563			[M+35Cl]-	PC 40:6	HMDB0008057	FALSE	FALSE	TRUE	TRUE	3	48	1.23
Lipids positive	864.647			[M+H]+	PC 42:5		FALSE	FALSE	FALSE	TRUE	3	72	1.49
Lipids positive	862.631			[M+H]+||[M+Na]+	PC 42:6||PC 40:3		FALSE	TRUE	FALSE	TRUE	2	72	1.13
Lipids positive	744.494			[M+Na]+	PC O-33:6||PC P-33:5||PE O-36:6||PE P-36:5		FALSE	FALSE	FALSE	TRUE	3	6	1.23
Lipids positive	745.497	(13C)		[M+Na]+	PC O-33:6||PC P-33:5||PE O-36:6||PE P-36:5		FALSE	FALSE	FALSE	TRUE	3	6	1.26
Lipids positive	736.527			[M+H]+||[M+H]+||[M+H]+||[M+H]+||[M+NH4]+||[M+NH4]+	PC O-34:6||PC P-34:5||PE O-37:6||PE P-37:5||PA O-39:7||PA P-39:6		FALSE	FALSE	FALSE	TRUE	3	48	1.49
Lipids positive	784.525			[M+Na]+	PC O-36:7||PC P-36:6||PE O-39:7||PE P-39:6		FALSE	FALSE	FALSE	TRUE	3	6	1.03
Lipids positive	798.541			[M+Na]+	PC O-37:7||PC P-37:6||PE O-40:7||PE P-40:6		FALSE	FALSE	FALSE	TRUE	3	6	1.32
Lipids positive	799.544	(13C),		[M+Na]+	PC O-37:7||PC P-37:6||PE O-40:7||PE P-40:6		FALSE	FALSE	FALSE	TRUE	3	6	1.25
Lipids positive	799.544	(13C),		[M+Na]+	PC O-37:7||PC P-37:6||PE O-40:7||PE P-40:6		FALSE	FALSE	FALSE	TRUE	3	48	1.12
Lipids positive	812.556			[M+Na]+	PC O-38:7||PC P-38:6||PE O-41:7||PE P-41:6		FALSE	FALSE	FALSE	TRUE	3	48	1.39
Lipids positive	820.525			[M+Na]+	PC O-39:10||PC P-39:9||PE O-42:10||PE P-42:9		FALSE	FALSE	FALSE	TRUE	3	6	1.45
Lipids positive	821.528	(13C)		[M+Na]+	PC O-39:10||PC P-39:9||PE O-42:10||PE P-42:9		FALSE	FALSE	FALSE	TRUE	3	6	1.67
Lipids positive	820.525			[M+Na]+	PC O-39:10||PC P-39:9||PE O-42:10||PE P-42:9		FALSE	FALSE	FALSE	TRUE	3	48	1.63
Lipids positive	821.528	(13C)		[M+Na]+	PC O-39:10||PC P-39:9||PE O-42:10||PE P-42:9		FALSE	FALSE	FALSE	TRUE	3	48	1.5
Lipids positive	820.525			[M+Na]+	PC O-39:10||PC P-39:9||PE O-42:10||PE P-42:9		FALSE	FALSE	FALSE	TRUE	3	72	1.3
Lipids positive	821.528	(13C)		[M+Na]+	PC O-39:10||PC P-39:9||PE O-42:10||PE P-42:9		FALSE	FALSE	FALSE	TRUE	3	72	1.2
Lipids positive	824.556			[M+Na]+	PC O-39:8||PC P-39:7||PE O-42:8||PE P-42:7		FALSE	FALSE	FALSE	TRUE	3	6	1.1
Lipids positive	825.559	(13C)		[M+Na]+	PC O-39:8||PC P-39:7||PE O-42:8||PE P-42:7		FALSE	FALSE	FALSE	TRUE	3	6	1.4
Lipids positive	824.556			[M+Na]+	PC O-39:8||PC P-39:7||PE O-42:8||PE P-42:7		FALSE	FALSE	FALSE	TRUE	3	48	1.27
Lipids positive	825.559	(13C)		[M+Na]+	PC O-39:8||PC P-39:7||PE O-42:8||PE P-42:7		FALSE	FALSE	FALSE	TRUE	3	48	1.28
Lipids positive	832.525			[M+Na]+	PC O-40:11||PC P-40:10||LPC 40:11		FALSE	FALSE	FALSE	TRUE	3	48	1.02
Lipids positive	849.559	(13C)		[M+Na]+	PC O-41:10||PC P-41:9		FALSE	FALSE	FALSE	TRUE	3	6	1.31
Lipids positive	848.556			[M+Na]+	PC O-41:10||PC P-41:9		FALSE	FALSE	FALSE	TRUE	3	48	1.03
Lipids positive	849.559	(13C)		[M+Na]+	PC O-41:10||PC P-41:9		FALSE	FALSE	FALSE	TRUE	3	48	1.3
Lipids positive	848.556			[M+Na]+	PC O-41:10||PC P-41:9		FALSE	FALSE	FALSE	TRUE	3	72	1.49
Lipids positive	849.559	(13C)		[M+Na]+	PC O-41:10||PC P-41:9		FALSE	FALSE	FALSE	TRUE	3	72	1.68
Lipids positive	792.492			[M+Na]+	PC P-37:9||PE O-40:10||PE P-40:9		FALSE	FALSE	FALSE	TRUE	3	48	1.22
Lipids positive	818.509			[M+Na]+	PC P-39:10||PE O-42:11||PE P-42:10		FALSE	FALSE	FALSE	TRUE	3	6	1.06
Lipids positive	818.509			[M+Na]+	PC P-39:10||PE O-42:11||PE P-42:10		FALSE	FALSE	FALSE	TRUE	3	48	1.26
Lipids negative	900.532			[M+35Cl]-	PE 46:11		FALSE	FALSE	FALSE	TRUE	3	48	1.01
Lipids negative	852.612			[M+Acetate]-	PE O-41:5||PE P-41:4||PC O-38:5		FALSE	FALSE	FALSE	TRUE	3	6	1.39
Lipids positive	661.517			[M+H]+	PEt O-32:1		FALSE	FALSE	FALSE	TRUE	3	6	1.45
Lipids positive	580.361			[M+NH4]+	PG P-22:2		FALSE	FALSE	FALSE	TRUE	3	72	1.19
Lipids positive	636.424			[M+NH4]+	PG P-26:2		FALSE	FALSE	FALSE	TRUE	3	6	1.01
Lipids positive	192.04			[M+Na]+	Phosphodimethylethanolamine	HMDB0060244	FALSE	FALSE	TRUE	FALSE	3	6	2.26
Lipids negative	206.017	(37Cl)		[M+35Cl]-	Phosphodimethylethanolamine	HMDB0060244	FALSE	FALSE	TRUE	FALSE	3	6	1.41
Lipids negative	206.017	(37Cl)		[M+35Cl]-	Phosphodimethylethanolamine	HMDB0060244	FALSE	FALSE	TRUE	FALSE	3	48	1.98
Lipids negative	228.064			[M+Acetate]-	Phosphodimethylethanolamine	HMDB0060244	FALSE	FALSE	TRUE	FALSE	3	48	1.12
Lipids negative	206.017	(37Cl)		[M+35Cl]-	Phosphodimethylethanolamine	HMDB0060244	FALSE	FALSE	TRUE	FALSE	3	72	1.16
Polar positive	185.077	(13C)		[M+H]+	Phosphorylcholine	HMDB0001565	FALSE	FALSE	FALSE	TRUE	3	48	1.09
Lipids negative	887.566			[M-H]-	PI 38:3		FALSE	TRUE	FALSE	TRUE	2	48	1.31
Lipids negative	888.569	(13C)		[M-H]-	PI 38:3		FALSE	FALSE	FALSE	TRUE	3	48	1.04
Lipids negative	889.572	(2x13C)		[M-H]-	PI 38:3		FALSE	FALSE	FALSE	TRUE	3	48	1.24
Lipids negative	859.534			[M-H]-	PI 38:3		FALSE	FALSE	FALSE	TRUE	3	72	1.04
Lipids negative	887.566			[M-H]-	PI 38:3		FALSE	TRUE	FALSE	TRUE	2	72	1.01
Lipids negative	907.534			[M-H]-	PI 40:7		FALSE	FALSE	FALSE	TRUE	3	6	1.08
Lipids positive	925.52			[M+Na]+	PI O-41:10||PI P-41:9		FALSE	FALSE	FALSE	TRUE	3	6	1.5
Lipids positive	926.523	(13C)		[M+Na]+	PI O-41:10||PI P-41:9		FALSE	FALSE	FALSE	TRUE	3	48	1.23
Lipids positive	925.52			[M+Na]+	PI O-41:10||PI P-41:9		FALSE	FALSE	FALSE	TRUE	3	72	1.18
Lipids positive	926.523	(13C)		[M+Na]+	PI O-41:10||PI P-41:9		FALSE	FALSE	FALSE	TRUE	3	72	1.52
Lipids negative	758.498			[M-H]-	PS 34:2		FALSE	FALSE	FALSE	TRUE	3	6	1.02
Lipids positive	790.559			[M+H]+||[M+NH4]+||[M+NH4]+	PS 36:1||LBPA 36:3||PG 36:3		FALSE	FALSE	FALSE	TRUE	3	72	1.19
Lipids positive	814.559			[M+H]+||[M+NH4]+||[M+NH4]+	PS 38:3||LBPA 38:5||PG 38:5		FALSE	FALSE	FALSE	TRUE	3	48	1.36
Lipids positive	815.562	(13C)		[M+H]+||[M+NH4]+||[M+NH4]+	PS 38:3||LBPA 38:5||PG 38:5		FALSE	FALSE	FALSE	TRUE	3	48	1.03
Lipids negative	848.52			[M+35Cl]-	PS 38:3||PS 38:3		FALSE	FALSE	FALSE	TRUE	3	6	1
Lipids negative	843.595	(13C)		[M-H]-||[M+Acetate]-||[M+Acetate]-	PS 40:2||PC 36:3||PE 39:3	HMDB0008072||HMDB0008105	FALSE	FALSE	TRUE	TRUE	3	6	1.17
Lipids positive	842.591			[M+H]+||[M+NH4]+||[M+NH4]+	PS 40:3||LBPA 40:5||PG 40:5		FALSE	FALSE	FALSE	TRUE	3	48	1.26
Lipids negative	870.623			[M-H]-||[M+Acetate]-	PS 42:2||PC 38:3	HMDB0008046||HMDB0008047	FALSE	FALSE	TRUE	TRUE	3	48	1.4
Lipids negative	871.627	(13C)		[M-H]-||[M+Acetate]-	PS 42:2||PC 38:3	HMDB0008046||HMDB0008047	FALSE	FALSE	TRUE	TRUE	3	48	1.21
Lipids negative	870.623			[M-H]-||[M+Acetate]-	PS 42:2||PC 38:3	HMDB0008046||HMDB0008047	FALSE	FALSE	TRUE	TRUE	3	72	1.42
Lipids negative	871.627	(13C)		[M-H]-||[M+Acetate]-	PS 42:2||PC 38:3	HMDB0008046||HMDB0008047	FALSE	FALSE	TRUE	TRUE	3	72	1.08
Polar negative	285.073		H2O	[M+Acetate]-	Pseudouridine||Uridine	HMDB0000767||HMDB0000296	FALSE	FALSE	TRUE	TRUE	3	6	1.22
Polar negative	303.084			[M+Acetate]-	Pseudouridine||Uridine	HMDB0000767||HMDB0000296	FALSE	FALSE	TRUE	TRUE	3	6	1.02
Polar negative	279.04			[M+35Cl]-	Pseudouridine||Uridine	HMDB0000767||HMDB0000296	FALSE	FALSE	TRUE	TRUE	3	48	1.21
Polar negative	281.036	(37Cl)		[M+35Cl]-	Pseudouridine||Uridine	HMDB0000767||HMDB0000296	FALSE	FALSE	TRUE	TRUE	3	48	1.05
Polar negative	279.04			[M+35Cl]-	Pseudouridine||Uridine	HMDB0000767||HMDB0000296	FALSE	FALSE	TRUE	TRUE	3	72	1.27
Polar negative	285.073		H2O	[M+Acetate]-	Pseudouridine||Uridine	HMDB0000767||HMDB0000296	FALSE	FALSE	TRUE	TRUE	3	72	1.88
Polar negative	303.084			[M+Acetate]-	Pseudouridine||Uridine	HMDB0000767||HMDB0000296	FALSE	FALSE	TRUE	TRUE	3	72	1.72
Polar negative	304.087	(13C)		[M+Acetate]-	Pseudouridine||Uridine	HMDB0000767||HMDB0000296	FALSE	FALSE	TRUE	TRUE	3	72	1.58
Lipids negative	243.062			[M-H]-	Pseudouridine||Uridine	HMDB0000767||HMDB0000296	FALSE	FALSE	TRUE	FALSE	3	6	1.43
Lipids negative	303.084			[M+Acetate]-	Pseudouridine||Uridine	HMDB0000767||HMDB0000296	FALSE	FALSE	TRUE	FALSE	3	48	1.18
Lipids negative	304.087	(13C)		[M+Acetate]-	Pseudouridine||Uridine	HMDB0000767||HMDB0000296	FALSE	FALSE	TRUE	FALSE	3	48	1.48
Polar negative	202.028			[M+35Cl]-	Pyridoxal	HMDB0001545	TRUE	FALSE	TRUE	TRUE	1	6	4.37
Polar negative	202.028			[M+35Cl]-	Pyridoxal	HMDB0001545	TRUE	FALSE	TRUE	TRUE	1	72	2.07
Polar positive	277.122	(13C)		[M+NH4]+	Ribothymidine	HMDB0000884	FALSE	FALSE	TRUE	TRUE	3	6	1.56
Polar positive	277.122	(13C)		[M+NH4]+	Ribothymidine	HMDB0000884	FALSE	FALSE	TRUE	TRUE	3	48	1.03
Polar negative	257.078			[M-H]-	Ribothymidine	HMDB0000884	FALSE	FALSE	TRUE	FALSE	3	72	1.32
Lipids positive	355.128			[M+NH4]+	S-(Hydroxymethyl)glutathione	HMDB0004662	FALSE	FALSE	TRUE	FALSE	3	6	1.13
Polar positive	402.156			[M+NH4]+	S-Adenosylhomocysteine	HMDB0000939	FALSE	FALSE	TRUE	TRUE	3	6	1.11
Polar positive	399.144			[M+H]+	S-Adenosylmethionine	HMDB0001185	FALSE	FALSE	FALSE	TRUE	3	6	1.14
Polar positive	278.143	(13C)		[M+H]+	Saccharopine	HMDB0000279	FALSE	FALSE	TRUE	TRUE	3	6	1.32
Polar positive	299.122			[M+Na]+	Saccharopine	HMDB0000279	FALSE	FALSE	TRUE	TRUE	3	6	2.69
Polar positive	278.143	(13C)		[M+H]+	Saccharopine	HMDB0000279	FALSE	FALSE	TRUE	TRUE	3	48	1.25
Polar positive	299.122			[M+Na]+	Saccharopine	HMDB0000279	FALSE	FALSE	TRUE	TRUE	3	48	2.73
Polar positive	278.143	(13C)		[M+H]+	Saccharopine	HMDB0000279	FALSE	FALSE	TRUE	TRUE	3	72	1.64
Polar positive	299.122			[M+Na]+	Saccharopine	HMDB0000279	FALSE	FALSE	TRUE	TRUE	3	72	3.96
Polar negative	275.125			[M-H]-	Saccharopine	HMDB0000279	FALSE	FALSE	TRUE	TRUE	3	48	1.57
Polar negative	276.128	(13C)		[M-H]-	Saccharopine	HMDB0000279	FALSE	FALSE	TRUE	TRUE	3	48	1.69
Polar negative	275.125			[M-H]-	Saccharopine	HMDB0000279	FALSE	FALSE	TRUE	TRUE	3	72	2.52
Polar negative	276.128	(13C)		[M-H]-	Saccharopine	HMDB0000279	FALSE	FALSE	TRUE	TRUE	3	72	2.64
Lipids negative	275.125			[M-H]-	Saccharopine	HMDB0000279	FALSE	FALSE	TRUE	FALSE	3	72	1.5
Lipids negative	276.129	(13C)		[M-H]-	Saccharopine	HMDB0000279	FALSE	FALSE	TRUE	FALSE	3	72	1.59
Lipids negative	232.094			[M-H]-||[M+Acetate]-	Serylglutamine||2-Oxoarginine	HMDB0029037||HMDB0004225	FALSE	FALSE	TRUE	FALSE	3	6	1.8
Lipids negative	725.536			[M+35Cl]-	SM 33:0;2O		FALSE	FALSE	FALSE	TRUE	3	6	1.19
Lipids positive	705.591			[M+H]+	SM 34:0;O2		FALSE	FALSE	FALSE	TRUE	3	72	1.03
Lipids negative	739.534	(37Cl)		[M+35Cl]-	SM 34:1;2O		FALSE	FALSE	FALSE	TRUE	3	6	1.22
Lipids negative	739.534	(37Cl)		[M+35Cl]-	SM 34:1;2O		FALSE	FALSE	FALSE	TRUE	3	48	1.09
Lipids negative	739.534	(37Cl)		[M+35Cl]-	SM 34:1;2O		FALSE	FALSE	FALSE	TRUE	3	72	1
Lipids negative	759.566			[M+Acetate]-	SM 34:2;O2	HMDB0240638	FALSE	FALSE	TRUE	TRUE	3	6	1.14
Lipids negative	765.568			[M+35Cl]-	SM 36:1;2O	HMDB0062559	FALSE	FALSE	TRUE	TRUE	3	6	1.56
Lipids negative	765.568			[M+35Cl]-	SM 36:1;2O	HMDB0062559	FALSE	FALSE	TRUE	TRUE	3	48	1.05
Lipids positive	807.635			[M+Na]+	SM 40:2;O2		FALSE	TRUE	FALSE	TRUE	2	6	1.19
Lipids positive	823.666			[M+Na]+	SM 41:1;O2	HMDB0012105	FALSE	FALSE	TRUE	TRUE	3	6	1.04
Lipids negative	849.662			[M+35Cl]-	SM 42:1;O2		FALSE	FALSE	FALSE	TRUE	3	6	1.35
[truncated: 113 more rows]

## Sheet: SuppTable13
Supplementary Table 13 Annotated extracellular polar metabolite m/z-RT features predictive of structural cardiotoxicity. Annotated polar metabolite m/z-RT features measured in the spent culture media of xenobiotic-exposed cardiac microtissues found to be predictive of structural cardiotoxicity by OPLS-DA are reported. The UHPLC-MS assay in which each feature was measured and the measured m/z and …
[truncated: 110 more rows]
